# Supplementary material for: Versatile X-ray reflector extension setup for grazing-incidence experiments at SAXS facilities for liquid surface study
Source: J Synchrotron Radiat. 2025 Jun 2;32(Pt 4):961–70. doi: 10.1107/S1600577525003431 (PMC12236259; doi:10.1107/S1600577525003431)
Supplement: Supplementary file 2 [file s-32-00961-sup2.zip]

Archive with 7 entries (7 files):
- q_calc.xlsx
- PPS_200nm_hex_in_H2O-2.out
- PPS_200nm_hex_on_H2O.ima
- PPS_200nm_hex_on_H2O.inp
- PPS_200nm_hex_on_H2O-2.out
- PPS_200nm_hex_in_H2O.ima
- PPS_200nm_hex_in_H2O.inp
