# Supplementary material for: Versatile X-ray reflector extension setup for grazing-incidence experiments at SAXS facilities for liquid surface study
Source: J Synchrotron Radiat. 2025 Jun 2;32(Pt 4):961–70. doi: 10.1107/S1600577525003431 (PMC12236259; doi:10.1107/S1600577525003431)
Supplement: Supplementary file 2 [file s-32-00961-sup2.zip › q_calc.xlsx]

## Sheet: Tabelle1
Global	Beamtime:	PPS_H2O	2022	GIUSAXS
Directbeam_Y:	101	Error:	3	Distance / [mm]	8975	Error:	2		Substrate	Layer	Layer	Particle	Horizon	Au(1%)PS	PS%	PS%
Specularbeam Y:	339	Error:	2	wavelenght / [nm]	0.1048	Error:	0.0001	material	SiOx	PS	H20	Au	vacuum	0.04	0.81	1
Directbeam_X:	832.5	Error:	1	Pixel size / [mm]	0.172			d : Dispersion	3.48325e-06	1.77286e-06	1.65105e-06	1.64168e-05	0	2.35862e-06	1.05913e-06	1.30757e-06
incident angle / [deg]	0.130665	Error:	0.00197969	resolution / [deg]	0.00109804	Error:	0.000549018	b: Absorption	3.80299e-08	1.16033e-09	2.53675e-09	1.946e-06	0	7.89539e-08
Y pixel				X pixel
Pixelposition_Y1:	1	Error:	0.5	Pixel position_X3:	700	Error:	1	Attenuation Lenght [µm]	0.00619298	9.12612	4.47105	0.00156196	#DIV/0!
Pixelposition_Y2:	350	Error:	1	Pixel position_Y3:	400	Error:	1	kritischer Winkel a [rad]	0.00263941	0.00188301	0.00181717	0.00573007	0	0.00217192	0.00145543	0.00161714
								kritischer Winkel a [grad]	0.151227	0.107888	0.104116	0.328309	0	0.124442	0.0833899	0.0926554
angle				Winkel				Cut Position Critical Angle [#]	357.726	318.256	314.821	519.004	219.999	333.332	295.945	304.383
incident angle / [deg]	0.130665	Error:	0.00197969					Critical angle qz [nm-1]	0.294971	0.249622	0.245674	0.480266	0.136728	0.266943	0.223986	0.233682
αf_1 / [deg]	-0.240469	Error:	0.0038823	2θf_3/ [deg]:	0.145489	Error:	0.00155319
αf_2 / [deg]	0.142744	Error:	0.00399739	αf_3/ [deg]:	0.197644	Error:	0.00399757
vector				Vektor
q_z1/ [nm^(-1)]:	-0.114897	Error:	0.00456138	q_y3/ [nm^(-1)]:	0.152238	Error:	0.00027752
q_z2/ [nm^(-1)]:	0.286094	Error:	0.00467567	q_z3/ [nm^(-1)]:	0.343541	Error:	0.00467935
real space				time
distance/ [nm]:	41.272	Error:	0.0752359	Frame+1	488																0.453074
effective thickness/ [nm]:	15.6691	Error:	0.255248	time per frame/ [s]	0.1	Error:	0.0005		H2O Density=1.												915.891
sputter rate/ [nm/s]:	0.261152	Error:	0.00427634	deposition time / [s]	60	Error:	0.1		Energy(eV), Delta, Beta
thickness/ [nm]:	12.7442	Error:	0.218197						11830. 1.65104723E-06 2.53675148E-09
model radius/ [nm]:	20.7826	Error:	0.037774
									Si Density=2.33
									Energy(eV), Delta, Beta
									11830. 3.48324761E-06 3.80299312E-08
									C8H8 Density=1.11
OLD									Energy(eV), Delta, Beta
									11830. 1.77286086E-06 1.16033239E-09
df/da	df/db	df/dD	f(x)	dai
1.91643e-05	-1.91643e-05	5.08202e-07	0.00456111	0.00197969	0.00197969
df/da	df/db	df/dD	f(x)	daf1/2
1.91643e-05	-1.91643e-05	-2.1353e-07	-0.00191643	0.00442646	0.00442646
6.25455e-05	-6.25455e-05	5.3169e-07	0.00477192	0.0130715
dl/l*sin(af)+sin(ai)	dai*cosai	daf*cosaf		dqz1
-1.82865e-06	3.45519e-05	7.72556e-05		0.0050751	0.00456138
4.55332e-06	4.46702e-05	0.000228139		0.0139403
Schichtdicke/ [nm]:	15.6691	Error:	0.579707
Sputterrate/ [nm/s]:	0.261152	Error:	0.00966336

## Sheet: Tabelle2
	Substrate	Layer	Subphase
material	SiOx	(C8H8)n	H2O
d : Dispersion	3.48325e-06	1.77286e-06	1.65105e-06
b: Absorption	3.80299e-08	1.16033e-09	2.53675e-09
Attenuation Lenght [µm]	0.00619298	9.12612	4.47105
critical angle ac [deg]	0.151227	0.107888	0.104116
Critical angle qz [nm-1]	0.294971	0.249622	0.245674
