# Supplementary material for: Versatile X-ray reflector extension setup for grazing-incidence experiments at SAXS facilities for liquid surface study
Source: J Synchrotron Radiat. 2025 Jun 2;32(Pt 4):961–70. doi: 10.1107/S1600577525003431 (PMC12236259; doi:10.1107/S1600577525003431)
Supplement: Supplementary file 2 [file s-32-00961-sup2.zip › PPS_200nm_hex_in_H2O-2.out]

#================================================================================================
#                                     GISAXS OUTPUT FILE
#================================================================================================
# Date and time :                                   Fri Dec 06 21:53:13 2024
# Input filename :                                  D:\PROJECTS\ISGISAXS\PSonH2O\PPS_200nm_hex_in_H2O.inp
# Base filename :                                   PPS_200nm_hex_in_H2O
# Type of calculation :                             simulation
# Ewald construction :                               T
# Framework :                                       DWBA_BURIED         
# Treatment of the diffuse scattering :             LMA       
# Multilayer wavefields (Parratt-like) :                1
# Required number of slices  :                         15
# Actual number of slices in z  :                      27
# Grid sizes (#) and limits (deg) :                   264  173   -1.45000E-01    1.45000E-01    1.00000E-03    1.91000E-01
#=====================================Beam and substrate parameters==============================
# Incident and scattered beam polarizations :       ss
# Distribution of wavelength :                      none           
# Wl0 - sigWl/Wl - FWHM-Wl (nm) :                       1.04800E-01    0.00000E+00    0.00000E+00
# Ranges of Wl (nm), width and # of points :            1.04800E-01    1.04800E-01    0.00000E+00    1
# Distribution of incident angle :                  gaussian       
# Alphai - sigAlphai - FWHM-Ai (deg) :                  1.31000E-01    5.00000E-01    1.17741E+00
# Ranges of Alphai (deg), width and # of points :       1.28000E-01    1.34000E-01   -2.00000E+00   10
# Distribution of 2Theta incident angle :           none           
# 2Thetai - sig2Thetai - FWHM (deg) :                   0.00000E+00    0.00000E+00    0.00000E+00
# Ranges of 2Thetai (deg), width and # of points:       0.00000E+00    0.00000E+00    0.00000E+00    1
# Substrate index of refraction (delta,beta):           1.65105E-06    2.53675E-09
# Particle index of refraction (delta,beta):            1.77286E-06    1.16033E-09
# Substrate roughness (nm) :                            2.50000E+00
# Layer thickness (nm) :                                0.00000E+00
# Layer index of refraction (delta,beta) :              1.65105E-06    2.53675E-09
# Depth for the buried particle layer (nm):             2.00000E+02
# Shell index of refraction (delta,beta) :              3.72900E-05    3.68100E-06
#========================================Particle parameters=====================================
# Number of different particle type :                  2
#-------------------------------------------------------------------------------------------------
# Angle between base and facets (deg) :                 5.47356E+01
# Ratio between height for a cubooctahedron :           1.00000E-06
# Flattening parameter of spheroid :                    1.12163E+00
# Truncation parameters for a facetted sphere :         8.00000E-01    8.00000E-01
# Particle shell thickness dR-dH-dW(nnm) :              0.00000E+00    0.00000E+00    0.00000E+00
# H uncoupled :                                         T
# W uncoupled :                                         F
# Particle type - Probability :                      full_sphere        1.00000E+00
# Distribution of radius R :                        gaussian       
# R0 - sigR/R0 - FWHM (nm) :                            1.00000E+02    5.00000E-01    1.17741E+02
# Ranges of R (nm), width and # of points :             9.00000E+01    1.10000E+02   -2.00000E+00   50
# Distribution of height H :                        none           
# H0/R0 - sigH/H0 - FWHM - rho_H :                      2.00000E+00    0.00000E+00    0.00000E+00    0.00000E+00
# Ranges of H/H0, width and  # of points :              2.00000E+00    2.00000E+00    0.00000E+00    1
# Distribution of height W :                        none           
# W0/R0 - sigW/W0 - FWHM - rho_W :                      1.00000E+00    0.00000E+00    0.00000E+00    0.00000E+00
# Ranges of W/W0, width and  # of points :              1.00000E+00    1.00000E+00    0.00000E+00    1
# Distribution of orientations Z :                  none           
# Z0 - sigZ - FWHM (deg) :                              0.00000E+00    0.00000E+00    0.00000E+00
# Ranges of Z (deg), width and # of points :            0.00000E+00    0.00000E+00    0.00000E+00    1
#-------------------------------------------------------------------------------------------------
# Angle between base and facets (deg) :                 5.47356E+01
# Ratio between height for a cubooctahedron :           1.00000E-06
# Flattening parameter of spheroid :                    1.12163E+00
# Truncation parameters for a facetted sphere :         8.00000E-01    8.00000E-01
# Particle shell thickness dR-dH-dW(nnm) :              0.00000E+00    0.00000E+00    0.00000E+00
# H uncoupled :                                         T
# W uncoupled :                                         F
# Particle type - Probability :                      cylinder           0.00000E+00
# Distribution of radius R :                        none           
# R0 - sigR/R0 - FWHM (nm) :                            2.50000E+01    0.00000E+00    0.00000E+00
# Ranges of R (nm), width and # of points :             2.50000E+01    2.50000E+01    0.00000E+00    1
# Distribution of height H :                        none           
# H0/R0 - sigH/H0 - FWHM - rho_H :                      1.40000E+00    0.00000E+00    0.00000E+00    0.00000E+00
# Ranges of H/H0, width and  # of points :              1.40000E+00    1.40000E+00    0.00000E+00    1
# Distribution of height W :                        none           
# W0/R0 - sigW/W0 - FWHM - rho_W :                      1.00000E+00    0.00000E+00    0.00000E+00    0.00000E+00
# Ranges of W/W0, width and  # of points :              1.00000E+00    1.00000E+00    0.00000E+00    1
# Distribution of orientations Z :                  none           
# Z0 - sigZ - FWHM (deg) :                              0.00000E+00    0.00000E+00    0.00000E+00
# Ranges of Z (deg), width and # of points :            0.00000E+00    0.00000E+00    0.00000E+00    1
#======================================Particle position parameters===============================
# Distribution of particles :                       2ddlh                    
# Density of particles (nm-2) - L(nm) :                 2.88675E-05    1.86121E+02
# Size-distance coupling parameter :                    1.00000E+00
# Cut-off value for finite size effects :               1.00000E+03
# Correlation function parameters (D,w,D1) :            2.00000E+02    5.00000E+01    2.50000E+01
# Hard core parameters (sig(nm), eta) :                 3.00000E+02    2.04052E+00
# Statistical distribution  :                       gau
# Pseudo Voigt parameter :                              5.00000E-01
# Distribution of domain sizes :                    none           
# Domain sizes (nm) :                                   1.00000E+03    1.00000E+03
# SigDS/DS - FWHM (nm) :                                0.00000E+00    0.00000E+00    0.00000E+00    0.00000E+00
# Ranges of DS (nm), widths and # of points :           1.00000E+03    1.00000E+03    1.00000E+03    1.00000E+03    0.00000E+00    0.00000E+00    1    1
# Mean domains sizes (nm) :                             1.00000E+03    1.00000E+03
#=========================================Derived parameters======================================
# Mean wavelength (nm) :                                1.04800E-01
# Mean incident angle Alphai (deg) :                    1.31000E-01
# Mean incident angle 2Thetai (deg) :                   0.00000E+00
# Mean radius (nm) :                                    1.00000E+02
# Mean gyration radius (nm) :                           1.00000E+02
# Mean height (nm) :                                    2.00000E+02
# Mean width (nm) :                                     1.00000E+02
# Mean height aspect ratio :                            2.00694E+00
# Mean width aspect ratio :                             1.00000E+00
# Mean volumes <V>, Sqrt(<V^2>) (nm^3) :                4.23215E+06    4.29647E+06
# Mean particle orientationn (deg) :                    0.00000E+00
# Coverage :                                            9.10029E-01
# Mean thickness (nm) :                                 1.22172E+02
# Magic size coupling parameter :                      -3.37986E-03
 
#==========================================Data file============================================
#       Sin(twotheta)         Sin(alphaf)            Qx(nm-1)            Qy(nm-1)            Qz(nm-1)          Qpar(nm-1)              GISAXS               IntFU    Structure factor              MFF(1)              MFF(2)  Diffuse Scattering
         -2.53072E-03         1.74533E-05        -3.52933E-05        -1.51727E-01         1.38124E-01         1.51727E-01         6.66320E-06         1.00000E+00         6.66320E-06         6.66320E-06         5.68783E-07         0.00000E+00
         -2.53072E-03         3.67331E-05        -3.53246E-05        -1.51727E-01         1.39280E-01         1.51727E-01         2.95200E-05         1.00000E+00         2.95200E-05         2.95200E-05         2.51989E-06         0.00000E+00
         -2.53072E-03         5.60128E-05        -3.53782E-05        -1.51727E-01         1.40436E-01         1.51727E-01         6.86610E-05         1.00000E+00         6.86610E-05         6.86610E-05         5.86108E-06         0.00000E+00
         -2.53072E-03         7.52926E-05        -3.54541E-05        -1.51727E-01         1.41592E-01         1.51727E-01         1.24117E-04         1.00000E+00         1.24117E-04         1.24117E-04         1.05950E-05         0.00000E+00
         -2.53072E-03         9.45723E-05        -3.55523E-05        -1.51727E-01         1.42748E-01         1.51727E-01         1.95931E-04         1.00000E+00         1.95931E-04         1.95931E-04         1.67255E-05         0.00000E+00
         -2.53072E-03         1.13852E-04        -3.56727E-05        -1.51727E-01         1.43904E-01         1.51727E-01         2.84160E-04         1.00000E+00         2.84160E-04         2.84160E-04         2.42575E-05         0.00000E+00
         -2.53072E-03         1.33132E-04        -3.58155E-05        -1.51727E-01         1.45060E-01         1.51727E-01         3.88875E-04         1.00000E+00         3.88875E-04         3.88875E-04         3.31973E-05         0.00000E+00
         -2.53072E-03         1.52412E-04        -3.59805E-05        -1.51727E-01         1.46215E-01         1.51727E-01         5.10161E-04         1.00000E+00         5.10161E-04         5.10161E-04         4.35521E-05         0.00000E+00
         -2.53072E-03         1.71691E-04        -3.61678E-05        -1.51727E-01         1.47371E-01         1.51727E-01         6.48114E-04         1.00000E+00         6.48114E-04         6.48114E-04         5.53305E-05         0.00000E+00
         -2.53072E-03         1.90971E-04        -3.63774E-05        -1.51727E-01         1.48527E-01         1.51727E-01         8.02848E-04         1.00000E+00         8.02848E-04         8.02848E-04         6.85425E-05         0.00000E+00
         -2.53072E-03         2.10251E-04        -3.66093E-05        -1.51727E-01         1.49683E-01         1.51727E-01         9.74489E-04         1.00000E+00         9.74489E-04         9.74489E-04         8.31992E-05         0.00000E+00
         -2.53072E-03         2.29531E-04        -3.68635E-05        -1.51727E-01         1.50839E-01         1.51727E-01         1.16318E-03         1.00000E+00         1.16318E-03         1.16318E-03         9.93131E-05         0.00000E+00
         -2.53072E-03         2.48810E-04        -3.71400E-05        -1.51727E-01         1.51995E-01         1.51727E-01         1.36907E-03         1.00000E+00         1.36907E-03         1.36907E-03         1.16898E-04         0.00000E+00
         -2.53072E-03         2.68090E-04        -3.74387E-05        -1.51727E-01         1.53151E-01         1.51727E-01         1.59235E-03         1.00000E+00         1.59235E-03         1.59235E-03         1.35970E-04         0.00000E+00
         -2.53072E-03         2.87370E-04        -3.77597E-05        -1.51727E-01         1.54307E-01         1.51727E-01         1.83320E-03         1.00000E+00         1.83320E-03         1.83320E-03         1.56545E-04         0.00000E+00
         -2.53072E-03         3.06650E-04        -3.81030E-05        -1.51727E-01         1.55463E-01         1.51727E-01         2.09182E-03         1.00000E+00         2.09182E-03         2.09182E-03         1.78642E-04         0.00000E+00
         -2.53072E-03         3.25930E-04        -3.84686E-05        -1.51727E-01         1.56619E-01         1.51727E-01         2.36844E-03         1.00000E+00         2.36844E-03         2.36844E-03         2.02281E-04         0.00000E+00
         -2.53072E-03         3.45209E-04        -3.88565E-05        -1.51727E-01         1.57774E-01         1.51727E-01         2.66330E-03         1.00000E+00         2.66330E-03         2.66330E-03         2.27484E-04         0.00000E+00
         -2.53072E-03         3.64489E-04        -3.92667E-05        -1.51727E-01         1.58930E-01         1.51727E-01         2.97667E-03         1.00000E+00         2.97667E-03         2.97667E-03         2.54274E-04         0.00000E+00
         -2.53072E-03         3.83769E-04        -3.96991E-05        -1.51727E-01         1.60086E-01         1.51727E-01         3.30883E-03         1.00000E+00         3.30883E-03         3.30883E-03         2.82678E-04         0.00000E+00
         -2.53072E-03         4.03049E-04        -4.01539E-05        -1.51727E-01         1.61242E-01         1.51727E-01         3.66008E-03         1.00000E+00         3.66008E-03         3.66008E-03         3.12724E-04         0.00000E+00
         -2.53072E-03         4.22328E-04        -4.06309E-05        -1.51727E-01         1.62398E-01         1.51727E-01         4.03076E-03         1.00000E+00         4.03076E-03         4.03076E-03         3.44440E-04         0.00000E+00
         -2.53072E-03         4.41608E-04        -4.11302E-05        -1.51727E-01         1.63554E-01         1.51727E-01         4.42120E-03         1.00000E+00         4.42120E-03         4.42120E-03         3.77861E-04         0.00000E+00
         -2.53072E-03         4.60888E-04        -4.16518E-05        -1.51727E-01         1.64710E-01         1.51727E-01         4.83179E-03         1.00000E+00         4.83179E-03         4.83179E-03         4.13019E-04         0.00000E+00
         -2.53072E-03         4.80168E-04        -4.21957E-05        -1.51727E-01         1.65866E-01         1.51727E-01         5.26292E-03         1.00000E+00         5.26292E-03         5.26292E-03         4.49953E-04         0.00000E+00
         -2.53072E-03         4.99447E-04        -4.27619E-05        -1.51727E-01         1.67022E-01         1.51727E-01         5.71504E-03         1.00000E+00         5.71504E-03         5.71504E-03         4.88704E-04         0.00000E+00
         -2.53072E-03         5.18727E-04        -4.33503E-05        -1.51727E-01         1.68178E-01         1.51727E-01         6.18859E-03         1.00000E+00         6.18859E-03         6.18859E-03         5.29314E-04         0.00000E+00
         -2.53072E-03         5.38007E-04        -4.39610E-05        -1.51727E-01         1.69333E-01         1.51727E-01         6.68407E-03         1.00000E+00         6.68407E-03         6.68407E-03         5.71831E-04         0.00000E+00
         -2.53072E-03         5.57287E-04        -4.45941E-05        -1.51727E-01         1.70489E-01         1.51727E-01         7.20201E-03         1.00000E+00         7.20201E-03         7.20201E-03         6.16305E-04         0.00000E+00
         -2.53072E-03         5.76566E-04        -4.52494E-05        -1.51727E-01         1.71645E-01         1.51727E-01         7.74298E-03         1.00000E+00         7.74298E-03         7.74298E-03         6.62789E-04         0.00000E+00
         -2.53072E-03         5.95846E-04        -4.59270E-05        -1.51727E-01         1.72801E-01         1.51727E-01         8.30756E-03         1.00000E+00         8.30756E-03         8.30756E-03         7.11343E-04         0.00000E+00
         -2.53072E-03         6.15126E-04        -4.66269E-05        -1.51727E-01         1.73957E-01         1.51727E-01         8.89641E-03         1.00000E+00         8.89641E-03         8.89641E-03         7.62029E-04         0.00000E+00
         -2.53072E-03         6.34406E-04        -4.73490E-05        -1.51727E-01         1.75113E-01         1.51727E-01         9.51021E-03         1.00000E+00         9.51021E-03         9.51021E-03         8.14915E-04         0.00000E+00
         -2.53072E-03         6.53686E-04        -4.80935E-05        -1.51727E-01         1.76269E-01         1.51727E-01         1.01497E-02         1.00000E+00         1.01497E-02         1.01497E-02         8.70074E-04         0.00000E+00
         -2.53072E-03         6.72965E-04        -4.88602E-05        -1.51727E-01         1.77425E-01         1.51727E-01         1.08157E-02         1.00000E+00         1.08157E-02         1.08157E-02         9.27584E-04         0.00000E+00
         -2.53072E-03         6.92245E-04        -4.96492E-05        -1.51727E-01         1.78581E-01         1.51727E-01         1.15090E-02         1.00000E+00         1.15090E-02         1.15090E-02         9.87531E-04         0.00000E+00
         -2.53072E-03         7.11525E-04        -5.04605E-05        -1.51727E-01         1.79737E-01         1.51727E-01         1.22306E-02         1.00000E+00         1.22306E-02         1.22306E-02         1.05001E-03         0.00000E+00
         -2.53072E-03         7.30805E-04        -5.12941E-05        -1.51727E-01         1.80892E-01         1.51727E-01         1.29814E-02         1.00000E+00         1.29814E-02         1.29814E-02         1.11511E-03         0.00000E+00
         -2.53072E-03         7.50084E-04        -5.21500E-05        -1.51727E-01         1.82048E-01         1.51727E-01         1.37624E-02         1.00000E+00         1.37624E-02         1.37624E-02         1.18295E-03         0.00000E+00
         -2.53072E-03         7.69364E-04        -5.30282E-05        -1.51727E-01         1.83204E-01         1.51727E-01         1.45749E-02         1.00000E+00         1.45749E-02         1.45749E-02         1.25365E-03         0.00000E+00
         -2.53072E-03         7.88644E-04        -5.39286E-05        -1.51727E-01         1.84360E-01         1.51727E-01         1.54200E-02         1.00000E+00         1.54200E-02         1.54200E-02         1.32733E-03         0.00000E+00
         -2.53072E-03         8.07924E-04        -5.48513E-05        -1.51727E-01         1.85516E-01         1.51727E-01         1.62991E-02         1.00000E+00         1.62991E-02         1.62991E-02         1.40412E-03         0.00000E+00
         -2.53072E-03         8.27203E-04        -5.57964E-05        -1.51727E-01         1.86672E-01         1.51727E-01         1.72135E-02         1.00000E+00         1.72135E-02         1.72135E-02         1.48419E-03         0.00000E+00
         -2.53072E-03         8.46483E-04        -5.67637E-05        -1.51727E-01         1.87828E-01         1.51727E-01         1.81648E-02         1.00000E+00         1.81648E-02         1.81648E-02         1.56769E-03         0.00000E+00
         -2.53072E-03         8.65763E-04        -5.77533E-05        -1.51727E-01         1.88984E-01         1.51727E-01         1.91548E-02         1.00000E+00         1.91548E-02         1.91548E-02         1.65480E-03         0.00000E+00
         -2.53072E-03         8.85043E-04        -5.87651E-05        -1.51727E-01         1.90140E-01         1.51727E-01         2.01851E-02         1.00000E+00         2.01851E-02         2.01851E-02         1.74573E-03         0.00000E+00
         -2.53072E-03         9.04322E-04        -5.97993E-05        -1.51727E-01         1.91296E-01         1.51727E-01         2.12578E-02         1.00000E+00         2.12578E-02         2.12578E-02         1.84067E-03         0.00000E+00
         -2.53072E-03         9.23602E-04        -6.08557E-05        -1.51727E-01         1.92451E-01         1.51727E-01         2.23750E-02         1.00000E+00         2.23750E-02         2.23750E-02         1.93988E-03         0.00000E+00
         -2.53072E-03         9.42882E-04        -6.19345E-05        -1.51727E-01         1.93607E-01         1.51727E-01         2.35390E-02         1.00000E+00         2.35390E-02         2.35390E-02         2.04361E-03         0.00000E+00
         -2.53072E-03         9.62162E-04        -6.30355E-05        -1.51727E-01         1.94763E-01         1.51727E-01         2.47525E-02         1.00000E+00         2.47525E-02         2.47525E-02         2.15213E-03         0.00000E+00
         -2.53072E-03         9.81441E-04        -6.41588E-05        -1.51727E-01         1.95919E-01         1.51727E-01         2.60183E-02         1.00000E+00         2.60183E-02         2.60183E-02         2.26578E-03         0.00000E+00
         -2.53072E-03         1.00072E-03        -6.53044E-05        -1.51727E-01         1.97075E-01         1.51727E-01         2.73394E-02         1.00000E+00         2.73394E-02         2.73394E-02         2.38489E-03         0.00000E+00
         -2.53072E-03         1.02000E-03        -6.64723E-05        -1.51727E-01         1.98231E-01         1.51727E-01         2.87193E-02         1.00000E+00         2.87193E-02         2.87193E-02         2.50985E-03         0.00000E+00
         -2.53072E-03         1.03928E-03        -6.76624E-05        -1.51727E-01         1.99387E-01         1.51727E-01         3.01617E-02         1.00000E+00         3.01617E-02         3.01617E-02         2.64109E-03         0.00000E+00
         -2.53072E-03         1.05856E-03        -6.88749E-05        -1.51727E-01         2.00543E-01         1.51727E-01         3.16708E-02         1.00000E+00         3.16708E-02         3.16708E-02         2.77909E-03         0.00000E+00
         -2.53072E-03         1.07784E-03        -7.01096E-05        -1.51727E-01         2.01699E-01         1.51727E-01         3.32512E-02         1.00000E+00         3.32512E-02         3.32512E-02         2.92436E-03         0.00000E+00
         -2.53072E-03         1.09712E-03        -7.13666E-05        -1.51727E-01         2.02855E-01         1.51727E-01         3.49081E-02         1.00000E+00         3.49081E-02         3.49081E-02         3.07751E-03         0.00000E+00
         -2.53072E-03         1.11640E-03        -7.26459E-05        -1.51727E-01         2.04010E-01         1.51727E-01         3.66474E-02         1.00000E+00         3.66474E-02         3.66474E-02         3.23919E-03         0.00000E+00
         -2.53072E-03         1.13568E-03        -7.39475E-05        -1.51727E-01         2.05166E-01         1.51727E-01         3.84753E-02         1.00000E+00         3.84753E-02         3.84753E-02         3.41016E-03         0.00000E+00
         -2.53072E-03         1.15496E-03        -7.52714E-05        -1.51727E-01         2.06322E-01         1.51727E-01         4.03994E-02         1.00000E+00         4.03994E-02         4.03994E-02         3.59124E-03         0.00000E+00
         -2.53072E-03         1.17424E-03        -7.66175E-05        -1.51727E-01         2.07478E-01         1.51727E-01         4.24276E-02         1.00000E+00         4.24276E-02         4.24276E-02         3.78339E-03         0.00000E+00
         -2.53072E-03         1.19352E-03        -7.79860E-05        -1.51727E-01         2.08634E-01         1.51727E-01         4.45695E-02         1.00000E+00         4.45695E-02         4.45695E-02         3.98768E-03         0.00000E+00
         -2.53072E-03         1.21280E-03        -7.93767E-05        -1.51727E-01         2.09790E-01         1.51727E-01         4.68356E-02         1.00000E+00         4.68356E-02         4.68356E-02         4.20533E-03         0.00000E+00
         -2.53072E-03         1.23208E-03        -8.07897E-05        -1.51727E-01         2.10946E-01         1.51727E-01         4.92379E-02         1.00000E+00         4.92379E-02         4.92379E-02         4.43772E-03         0.00000E+00
         -2.53072E-03         1.25136E-03        -8.22250E-05        -1.51727E-01         2.12102E-01         1.51727E-01         5.17905E-02         1.00000E+00         5.17905E-02         5.17905E-02         4.68644E-03         0.00000E+00
         -2.53072E-03         1.27064E-03        -8.36826E-05        -1.51727E-01         2.13258E-01         1.51727E-01         5.45094E-02         1.00000E+00         5.45094E-02         5.45094E-02         4.95332E-03         0.00000E+00
         -2.53072E-03         1.28992E-03        -8.51625E-05        -1.51727E-01         2.14414E-01         1.51727E-01         5.74131E-02         1.00000E+00         5.74131E-02         5.74131E-02         5.24044E-03         0.00000E+00
         -2.53072E-03         1.30920E-03        -8.66646E-05        -1.51727E-01         2.15569E-01         1.51727E-01         6.05233E-02         1.00000E+00         6.05233E-02         6.05233E-02         5.55024E-03         0.00000E+00
         -2.53072E-03         1.32848E-03        -8.81890E-05        -1.51727E-01         2.16725E-01         1.51727E-01         6.38653E-02         1.00000E+00         6.38653E-02         6.38653E-02         5.88553E-03         0.00000E+00
         -2.53072E-03         1.34776E-03        -8.97358E-05        -1.51727E-01         2.17881E-01         1.51727E-01         6.74691E-02         1.00000E+00         6.74691E-02         6.74691E-02         6.24957E-03         0.00000E+00
         -2.53072E-03         1.36704E-03        -9.13048E-05        -1.51727E-01         2.19037E-01         1.51727E-01         7.13700E-02         1.00000E+00         7.13700E-02         7.13700E-02         6.64622E-03         0.00000E+00
         -2.53072E-03         1.38632E-03        -9.28961E-05        -1.51727E-01         2.20193E-01         1.51727E-01         7.56103E-02         1.00000E+00         7.56103E-02         7.56103E-02         7.07999E-03         0.00000E+00
         -2.53072E-03         1.40560E-03        -9.45097E-05        -1.51727E-01         2.21349E-01         1.51727E-01         8.02405E-02         1.00000E+00         8.02405E-02         8.02405E-02         7.55619E-03         0.00000E+00
         -2.53072E-03         1.42488E-03        -9.61455E-05        -1.51727E-01         2.22505E-01         1.51727E-01         8.53221E-02         1.00000E+00         8.53221E-02         8.53221E-02         8.08118E-03         0.00000E+00
         -2.53072E-03         1.44416E-03        -9.78037E-05        -1.51727E-01         2.23661E-01         1.51727E-01         9.09299E-02         1.00000E+00         9.09299E-02         9.09299E-02         8.66250E-03         0.00000E+00
         -2.53072E-03         1.46344E-03        -9.94841E-05        -1.51727E-01         2.24817E-01         1.51727E-01         9.71556E-02         1.00000E+00         9.71556E-02         9.71556E-02         9.30926E-03         0.00000E+00
         -2.53072E-03         1.48272E-03        -1.01187E-04        -1.51727E-01         2.25973E-01         1.51727E-01         1.04114E-01         1.00000E+00         1.04114E-01         1.04114E-01         1.00324E-02         0.00000E+00
         -2.53072E-03         1.50200E-03        -1.02912E-04        -1.51727E-01         2.27128E-01         1.51727E-01         1.11946E-01         1.00000E+00         1.11946E-01         1.11946E-01         1.08454E-02         0.00000E+00
         -2.53072E-03         1.52127E-03        -1.04659E-04        -1.51727E-01         2.28284E-01         1.51727E-01         1.20835E-01         1.00000E+00         1.20835E-01         1.20835E-01         1.17645E-02         0.00000E+00
         -2.53072E-03         1.54055E-03        -1.06429E-04        -1.51727E-01         2.29440E-01         1.51727E-01         1.31011E-01         1.00000E+00         1.31011E-01         1.31011E-01         1.28100E-02         0.00000E+00
         -2.53072E-03         1.55983E-03        -1.08221E-04        -1.51727E-01         2.30596E-01         1.51727E-01         1.42774E-01         1.00000E+00         1.42774E-01         1.42774E-01         1.40070E-02         0.00000E+00
         -2.53072E-03         1.57911E-03        -1.10035E-04        -1.51727E-01         2.31752E-01         1.51727E-01         1.56520E-01         1.00000E+00         1.56520E-01         1.56520E-01         1.53870E-02         0.00000E+00
         -2.53072E-03         1.59839E-03        -1.11871E-04        -1.51727E-01         2.32908E-01         1.51727E-01         1.72773E-01         1.00000E+00         1.72773E-01         1.72773E-01         1.69899E-02         0.00000E+00
         -2.53072E-03         1.61767E-03        -1.13730E-04        -1.51727E-01         2.34064E-01         1.51727E-01         1.92247E-01         1.00000E+00         1.92247E-01         1.92247E-01         1.88666E-02         0.00000E+00
         -2.53072E-03         1.63695E-03        -1.15611E-04        -1.51727E-01         2.35220E-01         1.51727E-01         2.15929E-01         1.00000E+00         2.15929E-01         2.15929E-01         2.10825E-02         0.00000E+00
         -2.53072E-03         1.65623E-03        -1.17514E-04        -1.51727E-01         2.36376E-01         1.51727E-01         2.45211E-01         1.00000E+00         2.45211E-01         2.45211E-01         2.37228E-02         0.00000E+00
         -2.53072E-03         1.67551E-03        -1.19440E-04        -1.51727E-01         2.37532E-01         1.51727E-01         2.82108E-01         1.00000E+00         2.82108E-01         2.82108E-01         2.68988E-02         0.00000E+00
         -2.53072E-03         1.69479E-03        -1.21388E-04        -1.51727E-01         2.38687E-01         1.51727E-01         3.29617E-01         1.00000E+00         3.29617E-01         3.29617E-01         3.07567E-02         0.00000E+00
         -2.53072E-03         1.71407E-03        -1.23358E-04        -1.51727E-01         2.39843E-01         1.51727E-01         3.92351E-01         1.00000E+00         3.92351E-01         3.92351E-01         3.54878E-02         0.00000E+00
         -2.53072E-03         1.73335E-03        -1.25350E-04        -1.51727E-01         2.40999E-01         1.51727E-01         4.77697E-01         1.00000E+00         4.77697E-01         4.77697E-01         4.13378E-02         0.00000E+00
         -2.53072E-03         1.75263E-03        -1.27365E-04        -1.51727E-01         2.42155E-01         1.51727E-01         5.98084E-01         1.00000E+00         5.98084E-01         5.98084E-01         4.86004E-02         0.00000E+00
         -2.53072E-03         1.77191E-03        -1.29402E-04        -1.51727E-01         2.43311E-01         1.51727E-01         7.75794E-01         1.00000E+00         7.75794E-01         7.75794E-01         5.75466E-02         0.00000E+00
         -2.53072E-03         1.79119E-03        -1.31461E-04        -1.51727E-01         2.44467E-01         1.51727E-01         1.05432E+00         1.00000E+00         1.05432E+00         1.05432E+00         6.80804E-02         0.00000E+00
         -2.53072E-03         1.81047E-03        -1.33543E-04        -1.51727E-01         2.45623E-01         1.51727E-01         1.52903E+00         1.00000E+00         1.52903E+00         1.52903E+00         7.79412E-02         0.00000E+00
         -2.53072E-03         1.82975E-03        -1.35647E-04        -1.51727E-01         2.46779E-01         1.51727E-01         2.46923E+00         1.00000E+00         2.46923E+00         2.46923E+00         9.36166E-02         0.00000E+00
         -2.53072E-03         1.84903E-03        -1.37773E-04        -1.51727E-01         2.47935E-01         1.51727E-01         4.74545E+00         1.00000E+00         4.74545E+00         4.74545E+00         1.55631E-01         0.00000E+00
         -2.53072E-03         1.86831E-03        -1.39921E-04        -1.51727E-01         2.49091E-01         1.51727E-01         1.25890E+01         1.00000E+00         1.25890E+01         1.25890E+01         6.90596E-01         0.00000E+00
         -2.53072E-03         1.88759E-03        -1.42092E-04        -1.51727E-01         2.50246E-01         1.51727E-01         3.77193E+01         1.00000E+00         3.77193E+01         3.77193E+01         5.82758E+00         0.00000E+00
         -2.53072E-03         1.90687E-03        -1.44285E-04        -1.51727E-01         2.51402E-01         1.51727E-01         2.20411E+01         1.00000E+00         2.20411E+01         2.20411E+01         7.41019E+00         0.00000E+00
         -2.53072E-03         1.92615E-03        -1.46500E-04        -1.51727E-01         2.52558E-01         1.51727E-01         1.43596E+01         1.00000E+00         1.43596E+01         1.43596E+01         6.47957E+00         0.00000E+00
         -2.53072E-03         1.94543E-03        -1.48738E-04        -1.51727E-01         2.53714E-01         1.51727E-01         1.26317E+01         1.00000E+00         1.26317E+01         1.26317E+01         5.90492E+00         0.00000E+00
         -2.53072E-03         1.96471E-03        -1.50998E-04        -1.51727E-01         2.54870E-01         1.51727E-01         1.12672E+01         1.00000E+00         1.12672E+01         1.12672E+01         5.11476E+00         0.00000E+00
         -2.53072E-03         1.98399E-03        -1.53280E-04        -1.51727E-01         2.56026E-01         1.51727E-01         1.01664E+01         1.00000E+00         1.01664E+01         1.01664E+01         4.47142E+00         0.00000E+00
         -2.53072E-03         2.00327E-03        -1.55584E-04        -1.51727E-01         2.57182E-01         1.51727E-01         9.58600E+00         1.00000E+00         9.58600E+00         9.58600E+00         4.11464E+00         0.00000E+00
         -2.53072E-03         2.02255E-03        -1.57911E-04        -1.51727E-01         2.58338E-01         1.51727E-01         9.33838E+00         1.00000E+00         9.33838E+00         9.33838E+00         3.93583E+00         0.00000E+00
         -2.53072E-03         2.04183E-03        -1.60260E-04        -1.51727E-01         2.59494E-01         1.51727E-01         9.14859E+00         1.00000E+00         9.14859E+00         9.14859E+00         3.80789E+00         0.00000E+00
         -2.53072E-03         2.06111E-03        -1.62631E-04        -1.51727E-01         2.60650E-01         1.51727E-01         8.86455E+00         1.00000E+00         8.86455E+00         8.86455E+00         3.66671E+00         0.00000E+00
         -2.53072E-03         2.08039E-03        -1.65025E-04        -1.51727E-01         2.61805E-01         1.51727E-01         8.46435E+00         1.00000E+00         8.46435E+00         8.46435E+00         3.50051E+00         0.00000E+00
         -2.53072E-03         2.09967E-03        -1.67441E-04        -1.51727E-01         2.62961E-01         1.51727E-01         7.97430E+00         1.00000E+00         7.97430E+00         7.97430E+00         3.31208E+00         0.00000E+00
         -2.53072E-03         2.11895E-03        -1.69879E-04        -1.51727E-01         2.64117E-01         1.51727E-01         7.41612E+00         1.00000E+00         7.41612E+00         7.41612E+00         3.09943E+00         0.00000E+00
         -2.53072E-03         2.13823E-03        -1.72339E-04        -1.51727E-01         2.65273E-01         1.51727E-01         6.80503E+00         1.00000E+00         6.80503E+00         6.80503E+00         2.85841E+00         0.00000E+00
         -2.53072E-03         2.15751E-03        -1.74822E-04        -1.51727E-01         2.66429E-01         1.51727E-01         6.16424E+00         1.00000E+00         6.16424E+00         6.16424E+00         2.59167E+00         0.00000E+00
         -2.53072E-03         2.17679E-03        -1.77327E-04        -1.51727E-01         2.67585E-01         1.51727E-01         5.52907E+00         1.00000E+00         5.52907E+00         5.52907E+00         2.31215E+00         0.00000E+00
         -2.53072E-03         2.19607E-03        -1.79854E-04        -1.51727E-01         2.68741E-01         1.51727E-01         4.93802E+00         1.00000E+00         4.93802E+00         4.93802E+00         2.03920E+00         0.00000E+00
         -2.53072E-03         2.21535E-03        -1.82404E-04        -1.51727E-01         2.69897E-01         1.51727E-01         4.42116E+00         1.00000E+00         4.42116E+00         4.42116E+00         1.79200E+00         0.00000E+00
         -2.53072E-03         2.23463E-03        -1.84976E-04        -1.51727E-01         2.71053E-01         1.51727E-01         3.99481E+00         1.00000E+00         3.99481E+00         3.99481E+00         1.58516E+00         0.00000E+00
         -2.53072E-03         2.25391E-03        -1.87570E-04        -1.51727E-01         2.72209E-01         1.51727E-01         3.66283E+00         1.00000E+00         3.66283E+00         3.66283E+00         1.42744E+00         0.00000E+00
         -2.53072E-03         2.27319E-03        -1.90186E-04        -1.51727E-01         2.73364E-01         1.51727E-01         3.42070E+00         1.00000E+00         3.42070E+00         3.42070E+00         1.32238E+00         0.00000E+00
         -2.53072E-03         2.29247E-03        -1.92825E-04        -1.51727E-01         2.74520E-01         1.51727E-01         3.25910E+00         1.00000E+00         3.25910E+00         3.25910E+00         1.26906E+00         0.00000E+00
         -2.53072E-03         2.31175E-03        -1.95486E-04        -1.51727E-01         2.75676E-01         1.51727E-01         3.16607E+00         1.00000E+00         3.16607E+00         3.16607E+00         1.26278E+00         0.00000E+00
         -2.53072E-03         2.33102E-03        -1.98169E-04        -1.51727E-01         2.76832E-01         1.51727E-01         3.12811E+00         1.00000E+00         3.12811E+00         3.12811E+00         1.29577E+00         0.00000E+00
         -2.53072E-03         2.35030E-03        -2.00875E-04        -1.51727E-01         2.77988E-01         1.51727E-01         3.13083E+00         1.00000E+00         3.13083E+00         3.13083E+00         1.35801E+00         0.00000E+00
         -2.53072E-03         2.36958E-03        -2.03603E-04        -1.51727E-01         2.79144E-01         1.51727E-01         3.15944E+00         1.00000E+00         3.15944E+00         3.15944E+00         1.43826E+00         0.00000E+00
         -2.53072E-03         2.38886E-03        -2.06353E-04        -1.51727E-01         2.80300E-01         1.51727E-01         3.19933E+00         1.00000E+00         3.19933E+00         3.19933E+00         1.52498E+00         0.00000E+00
         -2.53072E-03         2.40814E-03        -2.09125E-04        -1.51727E-01         2.81456E-01         1.51727E-01         3.23676E+00         1.00000E+00         3.23676E+00         3.23676E+00         1.60718E+00         0.00000E+00
         -2.53072E-03         2.42742E-03        -2.11920E-04        -1.51727E-01         2.82612E-01         1.51727E-01         3.25968E+00         1.00000E+00         3.25968E+00         3.25968E+00         1.67515E+00         0.00000E+00
         -2.53072E-03         2.44670E-03        -2.14737E-04        -1.51727E-01         2.83768E-01         1.51727E-01         3.25860E+00         1.00000E+00         3.25860E+00         3.25860E+00         1.72113E+00         0.00000E+00
         -2.53072E-03         2.46598E-03        -2.17576E-04        -1.51727E-01         2.84923E-01         1.51727E-01         3.22728E+00         1.00000E+00         3.22728E+00         3.22728E+00         1.73985E+00         0.00000E+00
         -2.53072E-03         2.48526E-03        -2.20438E-04        -1.51727E-01         2.86079E-01         1.51727E-01         3.16313E+00         1.00000E+00         3.16313E+00         3.16313E+00         1.72884E+00         0.00000E+00
         -2.53072E-03         2.50454E-03        -2.23322E-04        -1.51727E-01         2.87235E-01         1.51727E-01         3.06700E+00         1.00000E+00         3.06700E+00         3.06700E+00         1.68837E+00         0.00000E+00
         -2.53072E-03         2.52382E-03        -2.26228E-04        -1.51727E-01         2.88391E-01         1.51727E-01         2.94261E+00         1.00000E+00         2.94261E+00         2.94261E+00         1.62110E+00         0.00000E+00
         -2.53072E-03         2.54310E-03        -2.29156E-04        -1.51727E-01         2.89547E-01         1.51727E-01         2.79570E+00         1.00000E+00         2.79570E+00         2.79570E+00         1.53150E+00         0.00000E+00
         -2.53072E-03         2.56238E-03        -2.32107E-04        -1.51727E-01         2.90703E-01         1.51727E-01         2.63316E+00         1.00000E+00         2.63316E+00         2.63316E+00         1.42519E+00         0.00000E+00
         -2.53072E-03         2.58166E-03        -2.35080E-04        -1.51727E-01         2.91859E-01         1.51727E-01         2.46229E+00         1.00000E+00         2.46229E+00         2.46229E+00         1.30839E+00         0.00000E+00
         -2.53072E-03         2.60094E-03        -2.38075E-04        -1.51727E-01         2.93015E-01         1.51727E-01         2.29028E+00         1.00000E+00         2.29028E+00         2.29028E+00         1.18744E+00         0.00000E+00
         -2.53072E-03         2.62022E-03        -2.41093E-04        -1.51727E-01         2.94171E-01         1.51727E-01         2.12381E+00         1.00000E+00         2.12381E+00         2.12381E+00         1.06845E+00         0.00000E+00
         -2.53072E-03         2.63950E-03        -2.44133E-04        -1.51727E-01         2.95327E-01         1.51727E-01         1.96876E+00         1.00000E+00         1.96876E+00         1.96876E+00         9.56958E-01         0.00000E+00
         -2.53072E-03         2.65878E-03        -2.47195E-04        -1.51727E-01         2.96482E-01         1.51727E-01         1.82995E+00         1.00000E+00         1.82995E+00         1.82995E+00         8.57707E-01         0.00000E+00
         -2.53072E-03         2.67806E-03        -2.50279E-04        -1.51727E-01         2.97638E-01         1.51727E-01         1.71096E+00         1.00000E+00         1.71096E+00         1.71096E+00         7.74380E-01         0.00000E+00
         -2.53072E-03         2.69734E-03        -2.53386E-04        -1.51727E-01         2.98794E-01         1.51727E-01         1.61397E+00         1.00000E+00         1.61397E+00         1.61397E+00         7.09466E-01         0.00000E+00
         -2.53072E-03         2.71662E-03        -2.56515E-04        -1.51727E-01         2.99950E-01         1.51727E-01         1.53973E+00         1.00000E+00         1.53973E+00         1.53973E+00         6.64179E-01         0.00000E+00
         -2.53072E-03         2.73590E-03        -2.59666E-04        -1.51727E-01         3.01106E-01         1.51727E-01         1.48760E+00         1.00000E+00         1.48760E+00         1.48760E+00         6.38480E-01         0.00000E+00
         -2.53072E-03         2.75518E-03        -2.62840E-04        -1.51727E-01         3.02262E-01         1.51727E-01         1.45570E+00         1.00000E+00         1.45570E+00         1.45570E+00         6.31171E-01         0.00000E+00
         -2.53072E-03         2.77446E-03        -2.66036E-04        -1.51727E-01         3.03418E-01         1.51727E-01         1.44116E+00         1.00000E+00         1.44116E+00         1.44116E+00         6.40064E-01         0.00000E+00
         -2.53072E-03         2.79374E-03        -2.69254E-04        -1.51727E-01         3.04574E-01         1.51727E-01         1.44035E+00         1.00000E+00         1.44035E+00         1.44035E+00         6.62185E-01         0.00000E+00
         -2.53072E-03         2.81302E-03        -2.72494E-04        -1.51727E-01         3.05730E-01         1.51727E-01         1.44924E+00         1.00000E+00         1.44924E+00         1.44924E+00         6.94016E-01         0.00000E+00
         -2.53072E-03         2.83230E-03        -2.75757E-04        -1.51727E-01         3.06886E-01         1.51727E-01         1.46364E+00         1.00000E+00         1.46364E+00         1.46364E+00         7.31753E-01         0.00000E+00
         -2.53072E-03         2.85158E-03        -2.79042E-04        -1.51727E-01         3.08041E-01         1.51727E-01         1.47957E+00         1.00000E+00         1.47957E+00         1.47957E+00         7.71558E-01         0.00000E+00
         -2.53072E-03         2.87086E-03        -2.82349E-04        -1.51727E-01         3.09197E-01         1.51727E-01         1.49341E+00         1.00000E+00         1.49341E+00         1.49341E+00         8.09807E-01         0.00000E+00
         -2.53072E-03         2.89014E-03        -2.85679E-04        -1.51727E-01         3.10353E-01         1.51727E-01         1.50214E+00         1.00000E+00         1.50214E+00         1.50214E+00         8.43290E-01         0.00000E+00
         -2.53072E-03         2.90942E-03        -2.89031E-04        -1.51727E-01         3.11509E-01         1.51727E-01         1.50349E+00         1.00000E+00         1.50349E+00         1.50349E+00         8.69376E-01         0.00000E+00
         -2.53072E-03         2.92870E-03        -2.92405E-04        -1.51727E-01         3.12665E-01         1.51727E-01         1.49593E+00         1.00000E+00         1.49593E+00         1.49593E+00         8.86123E-01         0.00000E+00
         -2.53072E-03         2.94798E-03        -2.95801E-04        -1.51727E-01         3.13821E-01         1.51727E-01         1.47872E+00         1.00000E+00         1.47872E+00         1.47872E+00         8.92327E-01         0.00000E+00
         -2.53072E-03         2.96726E-03        -2.99220E-04        -1.51727E-01         3.14977E-01         1.51727E-01         1.45187E+00         1.00000E+00         1.45187E+00         1.45187E+00         8.87529E-01         0.00000E+00
         -2.53072E-03         2.98654E-03        -3.02661E-04        -1.51727E-01         3.16133E-01         1.51727E-01         1.41603E+00         1.00000E+00         1.41603E+00         1.41603E+00         8.71973E-01         0.00000E+00
         -2.53072E-03         3.00582E-03        -3.06124E-04        -1.51727E-01         3.17289E-01         1.51727E-01         1.37240E+00         1.00000E+00         1.37240E+00         1.37240E+00         8.46535E-01         0.00000E+00
         -2.53072E-03         3.02510E-03        -3.09610E-04        -1.51727E-01         3.18445E-01         1.51727E-01         1.32262E+00         1.00000E+00         1.32262E+00         1.32262E+00         8.12622E-01         0.00000E+00
         -2.53072E-03         3.04438E-03        -3.13118E-04        -1.51727E-01         3.19600E-01         1.51727E-01         1.26862E+00         1.00000E+00         1.26862E+00         1.26862E+00         7.72045E-01         0.00000E+00
         -2.53072E-03         3.06366E-03        -3.16648E-04        -1.51727E-01         3.20756E-01         1.51727E-01         1.21249E+00         1.00000E+00         1.21249E+00         1.21249E+00         7.26879E-01         0.00000E+00
         -2.53072E-03         3.08294E-03        -3.20200E-04        -1.51726E-01         3.21912E-01         1.51727E-01         1.15632E+00         1.00000E+00         1.15632E+00         1.15632E+00         6.79324E-01         0.00000E+00
         -2.53072E-03         3.10222E-03        -3.23775E-04        -1.51726E-01         3.23068E-01         1.51727E-01         1.10209E+00         1.00000E+00         1.10209E+00         1.10209E+00         6.31557E-01         0.00000E+00
         -2.53072E-03         3.12150E-03        -3.27372E-04        -1.51726E-01         3.24224E-01         1.51727E-01         1.05154E+00         1.00000E+00         1.05154E+00         1.05154E+00         5.85604E-01         0.00000E+00
         -2.53072E-03         3.14078E-03        -3.30991E-04        -1.51726E-01         3.25380E-01         1.51727E-01         1.00606E+00         1.00000E+00         1.00606E+00         1.00606E+00         5.43231E-01         0.00000E+00
         -2.53072E-03         3.16005E-03        -3.34633E-04        -1.51726E-01         3.26536E-01         1.51727E-01         9.66660E-01         1.00000E+00         9.66660E-01         9.66660E-01         5.05863E-01         0.00000E+00
         -2.53072E-03         3.17933E-03        -3.38297E-04        -1.51726E-01         3.27692E-01         1.51727E-01         9.33928E-01         1.00000E+00         9.33928E-01         9.33928E-01         4.74526E-01         0.00000E+00
         -2.53072E-03         3.19861E-03        -3.41983E-04        -1.51726E-01         3.28848E-01         1.51727E-01         9.08011E-01         1.00000E+00         9.08011E-01         9.08011E-01         4.49828E-01         0.00000E+00
         -2.53072E-03         3.21789E-03        -3.45691E-04        -1.51726E-01         3.30004E-01         1.51727E-01         8.88655E-01         1.00000E+00         8.88655E-01         8.88655E-01         4.31955E-01         0.00000E+00
         -2.53072E-03         3.23717E-03        -3.49422E-04        -1.51726E-01         3.31159E-01         1.51727E-01         8.75253E-01         1.00000E+00         8.75253E-01         8.75253E-01         4.20702E-01         0.00000E+00
         -2.53072E-03         3.25645E-03        -3.53175E-04        -1.51726E-01         3.32315E-01         1.51727E-01         8.66909E-01         1.00000E+00         8.66909E-01         8.66909E-01         4.15519E-01         0.00000E+00
         -2.53072E-03         3.27573E-03        -3.56950E-04        -1.51726E-01         3.33471E-01         1.51727E-01         8.62527E-01         1.00000E+00         8.62527E-01         8.62527E-01         4.15573E-01         0.00000E+00
         -2.53072E-03         3.29501E-03        -3.60748E-04        -1.51726E-01         3.34627E-01         1.51727E-01         8.60890E-01         1.00000E+00         8.60890E-01         8.60890E-01         4.19821E-01         0.00000E+00
         -2.53072E-03         3.31429E-03        -3.64568E-04        -1.51726E-01         3.35783E-01         1.51727E-01         8.60755E-01         1.00000E+00         8.60755E-01         8.60755E-01         4.27092E-01         0.00000E+00
         -2.53072E-03         3.33357E-03        -3.68410E-04        -1.51726E-01         3.36939E-01         1.51727E-01         8.60934E-01         1.00000E+00         8.60934E-01         8.60934E-01         4.36166E-01         0.00000E+00
         -2.51148E-03         1.74533E-05        -3.23844E-05        -1.50573E-01         1.38124E-01         1.50573E-01         6.94854E-06         1.00000E+00         6.94854E-06         6.94854E-06         6.04195E-07         0.00000E+00
         -2.51148E-03         3.67331E-05        -3.24157E-05        -1.50573E-01         1.39280E-01         1.50573E-01         3.07842E-05         1.00000E+00         3.07842E-05         3.07842E-05         2.67680E-06         0.00000E+00
         -2.51148E-03         5.60128E-05        -3.24693E-05        -1.50573E-01         1.40436E-01         1.50573E-01         7.16014E-05         1.00000E+00         7.16014E-05         7.16014E-05         6.22611E-06         0.00000E+00
         -2.51148E-03         7.52926E-05        -3.25452E-05        -1.50573E-01         1.41592E-01         1.50573E-01         1.29432E-04         1.00000E+00         1.29432E-04         1.29432E-04         1.12551E-05         0.00000E+00
         -2.51148E-03         9.45723E-05        -3.26434E-05        -1.50573E-01         1.42748E-01         1.50573E-01         2.04323E-04         1.00000E+00         2.04323E-04         2.04323E-04         1.77678E-05         0.00000E+00
         -2.51148E-03         1.13852E-04        -3.27638E-05        -1.50573E-01         1.43904E-01         1.50573E-01         2.96332E-04         1.00000E+00         2.96332E-04         2.96332E-04         2.57699E-05         0.00000E+00
         -2.51148E-03         1.33132E-04        -3.29066E-05        -1.50573E-01         1.45060E-01         1.50573E-01         4.05535E-04         1.00000E+00         4.05535E-04         4.05535E-04         3.52681E-05         0.00000E+00
         -2.51148E-03         1.52412E-04        -3.30716E-05        -1.50573E-01         1.46215E-01         1.50573E-01         5.32020E-04         1.00000E+00         5.32020E-04         5.32020E-04         4.62705E-05         0.00000E+00
         -2.51148E-03         1.71691E-04        -3.32589E-05        -1.50573E-01         1.47371E-01         1.50573E-01         6.75888E-04         1.00000E+00         6.75888E-04         6.75888E-04         5.87865E-05         0.00000E+00
         -2.51148E-03         1.90971E-04        -3.34685E-05        -1.50573E-01         1.48527E-01         1.50573E-01         8.37259E-04         1.00000E+00         8.37259E-04         8.37259E-04         7.28269E-05         0.00000E+00
         -2.51148E-03         2.10251E-04        -3.37004E-05        -1.50573E-01         1.49683E-01         1.50573E-01         1.01627E-03         1.00000E+00         1.01627E-03         1.01627E-03         8.84042E-05         0.00000E+00
         -2.51148E-03         2.29531E-04        -3.39546E-05        -1.50573E-01         1.50839E-01         1.50573E-01         1.21306E-03         1.00000E+00         1.21306E-03         1.21306E-03         1.05532E-04         0.00000E+00
         -2.51148E-03         2.48810E-04        -3.42310E-05        -1.50573E-01         1.51995E-01         1.50573E-01         1.42780E-03         1.00000E+00         1.42780E-03         1.42780E-03         1.24226E-04         0.00000E+00
         -2.51148E-03         2.68090E-04        -3.45298E-05        -1.50573E-01         1.53151E-01         1.50573E-01         1.66067E-03         1.00000E+00         1.66067E-03         1.66067E-03         1.44502E-04         0.00000E+00
         -2.51148E-03         2.87370E-04        -3.48508E-05        -1.50573E-01         1.54307E-01         1.50573E-01         1.91187E-03         1.00000E+00         1.91187E-03         1.91187E-03         1.66379E-04         0.00000E+00
         -2.51148E-03         3.06650E-04        -3.51941E-05        -1.50573E-01         1.55463E-01         1.50573E-01         2.18161E-03         1.00000E+00         2.18161E-03         2.18161E-03         1.89878E-04         0.00000E+00
         -2.51148E-03         3.25930E-04        -3.55597E-05        -1.50573E-01         1.56619E-01         1.50573E-01         2.47014E-03         1.00000E+00         2.47014E-03         2.47014E-03         2.15021E-04         0.00000E+00
         -2.51148E-03         3.45209E-04        -3.59476E-05        -1.50573E-01         1.57774E-01         1.50573E-01         2.77771E-03         1.00000E+00         2.77771E-03         2.77771E-03         2.41831E-04         0.00000E+00
         -2.51148E-03         3.64489E-04        -3.63578E-05        -1.50573E-01         1.58930E-01         1.50573E-01         3.10459E-03         1.00000E+00         3.10459E-03         3.10459E-03         2.70336E-04         0.00000E+00
         -2.51148E-03         3.83769E-04        -3.67902E-05        -1.50573E-01         1.60086E-01         1.50573E-01         3.45109E-03         1.00000E+00         3.45109E-03         3.45109E-03         3.00562E-04         0.00000E+00
         -2.51148E-03         4.03049E-04        -3.72450E-05        -1.50573E-01         1.61242E-01         1.50573E-01         3.81751E-03         1.00000E+00         3.81751E-03         3.81751E-03         3.32540E-04         0.00000E+00
         -2.51148E-03         4.22328E-04        -3.77220E-05        -1.50573E-01         1.62398E-01         1.50573E-01         4.20421E-03         1.00000E+00         4.20421E-03         4.20421E-03         3.66304E-04         0.00000E+00
         -2.51148E-03         4.41608E-04        -3.82213E-05        -1.50573E-01         1.63554E-01         1.50573E-01         4.61155E-03         1.00000E+00         4.61155E-03         4.61155E-03         4.01888E-04         0.00000E+00
         -2.51148E-03         4.60888E-04        -3.87429E-05        -1.50573E-01         1.64710E-01         1.50573E-01         5.03993E-03         1.00000E+00         5.03993E-03         5.03993E-03         4.39331E-04         0.00000E+00
         -2.51148E-03         4.80168E-04        -3.92868E-05        -1.50573E-01         1.65866E-01         1.50573E-01         5.48977E-03         1.00000E+00         5.48977E-03         5.48977E-03         4.78673E-04         0.00000E+00
         -2.51148E-03         4.99447E-04        -3.98530E-05        -1.50573E-01         1.67022E-01         1.50573E-01         5.96153E-03         1.00000E+00         5.96153E-03         5.96153E-03         5.19960E-04         0.00000E+00
         -2.51148E-03         5.18727E-04        -4.04414E-05        -1.50573E-01         1.68178E-01         1.50573E-01         6.45568E-03         1.00000E+00         6.45568E-03         6.45568E-03         5.63237E-04         0.00000E+00
         -2.51148E-03         5.38007E-04        -4.10521E-05        -1.50573E-01         1.69333E-01         1.50573E-01         6.97275E-03         1.00000E+00         6.97275E-03         6.97275E-03         6.08557E-04         0.00000E+00
         -2.51148E-03         5.57287E-04        -4.16852E-05        -1.50573E-01         1.70489E-01         1.50573E-01         7.51328E-03         1.00000E+00         7.51328E-03         7.51328E-03         6.55975E-04         0.00000E+00
         -2.51148E-03         5.76566E-04        -4.23405E-05        -1.50573E-01         1.71645E-01         1.50573E-01         8.07788E-03         1.00000E+00         8.07788E-03         8.07788E-03         7.05548E-04         0.00000E+00
         -2.51148E-03         5.95846E-04        -4.30181E-05        -1.50573E-01         1.72801E-01         1.50573E-01         8.66718E-03         1.00000E+00         8.66718E-03         8.66718E-03         7.57342E-04         0.00000E+00
         -2.51148E-03         6.15126E-04        -4.37179E-05        -1.50573E-01         1.73957E-01         1.50573E-01         9.28186E-03         1.00000E+00         9.28186E-03         9.28186E-03         8.11424E-04         0.00000E+00
         -2.51148E-03         6.34406E-04        -4.44401E-05        -1.50573E-01         1.75113E-01         1.50573E-01         9.92263E-03         1.00000E+00         9.92263E-03         9.92263E-03         8.67868E-04         0.00000E+00
         -2.51148E-03         6.53686E-04        -4.51846E-05        -1.50573E-01         1.76269E-01         1.50573E-01         1.05903E-02         1.00000E+00         1.05903E-02         1.05903E-02         9.26754E-04         0.00000E+00
         -2.51148E-03         6.72965E-04        -4.59513E-05        -1.50573E-01         1.77425E-01         1.50573E-01         1.12857E-02         1.00000E+00         1.12857E-02         1.12857E-02         9.88167E-04         0.00000E+00
         -2.51148E-03         6.92245E-04        -4.67403E-05        -1.50573E-01         1.78581E-01         1.50573E-01         1.20097E-02         1.00000E+00         1.20097E-02         1.20097E-02         1.05220E-03         0.00000E+00
         -2.51148E-03         7.11525E-04        -4.75516E-05        -1.50573E-01         1.79737E-01         1.50573E-01         1.27632E-02         1.00000E+00         1.27632E-02         1.27632E-02         1.11895E-03         0.00000E+00
         -2.51148E-03         7.30805E-04        -4.83852E-05        -1.50573E-01         1.80892E-01         1.50573E-01         1.35474E-02         1.00000E+00         1.35474E-02         1.35474E-02         1.18853E-03         0.00000E+00
         -2.51148E-03         7.50084E-04        -4.92411E-05        -1.50573E-01         1.82048E-01         1.50573E-01         1.43633E-02         1.00000E+00         1.43633E-02         1.43633E-02         1.26106E-03         0.00000E+00
         -2.51148E-03         7.69364E-04        -5.01193E-05        -1.50573E-01         1.83204E-01         1.50573E-01         1.52121E-02         1.00000E+00         1.52121E-02         1.52121E-02         1.33666E-03         0.00000E+00
         -2.51148E-03         7.88644E-04        -5.10197E-05        -1.50573E-01         1.84360E-01         1.50573E-01         1.60951E-02         1.00000E+00         1.60951E-02         1.60951E-02         1.41547E-03         0.00000E+00
         -2.51148E-03         8.07924E-04        -5.19424E-05        -1.50573E-01         1.85516E-01         1.50573E-01         1.70137E-02         1.00000E+00         1.70137E-02         1.70137E-02         1.49763E-03         0.00000E+00
         -2.51148E-03         8.27203E-04        -5.28875E-05        -1.50573E-01         1.86672E-01         1.50573E-01         1.79694E-02         1.00000E+00         1.79694E-02         1.79694E-02         1.58332E-03         0.00000E+00
         -2.51148E-03         8.46483E-04        -5.38548E-05        -1.50573E-01         1.87828E-01         1.50573E-01         1.89639E-02         1.00000E+00         1.89639E-02         1.89639E-02         1.67271E-03         0.00000E+00
         -2.51148E-03         8.65763E-04        -5.48444E-05        -1.50573E-01         1.88984E-01         1.50573E-01         1.99988E-02         1.00000E+00         1.99988E-02         1.99988E-02         1.76599E-03         0.00000E+00
         -2.51148E-03         8.85043E-04        -5.58562E-05        -1.50573E-01         1.90140E-01         1.50573E-01         2.10762E-02         1.00000E+00         2.10762E-02         2.10762E-02         1.86338E-03         0.00000E+00
         -2.51148E-03         9.04322E-04        -5.68904E-05        -1.50573E-01         1.91296E-01         1.50573E-01         2.21981E-02         1.00000E+00         2.21981E-02         2.21981E-02         1.96510E-03         0.00000E+00
         -2.51148E-03         9.23602E-04        -5.79468E-05        -1.50573E-01         1.92451E-01         1.50573E-01         2.33667E-02         1.00000E+00         2.33667E-02         2.33667E-02         2.07142E-03         0.00000E+00
         -2.51148E-03         9.42882E-04        -5.90256E-05        -1.50573E-01         1.93607E-01         1.50573E-01         2.45847E-02         1.00000E+00         2.45847E-02         2.45847E-02         2.18260E-03         0.00000E+00
         -2.51148E-03         9.62162E-04        -6.01266E-05        -1.50573E-01         1.94763E-01         1.50573E-01         2.58547E-02         1.00000E+00         2.58547E-02         2.58547E-02         2.29895E-03         0.00000E+00
         -2.51148E-03         9.81441E-04        -6.12499E-05        -1.50573E-01         1.95919E-01         1.50573E-01         2.71796E-02         1.00000E+00         2.71796E-02         2.71796E-02         2.42082E-03         0.00000E+00
         -2.51148E-03         1.00072E-03        -6.23955E-05        -1.50573E-01         1.97075E-01         1.50573E-01         2.85628E-02         1.00000E+00         2.85628E-02         2.85628E-02         2.54857E-03         0.00000E+00
         -2.51148E-03         1.02000E-03        -6.35633E-05        -1.50573E-01         1.98231E-01         1.50573E-01         3.00079E-02         1.00000E+00         3.00079E-02         3.00079E-02         2.68262E-03         0.00000E+00
         -2.51148E-03         1.03928E-03        -6.47535E-05        -1.50573E-01         1.99387E-01         1.50573E-01         3.15189E-02         1.00000E+00         3.15189E-02         3.15189E-02         2.82342E-03         0.00000E+00
         -2.51148E-03         1.05856E-03        -6.59660E-05        -1.50573E-01         2.00543E-01         1.50573E-01         3.31002E-02         1.00000E+00         3.31002E-02         3.31002E-02         2.97149E-03         0.00000E+00
         -2.51148E-03         1.07784E-03        -6.72007E-05        -1.50573E-01         2.01699E-01         1.50573E-01         3.47568E-02         1.00000E+00         3.47568E-02         3.47568E-02         3.12739E-03         0.00000E+00
         -2.51148E-03         1.09712E-03        -6.84577E-05        -1.50573E-01         2.02855E-01         1.50573E-01         3.64941E-02         1.00000E+00         3.64941E-02         3.64941E-02         3.29176E-03         0.00000E+00
         -2.51148E-03         1.11640E-03        -6.97370E-05        -1.50573E-01         2.04010E-01         1.50573E-01         3.83182E-02         1.00000E+00         3.83182E-02         3.83182E-02         3.46529E-03         0.00000E+00
         -2.51148E-03         1.13568E-03        -7.10386E-05        -1.50573E-01         2.05166E-01         1.50573E-01         4.02361E-02         1.00000E+00         4.02361E-02         4.02361E-02         3.64880E-03         0.00000E+00
         -2.51148E-03         1.15496E-03        -7.23625E-05        -1.50573E-01         2.06322E-01         1.50573E-01         4.22555E-02         1.00000E+00         4.22555E-02         4.22555E-02         3.84316E-03         0.00000E+00
         -2.51148E-03         1.17424E-03        -7.37086E-05        -1.50573E-01         2.07478E-01         1.50573E-01         4.43850E-02         1.00000E+00         4.43850E-02         4.43850E-02         4.04939E-03         0.00000E+00
         -2.51148E-03         1.19352E-03        -7.50771E-05        -1.50573E-01         2.08634E-01         1.50573E-01         4.66347E-02         1.00000E+00         4.66347E-02         4.66347E-02         4.26864E-03         0.00000E+00
         -2.51148E-03         1.21280E-03        -7.64678E-05        -1.50573E-01         2.09790E-01         1.50573E-01         4.90157E-02         1.00000E+00         4.90157E-02         4.90157E-02         4.50219E-03         0.00000E+00
         -2.51148E-03         1.23208E-03        -7.78808E-05        -1.50573E-01         2.10946E-01         1.50573E-01         5.15409E-02         1.00000E+00         5.15409E-02         5.15409E-02         4.75153E-03         0.00000E+00
         -2.51148E-03         1.25136E-03        -7.93161E-05        -1.50573E-01         2.12102E-01         1.50573E-01         5.42252E-02         1.00000E+00         5.42252E-02         5.42252E-02         5.01834E-03         0.00000E+00
         -2.51148E-03         1.27064E-03        -8.07737E-05        -1.50573E-01         2.13258E-01         1.50573E-01         5.70855E-02         1.00000E+00         5.70855E-02         5.70855E-02         5.30455E-03         0.00000E+00
         -2.51148E-03         1.28992E-03        -8.22535E-05        -1.50573E-01         2.14414E-01         1.50573E-01         6.01415E-02         1.00000E+00         6.01415E-02         6.01415E-02         5.61240E-03         0.00000E+00
         -2.51148E-03         1.30920E-03        -8.37557E-05        -1.50573E-01         2.15569E-01         1.50573E-01         6.34163E-02         1.00000E+00         6.34163E-02         6.34163E-02         5.94444E-03         0.00000E+00
         -2.51148E-03         1.32848E-03        -8.52801E-05        -1.50573E-01         2.16725E-01         1.50573E-01         6.69367E-02         1.00000E+00         6.69367E-02         6.69367E-02         6.30367E-03         0.00000E+00
         -2.51148E-03         1.34776E-03        -8.68269E-05        -1.50573E-01         2.17881E-01         1.50573E-01         7.07344E-02         1.00000E+00         7.07344E-02         7.07344E-02         6.69356E-03         0.00000E+00
         -2.51148E-03         1.36704E-03        -8.83959E-05        -1.50573E-01         2.19037E-01         1.50573E-01         7.48469E-02         1.00000E+00         7.48469E-02         7.48469E-02         7.11816E-03         0.00000E+00
         -2.51148E-03         1.38632E-03        -8.99872E-05        -1.50573E-01         2.20193E-01         1.50573E-01         7.93188E-02         1.00000E+00         7.93188E-02         7.93188E-02         7.58225E-03         0.00000E+00
         -2.51148E-03         1.40560E-03        -9.16008E-05        -1.50573E-01         2.21349E-01         1.50573E-01         8.42039E-02         1.00000E+00         8.42039E-02         8.42039E-02         8.09147E-03         0.00000E+00
         -2.51148E-03         1.42488E-03        -9.32366E-05        -1.50573E-01         2.22505E-01         1.50573E-01         8.95670E-02         1.00000E+00         8.95670E-02         8.95670E-02         8.65252E-03         0.00000E+00
         -2.51148E-03         1.44416E-03        -9.48948E-05        -1.50573E-01         2.23661E-01         1.50573E-01         9.54872E-02         1.00000E+00         9.54872E-02         9.54872E-02         9.27339E-03         0.00000E+00
         -2.51148E-03         1.46344E-03        -9.65752E-05        -1.50573E-01         2.24817E-01         1.50573E-01         1.02062E-01         1.00000E+00         1.02062E-01         1.02062E-01         9.96366E-03         0.00000E+00
         -2.51148E-03         1.48272E-03        -9.82779E-05        -1.50573E-01         2.25973E-01         1.50573E-01         1.09410E-01         1.00000E+00         1.09410E-01         1.09410E-01         1.07350E-02         0.00000E+00
         -2.51148E-03         1.50200E-03        -1.00003E-04        -1.50573E-01         2.27128E-01         1.50573E-01         1.17684E-01         1.00000E+00         1.17684E-01         1.17684E-01         1.16013E-02         0.00000E+00
         -2.51148E-03         1.52127E-03        -1.01750E-04        -1.50573E-01         2.28284E-01         1.50573E-01         1.27074E-01         1.00000E+00         1.27074E-01         1.27074E-01         1.25801E-02         0.00000E+00
         -2.51148E-03         1.54055E-03        -1.03520E-04        -1.50573E-01         2.29440E-01         1.50573E-01         1.37822E-01         1.00000E+00         1.37822E-01         1.37822E-01         1.36925E-02         0.00000E+00
         -2.51148E-03         1.55983E-03        -1.05312E-04        -1.50573E-01         2.30596E-01         1.50573E-01         1.50245E-01         1.00000E+00         1.50245E-01         1.50245E-01         1.49651E-02         0.00000E+00
         -2.51148E-03         1.57911E-03        -1.07126E-04        -1.50573E-01         2.31752E-01         1.50573E-01         1.64757E-01         1.00000E+00         1.64757E-01         1.64757E-01         1.64310E-02         0.00000E+00
         -2.51148E-03         1.59839E-03        -1.08962E-04        -1.50573E-01         2.32908E-01         1.50573E-01         1.81907E-01         1.00000E+00         1.81907E-01         1.81907E-01         1.81320E-02         0.00000E+00
         -2.51148E-03         1.61767E-03        -1.10821E-04        -1.50573E-01         2.34064E-01         1.50573E-01         2.02444E-01         1.00000E+00         2.02444E-01         2.02444E-01         2.01217E-02         0.00000E+00
         -2.51148E-03         1.63695E-03        -1.12702E-04        -1.50573E-01         2.35220E-01         1.50573E-01         2.27396E-01         1.00000E+00         2.27396E-01         2.27396E-01         2.24685E-02         0.00000E+00
         -2.51148E-03         1.65623E-03        -1.14605E-04        -1.50573E-01         2.36376E-01         1.50573E-01         2.58215E-01         1.00000E+00         2.58215E-01         2.58215E-01         2.52614E-02         0.00000E+00
         -2.51148E-03         1.67551E-03        -1.16531E-04        -1.50573E-01         2.37532E-01         1.50573E-01         2.96998E-01         1.00000E+00         2.96998E-01         2.96998E-01         2.86161E-02         0.00000E+00
         -2.51148E-03         1.69479E-03        -1.18479E-04        -1.50573E-01         2.38687E-01         1.50573E-01         3.46855E-01         1.00000E+00         3.46855E-01         3.46855E-01         3.26835E-02         0.00000E+00
         -2.51148E-03         1.71407E-03        -1.20449E-04        -1.50573E-01         2.39843E-01         1.50573E-01         4.12560E-01         1.00000E+00         4.12560E-01         4.12560E-01         3.76588E-02         0.00000E+00
         -2.51148E-03         1.73335E-03        -1.22441E-04        -1.50573E-01         2.40999E-01         1.50573E-01         5.01738E-01         1.00000E+00         5.01738E-01         5.01738E-01         4.37872E-02         0.00000E+00
         -2.51148E-03         1.75263E-03        -1.24456E-04        -1.50573E-01         2.42155E-01         1.50573E-01         6.27176E-01         1.00000E+00         6.27176E-01         6.27176E-01         5.13470E-02         0.00000E+00
         -2.51148E-03         1.77191E-03        -1.26493E-04        -1.50573E-01         2.43311E-01         1.50573E-01         8.11706E-01         1.00000E+00         8.11706E-01         8.11706E-01         6.05471E-02         0.00000E+00
         -2.51148E-03         1.79119E-03        -1.28552E-04        -1.50573E-01         2.44467E-01         1.50573E-01         1.09967E+00         1.00000E+00         1.09967E+00         1.09967E+00         7.10722E-02         0.00000E+00
         -2.51148E-03         1.81047E-03        -1.30634E-04        -1.50573E-01         2.45623E-01         1.50573E-01         1.58759E+00         1.00000E+00         1.58759E+00         1.58759E+00         7.97305E-02         0.00000E+00
         -2.51148E-03         1.82975E-03        -1.32738E-04        -1.50573E-01         2.46779E-01         1.50573E-01         2.54912E+00         1.00000E+00         2.54912E+00         2.54912E+00         8.68768E-02         0.00000E+00
         -2.51148E-03         1.84903E-03        -1.34864E-04        -1.50573E-01         2.47935E-01         1.50573E-01         4.86990E+00         1.00000E+00         4.86990E+00         4.86990E+00         1.18824E-01         0.00000E+00
         -2.51148E-03         1.86831E-03        -1.37012E-04        -1.50573E-01         2.49091E-01         1.50573E-01         1.28640E+01         1.00000E+00         1.28640E+01         1.28640E+01         5.10536E-01         0.00000E+00
         -2.51148E-03         1.88759E-03        -1.39183E-04        -1.50573E-01         2.50246E-01         1.50573E-01         3.87002E+01         1.00000E+00         3.87002E+01         3.87002E+01         5.14329E+00         0.00000E+00
         -2.51148E-03         1.90687E-03        -1.41376E-04        -1.50573E-01         2.51402E-01         1.50573E-01         2.29271E+01         1.00000E+00         2.29271E+01         2.29271E+01         7.20717E+00         0.00000E+00
         -2.51148E-03         1.92615E-03        -1.43591E-04        -1.50573E-01         2.52558E-01         1.50573E-01         1.49868E+01         1.00000E+00         1.49868E+01         1.49868E+01         6.57285E+00         0.00000E+00
         -2.51148E-03         1.94543E-03        -1.45829E-04        -1.50573E-01         2.53714E-01         1.50573E-01         1.30216E+01         1.00000E+00         1.30216E+01         1.30216E+01         6.08465E+00         0.00000E+00
         -2.51148E-03         1.96471E-03        -1.48089E-04        -1.50573E-01         2.54870E-01         1.50573E-01         1.14148E+01         1.00000E+00         1.14148E+01         1.14148E+01         5.27366E+00         0.00000E+00
         -2.51148E-03         1.98399E-03        -1.50371E-04        -1.50573E-01         2.56026E-01         1.50573E-01         1.01465E+01         1.00000E+00         1.01465E+01         1.01465E+01         4.57469E+00         0.00000E+00
         -2.51148E-03         2.00327E-03        -1.52675E-04        -1.50573E-01         2.57182E-01         1.50573E-01         9.48263E+00         1.00000E+00         9.48263E+00         9.48263E+00         4.16729E+00         0.00000E+00
         -2.51148E-03         2.02255E-03        -1.55002E-04        -1.50573E-01         2.58338E-01         1.50573E-01         9.21691E+00         1.00000E+00         9.21691E+00         9.21691E+00         3.95524E+00         0.00000E+00
         -2.51148E-03         2.04183E-03        -1.57351E-04        -1.50573E-01         2.59494E-01         1.50573E-01         9.05470E+00         1.00000E+00         9.05470E+00         9.05470E+00         3.81438E+00         0.00000E+00
         -2.51148E-03         2.06111E-03        -1.59722E-04        -1.50573E-01         2.60650E-01         1.50573E-01         8.82382E+00         1.00000E+00         8.82382E+00         8.82382E+00         3.67852E+00         0.00000E+00
         -2.51148E-03         2.08039E-03        -1.62116E-04        -1.50573E-01         2.61805E-01         1.50573E-01         8.48528E+00         1.00000E+00         8.48528E+00         8.48528E+00         3.53052E+00         0.00000E+00
         -2.51148E-03         2.09967E-03        -1.64532E-04        -1.50573E-01         2.62961E-01         1.50573E-01         8.05429E+00         1.00000E+00         8.05429E+00         8.05429E+00         3.36713E+00         0.00000E+00
         -2.51148E-03         2.11895E-03        -1.66970E-04        -1.50573E-01         2.64117E-01         1.50573E-01         7.54618E+00         1.00000E+00         7.54618E+00         7.54618E+00         3.18096E+00         0.00000E+00
         -2.51148E-03         2.13823E-03        -1.69430E-04        -1.50573E-01         2.65273E-01         1.50573E-01         6.97223E+00         1.00000E+00         6.97223E+00         6.97223E+00         2.96335E+00         0.00000E+00
         -2.51148E-03         2.15751E-03        -1.71913E-04        -1.50573E-01         2.66429E-01         1.50573E-01         6.35330E+00         1.00000E+00         6.35330E+00         6.35330E+00         2.71339E+00         0.00000E+00
         -2.51148E-03         2.17679E-03        -1.74418E-04        -1.50573E-01         2.67585E-01         1.50573E-01         5.72414E+00         1.00000E+00         5.72414E+00         5.72414E+00         2.44191E+00         0.00000E+00
         -2.51148E-03         2.19607E-03        -1.76945E-04        -1.50573E-01         2.68741E-01         1.50573E-01         5.12452E+00         1.00000E+00         5.12452E+00         5.12452E+00         2.16769E+00         0.00000E+00
         -2.51148E-03         2.21535E-03        -1.79495E-04        -1.50573E-01         2.69897E-01         1.50573E-01         4.58711E+00         1.00000E+00         4.58711E+00         4.58711E+00         1.91068E+00         0.00000E+00
         -2.51148E-03         2.23463E-03        -1.82067E-04        -1.50573E-01         2.71053E-01         1.50573E-01         4.13140E+00         1.00000E+00         4.13140E+00         4.13140E+00         1.68698E+00         0.00000E+00
         -2.51148E-03         2.25391E-03        -1.84661E-04        -1.50573E-01         2.72209E-01         1.50573E-01         3.76456E+00         1.00000E+00         3.76456E+00         3.76456E+00         1.50728E+00         0.00000E+00
         -2.51148E-03         2.27319E-03        -1.87277E-04        -1.50573E-01         2.73364E-01         1.50573E-01         3.48533E+00         1.00000E+00         3.48533E+00         3.48533E+00         1.37720E+00         0.00000E+00
         -2.51148E-03         2.29247E-03        -1.89916E-04        -1.50573E-01         2.74520E-01         1.50573E-01         3.28742E+00         1.00000E+00         3.28742E+00         3.28742E+00         1.29801E+00         0.00000E+00
         -2.51148E-03         2.31175E-03        -1.92577E-04        -1.50573E-01         2.75676E-01         1.50573E-01         3.16161E+00         1.00000E+00         3.16161E+00         3.16161E+00         1.26715E+00         0.00000E+00
         -2.51148E-03         2.33102E-03        -1.95260E-04        -1.50573E-01         2.76832E-01         1.50573E-01         3.09655E+00         1.00000E+00         3.09655E+00         3.09655E+00         1.27869E+00         0.00000E+00
         -2.51148E-03         2.35030E-03        -1.97966E-04        -1.50573E-01         2.77988E-01         1.50573E-01         3.07923E+00         1.00000E+00         3.07923E+00         3.07923E+00         1.32406E+00         0.00000E+00
         -2.51148E-03         2.36958E-03        -2.00694E-04        -1.50573E-01         2.79144E-01         1.50573E-01         3.09549E+00         1.00000E+00         3.09549E+00         3.09549E+00         1.39290E+00         0.00000E+00
         -2.51148E-03         2.38886E-03        -2.03444E-04        -1.50573E-01         2.80300E-01         1.50573E-01         3.13063E+00         1.00000E+00         3.13063E+00         3.13063E+00         1.47406E+00         0.00000E+00
         -2.51148E-03         2.40814E-03        -2.06216E-04        -1.50573E-01         2.81456E-01         1.50573E-01         3.17025E+00         1.00000E+00         3.17025E+00         3.17025E+00         1.55641E+00         0.00000E+00
         -2.51148E-03         2.42742E-03        -2.09011E-04        -1.50573E-01         2.82612E-01         1.50573E-01         3.20124E+00         1.00000E+00         3.20124E+00         3.20124E+00         1.62972E+00         0.00000E+00
         -2.51148E-03         2.44670E-03        -2.11828E-04        -1.50573E-01         2.83768E-01         1.50573E-01         3.21275E+00         1.00000E+00         3.21275E+00         3.21275E+00         1.68536E+00         0.00000E+00
         -2.51148E-03         2.46598E-03        -2.14668E-04        -1.50573E-01         2.84923E-01         1.50573E-01         3.19707E+00         1.00000E+00         3.19707E+00         3.19707E+00         1.71696E+00         0.00000E+00
         -2.51148E-03         2.48526E-03        -2.17529E-04        -1.50573E-01         2.86079E-01         1.50573E-01         3.15008E+00         1.00000E+00         3.15008E+00         3.15008E+00         1.72080E+00         0.00000E+00
         -2.51148E-03         2.50454E-03        -2.20413E-04        -1.50573E-01         2.87235E-01         1.50573E-01         3.07119E+00         1.00000E+00         3.07119E+00         3.07119E+00         1.69587E+00         0.00000E+00
         -2.51148E-03         2.52382E-03        -2.23319E-04        -1.50573E-01         2.88391E-01         1.50573E-01         2.96290E+00         1.00000E+00         2.96290E+00         2.96290E+00         1.64364E+00         0.00000E+00
         -2.51148E-03         2.54310E-03        -2.26248E-04        -1.50573E-01         2.89547E-01         1.50573E-01         2.82994E+00         1.00000E+00         2.82994E+00         2.82994E+00         1.56754E+00         0.00000E+00
         -2.51148E-03         2.56238E-03        -2.29198E-04        -1.50573E-01         2.90703E-01         1.50573E-01         2.67850E+00         1.00000E+00         2.67850E+00         2.67850E+00         1.47236E+00         0.00000E+00
         -2.51148E-03         2.58166E-03        -2.32171E-04        -1.50573E-01         2.91859E-01         1.50573E-01         2.51542E+00         1.00000E+00         2.51542E+00         2.51542E+00         1.36375E+00         0.00000E+00
         -2.51148E-03         2.60094E-03        -2.35167E-04        -1.50573E-01         2.93015E-01         1.50573E-01         2.34773E+00         1.00000E+00         2.34773E+00         2.34773E+00         1.24770E+00         0.00000E+00
         -2.51148E-03         2.62022E-03        -2.38184E-04        -1.50573E-01         2.94171E-01         1.50573E-01         2.18215E+00         1.00000E+00         2.18215E+00         2.18215E+00         1.13024E+00         0.00000E+00
         -2.51148E-03         2.63950E-03        -2.41224E-04        -1.50573E-01         2.95327E-01         1.50573E-01         2.02484E+00         1.00000E+00         2.02484E+00         2.02484E+00         1.01703E+00         0.00000E+00
         -2.51148E-03         2.65878E-03        -2.44286E-04        -1.50573E-01         2.96482E-01         1.50573E-01         1.88106E+00         1.00000E+00         1.88106E+00         1.88106E+00         9.13122E-01         0.00000E+00
         -2.51148E-03         2.67806E-03        -2.47371E-04        -1.50573E-01         2.97638E-01         1.50573E-01         1.75495E+00         1.00000E+00         1.75495E+00         1.75495E+00         8.22702E-01         0.00000E+00
         -2.51148E-03         2.69734E-03        -2.50477E-04        -1.50573E-01         2.98794E-01         1.50573E-01         1.64935E+00         1.00000E+00         1.64935E+00         1.64935E+00         7.48854E-01         0.00000E+00
         -2.51148E-03         2.71662E-03        -2.53606E-04        -1.50573E-01         2.99950E-01         1.50573E-01         1.56569E+00         1.00000E+00         1.56569E+00         1.56569E+00         6.93463E-01         0.00000E+00
         -2.51148E-03         2.73590E-03        -2.56758E-04        -1.50573E-01         3.01106E-01         1.50573E-01         1.50399E+00         1.00000E+00         1.50399E+00         1.50399E+00         6.57178E-01         0.00000E+00
         -2.51148E-03         2.75518E-03        -2.59931E-04        -1.50573E-01         3.02262E-01         1.50573E-01         1.46300E+00         1.00000E+00         1.46300E+00         1.46300E+00         6.39464E-01         0.00000E+00
         -2.51148E-03         2.77446E-03        -2.63127E-04        -1.50573E-01         3.03418E-01         1.50573E-01         1.44036E+00         1.00000E+00         1.44036E+00         1.44036E+00         6.38730E-01         0.00000E+00
         -2.51148E-03         2.79374E-03        -2.66345E-04        -1.50573E-01         3.04574E-01         1.50573E-01         1.43287E+00         1.00000E+00         1.43287E+00         1.43287E+00         6.52512E-01         0.00000E+00
         -2.51148E-03         2.81302E-03        -2.69586E-04        -1.50573E-01         3.05730E-01         1.50573E-01         1.43677E+00         1.00000E+00         1.43677E+00         1.43677E+00         6.77685E-01         0.00000E+00
         -2.51148E-03         2.83230E-03        -2.72848E-04        -1.50573E-01         3.06886E-01         1.50573E-01         1.44806E+00         1.00000E+00         1.44806E+00         1.44806E+00         7.10708E-01         0.00000E+00
         -2.51148E-03         2.85158E-03        -2.76133E-04        -1.50573E-01         3.08041E-01         1.50573E-01         1.46274E+00         1.00000E+00         1.46274E+00         1.46274E+00         7.47874E-01         0.00000E+00
         -2.51148E-03         2.87086E-03        -2.79441E-04        -1.50573E-01         3.09197E-01         1.50573E-01         1.47713E+00         1.00000E+00         1.47713E+00         1.47713E+00         7.85553E-01         0.00000E+00
         -2.51148E-03         2.89014E-03        -2.82770E-04        -1.50573E-01         3.10353E-01         1.50573E-01         1.48803E+00         1.00000E+00         1.48803E+00         1.48803E+00         8.20408E-01         0.00000E+00
         -2.51148E-03         2.90942E-03        -2.86122E-04        -1.50573E-01         3.11509E-01         1.50573E-01         1.49288E+00         1.00000E+00         1.49288E+00         1.49288E+00         8.49579E-01         0.00000E+00
         -2.51148E-03         2.92870E-03        -2.89496E-04        -1.50573E-01         3.12665E-01         1.50573E-01         1.48983E+00         1.00000E+00         1.48983E+00         1.48983E+00         8.70805E-01         0.00000E+00
         -2.51148E-03         2.94798E-03        -2.92893E-04        -1.50573E-01         3.13821E-01         1.50573E-01         1.47780E+00         1.00000E+00         1.47780E+00         1.47780E+00         8.82514E-01         0.00000E+00
         -2.51148E-03         2.96726E-03        -2.96311E-04        -1.50573E-01         3.14977E-01         1.50573E-01         1.45645E+00         1.00000E+00         1.45645E+00         1.45645E+00         8.83842E-01         0.00000E+00
         -2.51148E-03         2.98654E-03        -2.99752E-04        -1.50573E-01         3.16133E-01         1.50573E-01         1.42608E+00         1.00000E+00         1.42608E+00         1.42608E+00         8.74630E-01         0.00000E+00
         -2.51148E-03         3.00582E-03        -3.03216E-04        -1.50573E-01         3.17289E-01         1.50573E-01         1.38760E+00         1.00000E+00         1.38760E+00         1.38760E+00         8.55367E-01         0.00000E+00
         -2.51148E-03         3.02510E-03        -3.06701E-04        -1.50573E-01         3.18445E-01         1.50573E-01         1.34238E+00         1.00000E+00         1.34238E+00         1.34238E+00         8.27109E-01         0.00000E+00
         -2.51148E-03         3.04438E-03        -3.10209E-04        -1.50573E-01         3.19600E-01         1.50573E-01         1.29217E+00         1.00000E+00         1.29217E+00         1.29217E+00         7.91377E-01         0.00000E+00
         -2.51148E-03         3.06366E-03        -3.13739E-04        -1.50573E-01         3.20756E-01         1.50573E-01         1.23890E+00         1.00000E+00         1.23890E+00         1.23890E+00         7.50024E-01         0.00000E+00
         -2.51148E-03         3.08294E-03        -3.17292E-04        -1.50573E-01         3.21912E-01         1.50573E-01         1.18460E+00         1.00000E+00         1.18460E+00         1.18460E+00         7.05100E-01         0.00000E+00
         -2.51148E-03         3.10222E-03        -3.20866E-04        -1.50573E-01         3.23068E-01         1.50573E-01         1.13123E+00         1.00000E+00         1.13123E+00         1.13123E+00         6.58712E-01         0.00000E+00
         -2.51148E-03         3.12150E-03        -3.24463E-04        -1.50573E-01         3.24224E-01         1.50573E-01         1.08057E+00         1.00000E+00         1.08057E+00         1.08057E+00         6.12890E-01         0.00000E+00
         -2.51148E-03         3.14078E-03        -3.28083E-04        -1.50573E-01         3.25380E-01         1.50573E-01         1.03414E+00         1.00000E+00         1.03414E+00         1.03414E+00         5.69477E-01         0.00000E+00
         -2.51148E-03         3.16005E-03        -3.31724E-04        -1.50573E-01         3.26536E-01         1.50573E-01         9.93056E-01         1.00000E+00         9.93056E-01         9.93056E-01         5.30028E-01         0.00000E+00
         -2.51148E-03         3.17933E-03        -3.35388E-04        -1.50573E-01         3.27692E-01         1.50573E-01         9.58083E-01         1.00000E+00         9.58083E-01         9.58083E-01         4.95751E-01         0.00000E+00
         -2.51148E-03         3.19861E-03        -3.39074E-04        -1.50573E-01         3.28848E-01         1.50573E-01         9.29551E-01         1.00000E+00         9.29551E-01         9.29551E-01         4.67466E-01         0.00000E+00
         -2.51148E-03         3.21789E-03        -3.42783E-04        -1.50573E-01         3.30004E-01         1.50573E-01         9.07393E-01         1.00000E+00         9.07393E-01         9.07393E-01         4.45593E-01         0.00000E+00
         -2.51148E-03         3.23717E-03        -3.46513E-04        -1.50573E-01         3.31159E-01         1.50573E-01         8.91182E-01         1.00000E+00         8.91182E-01         8.91182E-01         4.30164E-01         0.00000E+00
         -2.51148E-03         3.25645E-03        -3.50266E-04        -1.50573E-01         3.32315E-01         1.50573E-01         8.80190E-01         1.00000E+00         8.80190E-01         8.80190E-01         4.20858E-01         0.00000E+00
         -2.51148E-03         3.27573E-03        -3.54042E-04        -1.50573E-01         3.33471E-01         1.50573E-01         8.73458E-01         1.00000E+00         8.73458E-01         8.73458E-01         4.17051E-01         0.00000E+00
         -2.51148E-03         3.29501E-03        -3.57839E-04        -1.50573E-01         3.34627E-01         1.50573E-01         8.69880E-01         1.00000E+00         8.69880E-01         8.69880E-01         4.17881E-01         0.00000E+00
         -2.51148E-03         3.31429E-03        -3.61659E-04        -1.50573E-01         3.35783E-01         1.50573E-01         8.68287E-01         1.00000E+00         8.68287E-01         8.68287E-01         4.22319E-01         0.00000E+00
         -2.51148E-03         3.33357E-03        -3.65501E-04        -1.50573E-01         3.36939E-01         1.50573E-01         8.67531E-01         1.00000E+00         8.67531E-01         8.67531E-01         4.29244E-01         0.00000E+00
         -2.49223E-03         1.74533E-05        -2.94977E-05        -1.49420E-01         1.38124E-01         1.49420E-01         7.27186E-06         1.00000E+00         7.27186E-06         7.27186E-06         6.35731E-07         0.00000E+00
         -2.49223E-03         3.67331E-05        -2.95290E-05        -1.49420E-01         1.39280E-01         1.49420E-01         3.22166E-05         1.00000E+00         3.22166E-05         3.22166E-05         2.81653E-06         0.00000E+00
         -2.49223E-03         5.60128E-05        -2.95826E-05        -1.49420E-01         1.40436E-01         1.49420E-01         7.49334E-05         1.00000E+00         7.49334E-05         7.49334E-05         6.55121E-06         0.00000E+00
         -2.49223E-03         7.52926E-05        -2.96585E-05        -1.49420E-01         1.41592E-01         1.49420E-01         1.35456E-04         1.00000E+00         1.35456E-04         1.35456E-04         1.18430E-05         0.00000E+00
         -2.49223E-03         9.45723E-05        -2.97567E-05        -1.49420E-01         1.42748E-01         1.49420E-01         2.13832E-04         1.00000E+00         2.13832E-04         2.13832E-04         1.86964E-05         0.00000E+00
         -2.49223E-03         1.13852E-04        -2.98771E-05        -1.49420E-01         1.43904E-01         1.49420E-01         3.10126E-04         1.00000E+00         3.10126E-04         3.10126E-04         2.71174E-05         0.00000E+00
         -2.49223E-03         1.33132E-04        -3.00199E-05        -1.49420E-01         1.45060E-01         1.49420E-01         4.24415E-04         1.00000E+00         4.24415E-04         4.24415E-04         3.71134E-05         0.00000E+00
         -2.49223E-03         1.52412E-04        -3.01849E-05        -1.49420E-01         1.46215E-01         1.49420E-01         5.56793E-04         1.00000E+00         5.56793E-04         5.56793E-04         4.86933E-05         0.00000E+00
         -2.49223E-03         1.71691E-04        -3.03722E-05        -1.49420E-01         1.47371E-01         1.49420E-01         7.07367E-04         1.00000E+00         7.07367E-04         7.07367E-04         6.18674E-05         0.00000E+00
         -2.49223E-03         1.90971E-04        -3.05818E-05        -1.49420E-01         1.48527E-01         1.49420E-01         8.76262E-04         1.00000E+00         8.76262E-04         8.76262E-04         7.66475E-05         0.00000E+00
         -2.49223E-03         2.10251E-04        -3.08137E-05        -1.49420E-01         1.49683E-01         1.49420E-01         1.06362E-03         1.00000E+00         1.06362E-03         1.06362E-03         9.30470E-05         0.00000E+00
         -2.49223E-03         2.29531E-04        -3.10679E-05        -1.49420E-01         1.50839E-01         1.49420E-01         1.26959E-03         1.00000E+00         1.26959E-03         1.26959E-03         1.11081E-04         0.00000E+00
         -2.49223E-03         2.48810E-04        -3.13443E-05        -1.49420E-01         1.51995E-01         1.49420E-01         1.49436E-03         1.00000E+00         1.49436E-03         1.49436E-03         1.30766E-04         0.00000E+00
         -2.49223E-03         2.68090E-04        -3.16431E-05        -1.49420E-01         1.53151E-01         1.49420E-01         1.73811E-03         1.00000E+00         1.73811E-03         1.73811E-03         1.52120E-04         0.00000E+00
         -2.49223E-03         2.87370E-04        -3.19641E-05        -1.49420E-01         1.54307E-01         1.49420E-01         2.00106E-03         1.00000E+00         2.00106E-03         2.00106E-03         1.75164E-04         0.00000E+00
         -2.49223E-03         3.06650E-04        -3.23074E-05        -1.49420E-01         1.55463E-01         1.49420E-01         2.28343E-03         1.00000E+00         2.28343E-03         2.28343E-03         1.99920E-04         0.00000E+00
         -2.49223E-03         3.25930E-04        -3.26730E-05        -1.49420E-01         1.56619E-01         1.49420E-01         2.58548E-03         1.00000E+00         2.58548E-03         2.58548E-03         2.26412E-04         0.00000E+00
         -2.49223E-03         3.45209E-04        -3.30609E-05        -1.49420E-01         1.57774E-01         1.49420E-01         2.90746E-03         1.00000E+00         2.90746E-03         2.90746E-03         2.54666E-04         0.00000E+00
         -2.49223E-03         3.64489E-04        -3.34711E-05        -1.49420E-01         1.58930E-01         1.49420E-01         3.24968E-03         1.00000E+00         3.24968E-03         3.24968E-03         2.84710E-04         0.00000E+00
         -2.49223E-03         3.83769E-04        -3.39035E-05        -1.49420E-01         1.60086E-01         1.49420E-01         3.61245E-03         1.00000E+00         3.61245E-03         3.61245E-03         3.16575E-04         0.00000E+00
         -2.49223E-03         4.03049E-04        -3.43583E-05        -1.49420E-01         1.61242E-01         1.49420E-01         3.99610E-03         1.00000E+00         3.99610E-03         3.99610E-03         3.50294E-04         0.00000E+00
         -2.49223E-03         4.22328E-04        -3.48353E-05        -1.49420E-01         1.62398E-01         1.49420E-01         4.40100E-03         1.00000E+00         4.40100E-03         4.40100E-03         3.85903E-04         0.00000E+00
         -2.49223E-03         4.41608E-04        -3.53346E-05        -1.49420E-01         1.63554E-01         1.49420E-01         4.82754E-03         1.00000E+00         4.82754E-03         4.82754E-03         4.23441E-04         0.00000E+00
         -2.49223E-03         4.60888E-04        -3.58562E-05        -1.49420E-01         1.64710E-01         1.49420E-01         5.27614E-03         1.00000E+00         5.27614E-03         5.27614E-03         4.62948E-04         0.00000E+00
         -2.49223E-03         4.80168E-04        -3.64001E-05        -1.49420E-01         1.65866E-01         1.49420E-01         5.74723E-03         1.00000E+00         5.74723E-03         5.74723E-03         5.04469E-04         0.00000E+00
         -2.49223E-03         4.99447E-04        -3.69663E-05        -1.49420E-01         1.67022E-01         1.49420E-01         6.24131E-03         1.00000E+00         6.24131E-03         6.24131E-03         5.48053E-04         0.00000E+00
         -2.49223E-03         5.18727E-04        -3.75547E-05        -1.49420E-01         1.68178E-01         1.49420E-01         6.75888E-03         1.00000E+00         6.75888E-03         6.75888E-03         5.93750E-04         0.00000E+00
         -2.49223E-03         5.38007E-04        -3.81654E-05        -1.49420E-01         1.69333E-01         1.49420E-01         7.30049E-03         1.00000E+00         7.30049E-03         7.30049E-03         6.41617E-04         0.00000E+00
         -2.49223E-03         5.57287E-04        -3.87985E-05        -1.49420E-01         1.70489E-01         1.49420E-01         7.86673E-03         1.00000E+00         7.86673E-03         7.86673E-03         6.91712E-04         0.00000E+00
         -2.49223E-03         5.76566E-04        -3.94538E-05        -1.49420E-01         1.71645E-01         1.49420E-01         8.45823E-03         1.00000E+00         8.45823E-03         8.45823E-03         7.44099E-04         0.00000E+00
         -2.49223E-03         5.95846E-04        -4.01314E-05        -1.49420E-01         1.72801E-01         1.49420E-01         9.07565E-03         1.00000E+00         9.07565E-03         9.07565E-03         7.98848E-04         0.00000E+00
         -2.49223E-03         6.15126E-04        -4.08312E-05        -1.49420E-01         1.73957E-01         1.49420E-01         9.71972E-03         1.00000E+00         9.71972E-03         9.71972E-03         8.56033E-04         0.00000E+00
         -2.49223E-03         6.34406E-04        -4.15534E-05        -1.49420E-01         1.75113E-01         1.49420E-01         1.03912E-02         1.00000E+00         1.03912E-02         1.03912E-02         9.15733E-04         0.00000E+00
         -2.49223E-03         6.53686E-04        -4.22979E-05        -1.49420E-01         1.76269E-01         1.49420E-01         1.10909E-02         1.00000E+00         1.10909E-02         1.10909E-02         9.78034E-04         0.00000E+00
         -2.49223E-03         6.72965E-04        -4.30646E-05        -1.49420E-01         1.77425E-01         1.49420E-01         1.18198E-02         1.00000E+00         1.18198E-02         1.18198E-02         1.04303E-03         0.00000E+00
         -2.49223E-03         6.92245E-04        -4.38536E-05        -1.49420E-01         1.78581E-01         1.49420E-01         1.25787E-02         1.00000E+00         1.25787E-02         1.25787E-02         1.11082E-03         0.00000E+00
         -2.49223E-03         7.11525E-04        -4.46649E-05        -1.49420E-01         1.79737E-01         1.49420E-01         1.33687E-02         1.00000E+00         1.33687E-02         1.33687E-02         1.18151E-03         0.00000E+00
         -2.49223E-03         7.30805E-04        -4.54985E-05        -1.49420E-01         1.80892E-01         1.49420E-01         1.41910E-02         1.00000E+00         1.41910E-02         1.41910E-02         1.25522E-03         0.00000E+00
         -2.49223E-03         7.50084E-04        -4.63544E-05        -1.49420E-01         1.82048E-01         1.49420E-01         1.50465E-02         1.00000E+00         1.50465E-02         1.50465E-02         1.33207E-03         0.00000E+00
         -2.49223E-03         7.69364E-04        -4.72326E-05        -1.49420E-01         1.83204E-01         1.49420E-01         1.59368E-02         1.00000E+00         1.59368E-02         1.59368E-02         1.41221E-03         0.00000E+00
         -2.49223E-03         7.88644E-04        -4.81330E-05        -1.49420E-01         1.84360E-01         1.49420E-01         1.68630E-02         1.00000E+00         1.68630E-02         1.68630E-02         1.49577E-03         0.00000E+00
         -2.49223E-03         8.07924E-04        -4.90557E-05        -1.49420E-01         1.85516E-01         1.49420E-01         1.78268E-02         1.00000E+00         1.78268E-02         1.78268E-02         1.58293E-03         0.00000E+00
         -2.49223E-03         8.27203E-04        -5.00008E-05        -1.49420E-01         1.86672E-01         1.49420E-01         1.88296E-02         1.00000E+00         1.88296E-02         1.88296E-02         1.67385E-03         0.00000E+00
         -2.49223E-03         8.46483E-04        -5.09681E-05        -1.49420E-01         1.87828E-01         1.49420E-01         1.98732E-02         1.00000E+00         1.98732E-02         1.98732E-02         1.76873E-03         0.00000E+00
         -2.49223E-03         8.65763E-04        -5.19577E-05        -1.49420E-01         1.88984E-01         1.49420E-01         2.09596E-02         1.00000E+00         2.09596E-02         2.09596E-02         1.86777E-03         0.00000E+00
         -2.49223E-03         8.85043E-04        -5.29695E-05        -1.49420E-01         1.90140E-01         1.49420E-01         2.20907E-02         1.00000E+00         2.20907E-02         2.20907E-02         1.97120E-03         0.00000E+00
         -2.49223E-03         9.04322E-04        -5.40037E-05        -1.49420E-01         1.91296E-01         1.49420E-01         2.32687E-02         1.00000E+00         2.32687E-02         2.32687E-02         2.07928E-03         0.00000E+00
         -2.49223E-03         9.23602E-04        -5.50601E-05        -1.49420E-01         1.92451E-01         1.49420E-01         2.44962E-02         1.00000E+00         2.44962E-02         2.44962E-02         2.19226E-03         0.00000E+00
         -2.49223E-03         9.42882E-04        -5.61389E-05        -1.49420E-01         1.93607E-01         1.49420E-01         2.57756E-02         1.00000E+00         2.57756E-02         2.57756E-02         2.31045E-03         0.00000E+00
         -2.49223E-03         9.62162E-04        -5.72399E-05        -1.49420E-01         1.94763E-01         1.49420E-01         2.71100E-02         1.00000E+00         2.71100E-02         2.71100E-02         2.43418E-03         0.00000E+00
         -2.49223E-03         9.81441E-04        -5.83632E-05        -1.49420E-01         1.95919E-01         1.49420E-01         2.85026E-02         1.00000E+00         2.85026E-02         2.85026E-02         2.56381E-03         0.00000E+00
         -2.49223E-03         1.00072E-03        -5.95088E-05        -1.49420E-01         1.97075E-01         1.49420E-01         2.99567E-02         1.00000E+00         2.99567E-02         2.99567E-02         2.69973E-03         0.00000E+00
         -2.49223E-03         1.02000E-03        -6.06766E-05        -1.49420E-01         1.98231E-01         1.49420E-01         3.14763E-02         1.00000E+00         3.14763E-02         3.14763E-02         2.84239E-03         0.00000E+00
         -2.49223E-03         1.03928E-03        -6.18668E-05        -1.49419E-01         1.99387E-01         1.49420E-01         3.30656E-02         1.00000E+00         3.30656E-02         3.30656E-02         2.99227E-03         0.00000E+00
         -2.49223E-03         1.05856E-03        -6.30793E-05        -1.49419E-01         2.00543E-01         1.49420E-01         3.47294E-02         1.00000E+00         3.47294E-02         3.47294E-02         3.14993E-03         0.00000E+00
         -2.49223E-03         1.07784E-03        -6.43140E-05        -1.49419E-01         2.01699E-01         1.49420E-01         3.64728E-02         1.00000E+00         3.64728E-02         3.64728E-02         3.31595E-03         0.00000E+00
         -2.49223E-03         1.09712E-03        -6.55710E-05        -1.49419E-01         2.02855E-01         1.49420E-01         3.83018E-02         1.00000E+00         3.83018E-02         3.83018E-02         3.49102E-03         0.00000E+00
         -2.49223E-03         1.11640E-03        -6.68503E-05        -1.49419E-01         2.04010E-01         1.49420E-01         4.02229E-02         1.00000E+00         4.02229E-02         4.02229E-02         3.67589E-03         0.00000E+00
         -2.49223E-03         1.13568E-03        -6.81519E-05        -1.49419E-01         2.05166E-01         1.49419E-01         4.22433E-02         1.00000E+00         4.22433E-02         4.22433E-02         3.87140E-03         0.00000E+00
         -2.49223E-03         1.15496E-03        -6.94758E-05        -1.49419E-01         2.06322E-01         1.49419E-01         4.43713E-02         1.00000E+00         4.43713E-02         4.43713E-02         4.07850E-03         0.00000E+00
         -2.49223E-03         1.17424E-03        -7.08219E-05        -1.49419E-01         2.07478E-01         1.49419E-01         4.66163E-02         1.00000E+00         4.66163E-02         4.66163E-02         4.29827E-03         0.00000E+00
         -2.49223E-03         1.19352E-03        -7.21904E-05        -1.49419E-01         2.08634E-01         1.49419E-01         4.89888E-02         1.00000E+00         4.89888E-02         4.89888E-02         4.53191E-03         0.00000E+00
         -2.49223E-03         1.21280E-03        -7.35811E-05        -1.49419E-01         2.09790E-01         1.49419E-01         5.15007E-02         1.00000E+00         5.15007E-02         5.15007E-02         4.78080E-03         0.00000E+00
         -2.49223E-03         1.23208E-03        -7.49941E-05        -1.49419E-01         2.10946E-01         1.49419E-01         5.41659E-02         1.00000E+00         5.41659E-02         5.41659E-02         5.04651E-03         0.00000E+00
         -2.49223E-03         1.25136E-03        -7.64294E-05        -1.49419E-01         2.12102E-01         1.49419E-01         5.69999E-02         1.00000E+00         5.69999E-02         5.69999E-02         5.33081E-03         0.00000E+00
         -2.49223E-03         1.27064E-03        -7.78870E-05        -1.49419E-01         2.13258E-01         1.49419E-01         6.00210E-02         1.00000E+00         6.00210E-02         6.00210E-02         5.63577E-03         0.00000E+00
         -2.49223E-03         1.28992E-03        -7.93669E-05        -1.49419E-01         2.14414E-01         1.49419E-01         6.32501E-02         1.00000E+00         6.32501E-02         6.32501E-02         5.96372E-03         0.00000E+00
         -2.49223E-03         1.30920E-03        -8.08690E-05        -1.49419E-01         2.15569E-01         1.49419E-01         6.67117E-02         1.00000E+00         6.67117E-02         6.67117E-02         6.31739E-03         0.00000E+00
         -2.49223E-03         1.32848E-03        -8.23934E-05        -1.49419E-01         2.16725E-01         1.49419E-01         7.04343E-02         1.00000E+00         7.04343E-02         7.04343E-02         6.69993E-03         0.00000E+00
         -2.49223E-03         1.34776E-03        -8.39402E-05        -1.49419E-01         2.17881E-01         1.49419E-01         7.44517E-02         1.00000E+00         7.44517E-02         7.44517E-02         7.11501E-03         0.00000E+00
         -2.49223E-03         1.36704E-03        -8.55092E-05        -1.49419E-01         2.19037E-01         1.49419E-01         7.88036E-02         1.00000E+00         7.88036E-02         7.88036E-02         7.56691E-03         0.00000E+00
         -2.49223E-03         1.38632E-03        -8.71005E-05        -1.49419E-01         2.20193E-01         1.49419E-01         8.35376E-02         1.00000E+00         8.35376E-02         8.35376E-02         8.06067E-03         0.00000E+00
         -2.49223E-03         1.40560E-03        -8.87141E-05        -1.49419E-01         2.21349E-01         1.49419E-01         8.87105E-02         1.00000E+00         8.87105E-02         8.87105E-02         8.60223E-03         0.00000E+00
         -2.49223E-03         1.42488E-03        -9.03499E-05        -1.49419E-01         2.22505E-01         1.49419E-01         9.43912E-02         1.00000E+00         9.43912E-02         9.43912E-02         9.19867E-03         0.00000E+00
         -2.49223E-03         1.44416E-03        -9.20081E-05        -1.49419E-01         2.23661E-01         1.49419E-01         1.00663E-01         1.00000E+00         1.00663E-01         1.00663E-01         9.85839E-03         0.00000E+00
         -2.49223E-03         1.46344E-03        -9.36885E-05        -1.49419E-01         2.24817E-01         1.49419E-01         1.07630E-01         1.00000E+00         1.07630E-01         1.07630E-01         1.05915E-02         0.00000E+00
         -2.49223E-03         1.48272E-03        -9.53913E-05        -1.49419E-01         2.25973E-01         1.49419E-01         1.15418E-01         1.00000E+00         1.15418E-01         1.15418E-01         1.14103E-02         0.00000E+00
         -2.49223E-03         1.50200E-03        -9.71163E-05        -1.49419E-01         2.27128E-01         1.49419E-01         1.24187E-01         1.00000E+00         1.24187E-01         1.24187E-01         1.23295E-02         0.00000E+00
         -2.49223E-03         1.52127E-03        -9.88636E-05        -1.49419E-01         2.28284E-01         1.49419E-01         1.34137E-01         1.00000E+00         1.34137E-01         1.34137E-01         1.33674E-02         0.00000E+00
         -2.49223E-03         1.54055E-03        -1.00633E-04        -1.49419E-01         2.29440E-01         1.49419E-01         1.45526E-01         1.00000E+00         1.45526E-01         1.45526E-01         1.45465E-02         0.00000E+00
         -2.49223E-03         1.55983E-03        -1.02425E-04        -1.49419E-01         2.30596E-01         1.49419E-01         1.58686E-01         1.00000E+00         1.58686E-01         1.58686E-01         1.58945E-02         0.00000E+00
         -2.49223E-03         1.57911E-03        -1.04239E-04        -1.49419E-01         2.31752E-01         1.49419E-01         1.74051E-01         1.00000E+00         1.74051E-01         1.74051E-01         1.74464E-02         0.00000E+00
         -2.49223E-03         1.59839E-03        -1.06076E-04        -1.49419E-01         2.32908E-01         1.49419E-01         1.92201E-01         1.00000E+00         1.92201E-01         1.92201E-01         1.92465E-02         0.00000E+00
         -2.49223E-03         1.61767E-03        -1.07934E-04        -1.49419E-01         2.34064E-01         1.49419E-01         2.13917E-01         1.00000E+00         2.13917E-01         2.13917E-01         2.13508E-02         0.00000E+00
         -2.49223E-03         1.63695E-03        -1.09815E-04        -1.49419E-01         2.35220E-01         1.49419E-01         2.40279E-01         1.00000E+00         2.40279E-01         2.40279E-01         2.38318E-02         0.00000E+00
         -2.49223E-03         1.65623E-03        -1.11719E-04        -1.49419E-01         2.36376E-01         1.49419E-01         2.72801E-01         1.00000E+00         2.72801E-01         2.72801E-01         2.67830E-02         0.00000E+00
         -2.49223E-03         1.67551E-03        -1.13644E-04        -1.49419E-01         2.37532E-01         1.49419E-01         3.13668E-01         1.00000E+00         3.13668E-01         3.13668E-01         3.03262E-02         0.00000E+00
         -2.49223E-03         1.69479E-03        -1.15592E-04        -1.49419E-01         2.38687E-01         1.49419E-01         3.66114E-01         1.00000E+00         3.66114E-01         3.66114E-01         3.46199E-02         0.00000E+00
         -2.49223E-03         1.71407E-03        -1.17562E-04        -1.49419E-01         2.39843E-01         1.49419E-01         4.35091E-01         1.00000E+00         4.35091E-01         4.35091E-01         3.98689E-02         0.00000E+00
         -2.49223E-03         1.73335E-03        -1.19555E-04        -1.49419E-01         2.40999E-01         1.49419E-01         5.28479E-01         1.00000E+00         5.28479E-01         5.28479E-01         4.63281E-02         0.00000E+00
         -2.49223E-03         1.75263E-03        -1.21569E-04        -1.49419E-01         2.42155E-01         1.49419E-01         6.59452E-01         1.00000E+00         6.59452E-01         6.59452E-01         5.42823E-02         0.00000E+00
         -2.49223E-03         1.77191E-03        -1.23606E-04        -1.49419E-01         2.43311E-01         1.49419E-01         8.51428E-01         1.00000E+00         8.51428E-01         8.51428E-01         6.39274E-02         0.00000E+00
         -2.49223E-03         1.79119E-03        -1.25666E-04        -1.49419E-01         2.44467E-01         1.49419E-01         1.14964E+00         1.00000E+00         1.14964E+00         1.14964E+00         7.48534E-02         0.00000E+00
         -2.49223E-03         1.81047E-03        -1.27747E-04        -1.49419E-01         2.45623E-01         1.49419E-01         1.65173E+00         1.00000E+00         1.65173E+00         1.65173E+00         8.33269E-02         0.00000E+00
         -2.49223E-03         1.82975E-03        -1.29851E-04        -1.49419E-01         2.46779E-01         1.49419E-01         2.63477E+00         1.00000E+00         2.63477E+00         2.63477E+00         8.40876E-02         0.00000E+00
         -2.49223E-03         1.84903E-03        -1.31977E-04        -1.49419E-01         2.47935E-01         1.49419E-01         4.99716E+00         1.00000E+00         4.99716E+00         4.99716E+00         9.11919E-02         0.00000E+00
         -2.49223E-03         1.86831E-03        -1.34126E-04        -1.49419E-01         2.49091E-01         1.49419E-01         1.31174E+01         1.00000E+00         1.31174E+01         1.31174E+01         3.55761E-01         0.00000E+00
         -2.49223E-03         1.88759E-03        -1.36296E-04        -1.49419E-01         2.50246E-01         1.49419E-01         3.95518E+01         1.00000E+00         3.95518E+01         3.95518E+01         4.50074E+00         0.00000E+00
         -2.49223E-03         1.90687E-03        -1.38489E-04        -1.49419E-01         2.51402E-01         1.49419E-01         2.37829E+01         1.00000E+00         2.37829E+01         2.37829E+01         6.98455E+00         0.00000E+00
         -2.49223E-03         1.92615E-03        -1.40705E-04        -1.49419E-01         2.52558E-01         1.49419E-01         1.56594E+01         1.00000E+00         1.56594E+01         1.56594E+01         6.63946E+00         0.00000E+00
         -2.49223E-03         1.94543E-03        -1.42942E-04        -1.49419E-01         2.53714E-01         1.49419E-01         1.34819E+01         1.00000E+00         1.34819E+01         1.34819E+01         6.24767E+00         0.00000E+00
         -2.49223E-03         1.96471E-03        -1.45202E-04        -1.49419E-01         2.54870E-01         1.49419E-01         1.16245E+01         1.00000E+00         1.16245E+01         1.16245E+01         5.42777E+00         0.00000E+00
         -2.49223E-03         1.98399E-03        -1.47484E-04        -1.49419E-01         2.56026E-01         1.49419E-01         1.01669E+01         1.00000E+00         1.01669E+01         1.01669E+01         4.67993E+00         0.00000E+00
         -2.49223E-03         2.00327E-03        -1.49789E-04        -1.49419E-01         2.57182E-01         1.49419E-01         9.39619E+00         1.00000E+00         9.39619E+00         9.39619E+00         4.22334E+00         0.00000E+00
         -2.49223E-03         2.02255E-03        -1.52115E-04        -1.49419E-01         2.58338E-01         1.49419E-01         9.09167E+00         1.00000E+00         9.09167E+00         9.09167E+00         3.97582E+00         0.00000E+00
         -2.49223E-03         2.04183E-03        -1.54464E-04        -1.49419E-01         2.59494E-01         1.49419E-01         8.94103E+00         1.00000E+00         8.94103E+00         8.94103E+00         3.81799E+00         0.00000E+00
         -2.49223E-03         2.06111E-03        -1.56836E-04        -1.49419E-01         2.60650E-01         1.49419E-01         8.75304E+00         1.00000E+00         8.75304E+00         8.75304E+00         3.68325E+00         0.00000E+00
         -2.49223E-03         2.08039E-03        -1.59229E-04        -1.49419E-01         2.61805E-01         1.49419E-01         8.47145E+00         1.00000E+00         8.47145E+00         8.47145E+00         3.55023E+00         0.00000E+00
         -2.49223E-03         2.09967E-03        -1.61645E-04        -1.49419E-01         2.62961E-01         1.49419E-01         8.09942E+00         1.00000E+00         8.09942E+00         8.09942E+00         3.41021E+00         0.00000E+00
         -2.49223E-03         2.11895E-03        -1.64083E-04        -1.49419E-01         2.64117E-01         1.49419E-01         7.64487E+00         1.00000E+00         7.64487E+00         7.64487E+00         3.25057E+00         0.00000E+00
         -2.49223E-03         2.13823E-03        -1.66544E-04        -1.49419E-01         2.65273E-01         1.49419E-01         7.11418E+00         1.00000E+00         7.11418E+00         7.11418E+00         3.05801E+00         0.00000E+00
         -2.49223E-03         2.15751E-03        -1.69026E-04        -1.49419E-01         2.66429E-01         1.49419E-01         6.52483E+00         1.00000E+00         6.52483E+00         6.52483E+00         2.82783E+00         0.00000E+00
         -2.49223E-03         2.17679E-03        -1.71531E-04        -1.49419E-01         2.67585E-01         1.49419E-01         5.91001E+00         1.00000E+00         5.91001E+00         5.91001E+00         2.56825E+00         0.00000E+00
         -2.49223E-03         2.19607E-03        -1.74059E-04        -1.49419E-01         2.68741E-01         1.49419E-01         5.30986E+00         1.00000E+00         5.30986E+00         5.30986E+00         2.29702E+00         0.00000E+00
         -2.49223E-03         2.21535E-03        -1.76608E-04        -1.49419E-01         2.69897E-01         1.49419E-01         4.75891E+00         1.00000E+00         4.75891E+00         4.75891E+00         2.03430E+00         0.00000E+00
         -2.49223E-03         2.23463E-03        -1.79180E-04        -1.49419E-01         2.71053E-01         1.49419E-01         4.27939E+00         1.00000E+00         4.27939E+00         4.27939E+00         1.79732E+00         0.00000E+00
         -2.49223E-03         2.25391E-03        -1.81774E-04        -1.49419E-01         2.72209E-01         1.49419E-01         3.88153E+00         1.00000E+00         3.88153E+00         3.88153E+00         1.59836E+00         0.00000E+00
         -2.49223E-03         2.27319E-03        -1.84391E-04        -1.49419E-01         2.73364E-01         1.49419E-01         3.56722E+00         1.00000E+00         3.56722E+00         3.56722E+00         1.44494E+00         0.00000E+00
         -2.49223E-03         2.29247E-03        -1.87030E-04        -1.49419E-01         2.74520E-01         1.49419E-01         3.33333E+00         1.00000E+00         3.33333E+00         3.33333E+00         1.34043E+00         0.00000E+00
         -2.49223E-03         2.31175E-03        -1.89691E-04        -1.49419E-01         2.75676E-01         1.49419E-01         3.17354E+00         1.00000E+00         3.17354E+00         3.17354E+00         1.28439E+00         0.00000E+00
         -2.49223E-03         2.33102E-03        -1.92374E-04        -1.49419E-01         2.76832E-01         1.49419E-01         3.07895E+00         1.00000E+00         3.07895E+00         3.07895E+00         1.27290E+00         0.00000E+00
         -2.49223E-03         2.35030E-03        -1.95079E-04        -1.49419E-01         2.77988E-01         1.49419E-01         3.03831E+00         1.00000E+00         3.03831E+00         3.03831E+00         1.29902E+00         0.00000E+00
         -2.49223E-03         2.36958E-03        -1.97807E-04        -1.49419E-01         2.79144E-01         1.49419E-01         3.03846E+00         1.00000E+00         3.03846E+00         3.03846E+00         1.35355E+00         0.00000E+00
         -2.49223E-03         2.38886E-03        -2.00557E-04        -1.49419E-01         2.80300E-01         1.49419E-01         3.06498E+00         1.00000E+00         3.06498E+00         3.06498E+00         1.42597E+00         0.00000E+00
         -2.49223E-03         2.40814E-03        -2.03330E-04        -1.49419E-01         2.81456E-01         1.49419E-01         3.10313E+00         1.00000E+00         3.10313E+00         3.10313E+00         1.50532E+00         0.00000E+00
         -2.49223E-03         2.42742E-03        -2.06125E-04        -1.49419E-01         2.82612E-01         1.49419E-01         3.13899E+00         1.00000E+00         3.13899E+00         3.13899E+00         1.58106E+00         0.00000E+00
         -2.49223E-03         2.44670E-03        -2.08942E-04        -1.49419E-01         2.83768E-01         1.49419E-01         3.16057E+00         1.00000E+00         3.16057E+00         3.16057E+00         1.64391E+00         0.00000E+00
         -2.49223E-03         2.46598E-03        -2.11781E-04        -1.49419E-01         2.84923E-01         1.49419E-01         3.15876E+00         1.00000E+00         3.15876E+00         3.15876E+00         1.68654E+00         0.00000E+00
         -2.49223E-03         2.48526E-03        -2.14642E-04        -1.49419E-01         2.86079E-01         1.49419E-01         3.12797E+00         1.00000E+00         3.12797E+00         3.12797E+00         1.70405E+00         0.00000E+00
         -2.49223E-03         2.50454E-03        -2.17526E-04        -1.49419E-01         2.87235E-01         1.49419E-01         3.06618E+00         1.00000E+00         3.06618E+00         3.06618E+00         1.69419E+00         0.00000E+00
         -2.49223E-03         2.52382E-03        -2.20432E-04        -1.49419E-01         2.88391E-01         1.49419E-01         2.97455E+00         1.00000E+00         2.97455E+00         2.97455E+00         1.65722E+00         0.00000E+00
         -2.49223E-03         2.54310E-03        -2.23361E-04        -1.49419E-01         2.89547E-01         1.49419E-01         2.85672E+00         1.00000E+00         2.85672E+00         2.85672E+00         1.59544E+00         0.00000E+00
         -2.49223E-03         2.56238E-03        -2.26312E-04        -1.49419E-01         2.90703E-01         1.49419E-01         2.71801E+00         1.00000E+00         2.71801E+00         2.71801E+00         1.51271E+00         0.00000E+00
         -2.49223E-03         2.58166E-03        -2.29285E-04        -1.49419E-01         2.91859E-01         1.49419E-01         2.56468E+00         1.00000E+00         2.56468E+00         2.56468E+00         1.41397E+00         0.00000E+00
         -2.49223E-03         2.60094E-03        -2.32280E-04        -1.49419E-01         2.93015E-01         1.49419E-01         2.40341E+00         1.00000E+00         2.40341E+00         2.40341E+00         1.30474E+00         0.00000E+00
         -2.49223E-03         2.62022E-03        -2.35297E-04        -1.49419E-01         2.94171E-01         1.49419E-01         2.24085E+00         1.00000E+00         2.24085E+00         2.24085E+00         1.19079E+00         0.00000E+00
         -2.49223E-03         2.63950E-03        -2.38337E-04        -1.49419E-01         2.95327E-01         1.49419E-01         2.08327E+00         1.00000E+00         2.08327E+00         2.08327E+00         1.07779E+00         0.00000E+00
         -2.49223E-03         2.65878E-03        -2.41399E-04        -1.49419E-01         2.96482E-01         1.49419E-01         1.93626E+00         1.00000E+00         1.93626E+00         1.93626E+00         9.70990E-01         0.00000E+00
         -2.49223E-03         2.67806E-03        -2.44484E-04        -1.49419E-01         2.97638E-01         1.49419E-01         1.80444E+00         1.00000E+00         1.80444E+00         1.80444E+00         8.74963E-01         0.00000E+00
         -2.49223E-03         2.69734E-03        -2.47591E-04        -1.49419E-01         2.98794E-01         1.49419E-01         1.69126E+00         1.00000E+00         1.69126E+00         1.69126E+00         7.93324E-01         0.00000E+00
         -2.49223E-03         2.71662E-03        -2.50720E-04        -1.49419E-01         2.99950E-01         1.49419E-01         1.59879E+00         1.00000E+00         1.59879E+00         1.59879E+00         7.28582E-01         0.00000E+00
         -2.49223E-03         2.73590E-03        -2.53871E-04        -1.49419E-01         3.01106E-01         1.49419E-01         1.52773E+00         1.00000E+00         1.52773E+00         1.52773E+00         6.82056E-01         0.00000E+00
         -2.49223E-03         2.75518E-03        -2.57044E-04        -1.49419E-01         3.02262E-01         1.49419E-01         1.47747E+00         1.00000E+00         1.47747E+00         1.47747E+00         6.53883E-01         0.00000E+00
         -2.49223E-03         2.77446E-03        -2.60240E-04        -1.49419E-01         3.03418E-01         1.49419E-01         1.44623E+00         1.00000E+00         1.44623E+00         1.44623E+00         6.43107E-01         0.00000E+00
         -2.49223E-03         2.79374E-03        -2.63458E-04        -1.49419E-01         3.04574E-01         1.49419E-01         1.43127E+00         1.00000E+00         1.43127E+00         1.43127E+00         6.47821E-01         0.00000E+00
         -2.49223E-03         2.81302E-03        -2.66699E-04        -1.49419E-01         3.05730E-01         1.49419E-01         1.42922E+00         1.00000E+00         1.42922E+00         1.42922E+00         6.65363E-01         0.00000E+00
         -2.49223E-03         2.83230E-03        -2.69962E-04        -1.49419E-01         3.06886E-01         1.49419E-01         1.43630E+00         1.00000E+00         1.43630E+00         1.43630E+00         6.92533E-01         0.00000E+00
         -2.49223E-03         2.85158E-03        -2.73247E-04        -1.49419E-01         3.08041E-01         1.49419E-01         1.44862E+00         1.00000E+00         1.44862E+00         1.44862E+00         7.25835E-01         0.00000E+00
         -2.49223E-03         2.87086E-03        -2.76554E-04        -1.49419E-01         3.09197E-01         1.49419E-01         1.46248E+00         1.00000E+00         1.46248E+00         1.46248E+00         7.61715E-01         0.00000E+00
         -2.49223E-03         2.89014E-03        -2.79883E-04        -1.49419E-01         3.10353E-01         1.49419E-01         1.47456E+00         1.00000E+00         1.47456E+00         1.47456E+00         7.96783E-01         0.00000E+00
         -2.49223E-03         2.90942E-03        -2.83235E-04        -1.49419E-01         3.11509E-01         1.49419E-01         1.48207E+00         1.00000E+00         1.48207E+00         1.48207E+00         8.28010E-01         0.00000E+00
         -2.49223E-03         2.92870E-03        -2.86609E-04        -1.49419E-01         3.12665E-01         1.49419E-01         1.48289E+00         1.00000E+00         1.48289E+00         1.48289E+00         8.52875E-01         0.00000E+00
         -2.49223E-03         2.94798E-03        -2.90006E-04        -1.49419E-01         3.13821E-01         1.49419E-01         1.47562E+00         1.00000E+00         1.47562E+00         1.47562E+00         8.69466E-01         0.00000E+00
         -2.49223E-03         2.96726E-03        -2.93425E-04        -1.49419E-01         3.14977E-01         1.49419E-01         1.45954E+00         1.00000E+00         1.45954E+00         1.45954E+00         8.76540E-01         0.00000E+00
         -2.49223E-03         2.98654E-03        -2.96866E-04        -1.49419E-01         3.16133E-01         1.49419E-01         1.43462E+00         1.00000E+00         1.43462E+00         1.43462E+00         8.73533E-01         0.00000E+00
         -2.49223E-03         3.00582E-03        -3.00329E-04        -1.49419E-01         3.17289E-01         1.49419E-01         1.40146E+00         1.00000E+00         1.40146E+00         1.40146E+00         8.60538E-01         0.00000E+00
         -2.49223E-03         3.02510E-03        -3.03814E-04        -1.49419E-01         3.18445E-01         1.49419E-01         1.36115E+00         1.00000E+00         1.36115E+00         1.36115E+00         8.38240E-01         0.00000E+00
         -2.49223E-03         3.04438E-03        -3.07322E-04        -1.49419E-01         3.19600E-01         1.49419E-01         1.31517E+00         1.00000E+00         1.31517E+00         1.31517E+00         8.07832E-01         0.00000E+00
         -2.49223E-03         3.06366E-03        -3.10852E-04        -1.49419E-01         3.20756E-01         1.49419E-01         1.26530E+00         1.00000E+00         1.26530E+00         1.26530E+00         7.70904E-01         0.00000E+00
         -2.49223E-03         3.08294E-03        -3.14405E-04        -1.49419E-01         3.21912E-01         1.49419E-01         1.21345E+00         1.00000E+00         1.21345E+00         1.21345E+00         7.29311E-01         0.00000E+00
         -2.49223E-03         3.10222E-03        -3.17980E-04        -1.49419E-01         3.23068E-01         1.49419E-01         1.16153E+00         1.00000E+00         1.16153E+00         1.16153E+00         6.85042E-01         0.00000E+00
         -2.49223E-03         3.12150E-03        -3.21577E-04        -1.49419E-01         3.24224E-01         1.49419E-01         1.11134E+00         1.00000E+00         1.11134E+00         1.11134E+00         6.40089E-01         0.00000E+00
         -2.49223E-03         3.14078E-03        -3.25196E-04        -1.49419E-01         3.25380E-01         1.49419E-01         1.06443E+00         1.00000E+00         1.06443E+00         1.06443E+00         5.96324E-01         0.00000E+00
         -2.49223E-03         3.16005E-03        -3.28837E-04        -1.49419E-01         3.26536E-01         1.49419E-01         1.02206E+00         1.00000E+00         1.02206E+00         1.02206E+00         5.55402E-01         0.00000E+00
         -2.49223E-03         3.17933E-03        -3.32501E-04        -1.49419E-01         3.27692E-01         1.49419E-01         9.85143E-01         1.00000E+00         9.85143E-01         9.85143E-01         5.18683E-01         0.00000E+00
         -2.49223E-03         3.19861E-03        -3.36187E-04        -1.49419E-01         3.28848E-01         1.49419E-01         9.54170E-01         1.00000E+00         9.54170E-01         9.54170E-01         4.87179E-01         0.00000E+00
         -2.49223E-03         3.21789E-03        -3.39896E-04        -1.49419E-01         3.30004E-01         1.49419E-01         9.29263E-01         1.00000E+00         9.29263E-01         9.29263E-01         4.61532E-01         0.00000E+00
         -2.49223E-03         3.23717E-03        -3.43627E-04        -1.49419E-01         3.31159E-01         1.49419E-01         9.10184E-01         1.00000E+00         9.10184E-01         9.10184E-01         4.42011E-01         0.00000E+00
         -2.49223E-03         3.25645E-03        -3.47380E-04        -1.49419E-01         3.32315E-01         1.49419E-01         8.96379E-01         1.00000E+00         8.96379E-01         8.96379E-01         4.28530E-01         0.00000E+00
         -2.49223E-03         3.27573E-03        -3.51155E-04        -1.49419E-01         3.33471E-01         1.49419E-01         8.87046E-01         1.00000E+00         8.87046E-01         8.87046E-01         4.20689E-01         0.00000E+00
         -2.49223E-03         3.29501E-03        -3.54952E-04        -1.49419E-01         3.34627E-01         1.49419E-01         8.81212E-01         1.00000E+00         8.81212E-01         8.81212E-01         4.17823E-01         0.00000E+00
         -2.49223E-03         3.31429E-03        -3.58772E-04        -1.49419E-01         3.35783E-01         1.49419E-01         8.77803E-01         1.00000E+00         8.77803E-01         8.77803E-01         4.19071E-01         0.00000E+00
         -2.49223E-03         3.33357E-03        -3.62614E-04        -1.49419E-01         3.36939E-01         1.49419E-01         8.75735E-01         1.00000E+00         8.75735E-01         8.75735E-01         4.23437E-01         0.00000E+00
         -2.47299E-03         1.74533E-05        -2.66332E-05        -1.48266E-01         1.38124E-01         1.48266E-01         7.63571E-06         1.00000E+00         7.63571E-06         7.63571E-06         6.62532E-07         0.00000E+00
         -2.47299E-03         3.67331E-05        -2.66645E-05        -1.48266E-01         1.39280E-01         1.48266E-01         3.38287E-05         1.00000E+00         3.38287E-05         3.38287E-05         2.93530E-06         0.00000E+00
         -2.47299E-03         5.60128E-05        -2.67181E-05        -1.48266E-01         1.40436E-01         1.48266E-01         7.86831E-05         1.00000E+00         7.86831E-05         7.86831E-05         6.82754E-06         0.00000E+00
         -2.47299E-03         7.52926E-05        -2.67940E-05        -1.48266E-01         1.41592E-01         1.48266E-01         1.42235E-04         1.00000E+00         1.42235E-04         1.42235E-04         1.23427E-05         0.00000E+00
         -2.47299E-03         9.45723E-05        -2.68922E-05        -1.48266E-01         1.42748E-01         1.48266E-01         2.24535E-04         1.00000E+00         2.24535E-04         2.24535E-04         1.94858E-05         0.00000E+00
         -2.47299E-03         1.13852E-04        -2.70127E-05        -1.48266E-01         1.43904E-01         1.48266E-01         3.25651E-04         1.00000E+00         3.25651E-04         3.25651E-04         2.82633E-05         0.00000E+00
         -2.47299E-03         1.33132E-04        -2.71554E-05        -1.48266E-01         1.45060E-01         1.48266E-01         4.45665E-04         1.00000E+00         4.45665E-04         4.45665E-04         3.86832E-05         0.00000E+00
         -2.47299E-03         1.52412E-04        -2.73204E-05        -1.48266E-01         1.46215E-01         1.48266E-01         5.84676E-04         1.00000E+00         5.84676E-04         5.84676E-04         5.07550E-05         0.00000E+00
         -2.47299E-03         1.71691E-04        -2.75077E-05        -1.48266E-01         1.47371E-01         1.48266E-01         7.42799E-04         1.00000E+00         7.42799E-04         7.42799E-04         6.44899E-05         0.00000E+00
         -2.47299E-03         1.90971E-04        -2.77173E-05        -1.48266E-01         1.48527E-01         1.48266E-01         9.20166E-04         1.00000E+00         9.20166E-04         9.20166E-04         7.99008E-05         0.00000E+00
         -2.47299E-03         2.10251E-04        -2.79492E-05        -1.48266E-01         1.49683E-01         1.48266E-01         1.11693E-03         1.00000E+00         1.11693E-03         1.11693E-03         9.70020E-05         0.00000E+00
         -2.47299E-03         2.29531E-04        -2.82034E-05        -1.48266E-01         1.50839E-01         1.48266E-01         1.33324E-03         1.00000E+00         1.33324E-03         1.33324E-03         1.15810E-04         0.00000E+00
         -2.47299E-03         2.48810E-04        -2.84799E-05        -1.48266E-01         1.51995E-01         1.48266E-01         1.56931E-03         1.00000E+00         1.56931E-03         1.56931E-03         1.36342E-04         0.00000E+00
         -2.47299E-03         2.68090E-04        -2.87786E-05        -1.48266E-01         1.53151E-01         1.48266E-01         1.82532E-03         1.00000E+00         1.82532E-03         1.82532E-03         1.58620E-04         0.00000E+00
         -2.47299E-03         2.87370E-04        -2.90996E-05        -1.48266E-01         1.54307E-01         1.48266E-01         2.10150E-03         1.00000E+00         2.10150E-03         2.10150E-03         1.82663E-04         0.00000E+00
         -2.47299E-03         3.06650E-04        -2.94429E-05        -1.48266E-01         1.55463E-01         1.48266E-01         2.39810E-03         1.00000E+00         2.39810E-03         2.39810E-03         2.08497E-04         0.00000E+00
         -2.47299E-03         3.25930E-04        -2.98085E-05        -1.48266E-01         1.56619E-01         1.48266E-01         2.71537E-03         1.00000E+00         2.71537E-03         2.71537E-03         2.36147E-04         0.00000E+00
         -2.47299E-03         3.45209E-04        -3.01964E-05        -1.48266E-01         1.57774E-01         1.48266E-01         3.05361E-03         1.00000E+00         3.05361E-03         3.05361E-03         2.65642E-04         0.00000E+00
         -2.47299E-03         3.64489E-04        -3.06066E-05        -1.48266E-01         1.58930E-01         1.48266E-01         3.41312E-03         1.00000E+00         3.41312E-03         3.41312E-03         2.97012E-04         0.00000E+00
         -2.47299E-03         3.83769E-04        -3.10390E-05        -1.48266E-01         1.60086E-01         1.48266E-01         3.79424E-03         1.00000E+00         3.79424E-03         3.79424E-03         3.30291E-04         0.00000E+00
         -2.47299E-03         4.03049E-04        -3.14938E-05        -1.48266E-01         1.61242E-01         1.48266E-01         4.19732E-03         1.00000E+00         4.19732E-03         4.19732E-03         3.65513E-04         0.00000E+00
         -2.47299E-03         4.22328E-04        -3.19708E-05        -1.48266E-01         1.62398E-01         1.48266E-01         4.62275E-03         1.00000E+00         4.62275E-03         4.62275E-03         4.02719E-04         0.00000E+00
         -2.47299E-03         4.41608E-04        -3.24701E-05        -1.48266E-01         1.63554E-01         1.48266E-01         5.07095E-03         1.00000E+00         5.07095E-03         5.07095E-03         4.41948E-04         0.00000E+00
         -2.47299E-03         4.60888E-04        -3.29917E-05        -1.48266E-01         1.64710E-01         1.48266E-01         5.54236E-03         1.00000E+00         5.54236E-03         5.54236E-03         4.83246E-04         0.00000E+00
         -2.47299E-03         4.80168E-04        -3.35356E-05        -1.48266E-01         1.65866E-01         1.48266E-01         6.03745E-03         1.00000E+00         6.03745E-03         6.03745E-03         5.26662E-04         0.00000E+00
         -2.47299E-03         4.99447E-04        -3.41018E-05        -1.48266E-01         1.67022E-01         1.48266E-01         6.55673E-03         1.00000E+00         6.55673E-03         6.55673E-03         5.72245E-04         0.00000E+00
         -2.47299E-03         5.18727E-04        -3.46902E-05        -1.48266E-01         1.68178E-01         1.48266E-01         7.10075E-03         1.00000E+00         7.10075E-03         7.10075E-03         6.20053E-04         0.00000E+00
         -2.47299E-03         5.38007E-04        -3.53009E-05        -1.48266E-01         1.69333E-01         1.48266E-01         7.67009E-03         1.00000E+00         7.67009E-03         7.67009E-03         6.70144E-04         0.00000E+00
         -2.47299E-03         5.57287E-04        -3.59340E-05        -1.48266E-01         1.70489E-01         1.48266E-01         8.26537E-03         1.00000E+00         8.26537E-03         8.26537E-03         7.22584E-04         0.00000E+00
         -2.47299E-03         5.76566E-04        -3.65893E-05        -1.48266E-01         1.71645E-01         1.48266E-01         8.88726E-03         1.00000E+00         8.88726E-03         8.88726E-03         7.77440E-04         0.00000E+00
         -2.47299E-03         5.95846E-04        -3.72669E-05        -1.48266E-01         1.72801E-01         1.48266E-01         9.53648E-03         1.00000E+00         9.53648E-03         9.53648E-03         8.34786E-04         0.00000E+00
         -2.47299E-03         6.15126E-04        -3.79668E-05        -1.48266E-01         1.73957E-01         1.48266E-01         1.02138E-02         1.00000E+00         1.02138E-02         1.02138E-02         8.94704E-04         0.00000E+00
         -2.47299E-03         6.34406E-04        -3.86889E-05        -1.48266E-01         1.75113E-01         1.48266E-01         1.09200E-02         1.00000E+00         1.09200E-02         1.09200E-02         9.57277E-04         0.00000E+00
         -2.47299E-03         6.53686E-04        -3.94334E-05        -1.48266E-01         1.76269E-01         1.48266E-01         1.16560E-02         1.00000E+00         1.16560E-02         1.16560E-02         1.02260E-03         0.00000E+00
         -2.47299E-03         6.72965E-04        -4.02001E-05        -1.48266E-01         1.77425E-01         1.48266E-01         1.24228E-02         1.00000E+00         1.24228E-02         1.24228E-02         1.09077E-03         0.00000E+00
         -2.47299E-03         6.92245E-04        -4.09891E-05        -1.48266E-01         1.78581E-01         1.48266E-01         1.32212E-02         1.00000E+00         1.32212E-02         1.32212E-02         1.16189E-03         0.00000E+00
         -2.47299E-03         7.11525E-04        -4.18004E-05        -1.48266E-01         1.79737E-01         1.48266E-01         1.40526E-02         1.00000E+00         1.40526E-02         1.40526E-02         1.23609E-03         0.00000E+00
         -2.47299E-03         7.30805E-04        -4.26340E-05        -1.48266E-01         1.80892E-01         1.48266E-01         1.49179E-02         1.00000E+00         1.49179E-02         1.49179E-02         1.31348E-03         0.00000E+00
         -2.47299E-03         7.50084E-04        -4.34899E-05        -1.48266E-01         1.82048E-01         1.48266E-01         1.58184E-02         1.00000E+00         1.58184E-02         1.58184E-02         1.39421E-03         0.00000E+00
         -2.47299E-03         7.69364E-04        -4.43681E-05        -1.48266E-01         1.83204E-01         1.48266E-01         1.67556E-02         1.00000E+00         1.67556E-02         1.67556E-02         1.47841E-03         0.00000E+00
         -2.47299E-03         7.88644E-04        -4.52685E-05        -1.48266E-01         1.84360E-01         1.48266E-01         1.77308E-02         1.00000E+00         1.77308E-02         1.77308E-02         1.56625E-03         0.00000E+00
         -2.47299E-03         8.07924E-04        -4.61912E-05        -1.48266E-01         1.85516E-01         1.48266E-01         1.87457E-02         1.00000E+00         1.87457E-02         1.87457E-02         1.65790E-03         0.00000E+00
         -2.47299E-03         8.27203E-04        -4.71363E-05        -1.48266E-01         1.86672E-01         1.48266E-01         1.98020E-02         1.00000E+00         1.98020E-02         1.98020E-02         1.75354E-03         0.00000E+00
         -2.47299E-03         8.46483E-04        -4.81036E-05        -1.48266E-01         1.87828E-01         1.48266E-01         2.09014E-02         1.00000E+00         2.09014E-02         2.09014E-02         1.85339E-03         0.00000E+00
         -2.47299E-03         8.65763E-04        -4.90932E-05        -1.48266E-01         1.88984E-01         1.48266E-01         2.20460E-02         1.00000E+00         2.20460E-02         2.20460E-02         1.95765E-03         0.00000E+00
         -2.47299E-03         8.85043E-04        -5.01050E-05        -1.48266E-01         1.90140E-01         1.48266E-01         2.32381E-02         1.00000E+00         2.32381E-02         2.32381E-02         2.06658E-03         0.00000E+00
         -2.47299E-03         9.04322E-04        -5.11392E-05        -1.48266E-01         1.91296E-01         1.48266E-01         2.44799E-02         1.00000E+00         2.44799E-02         2.44799E-02         2.18044E-03         0.00000E+00
         -2.47299E-03         9.23602E-04        -5.21956E-05        -1.48266E-01         1.92451E-01         1.48266E-01         2.57740E-02         1.00000E+00         2.57740E-02         2.57740E-02         2.29951E-03         0.00000E+00
         -2.47299E-03         9.42882E-04        -5.32744E-05        -1.48266E-01         1.93607E-01         1.48266E-01         2.71233E-02         1.00000E+00         2.71233E-02         2.71233E-02         2.42413E-03         0.00000E+00
         -2.47299E-03         9.62162E-04        -5.43754E-05        -1.48266E-01         1.94763E-01         1.48266E-01         2.85309E-02         1.00000E+00         2.85309E-02         2.85309E-02         2.55462E-03         0.00000E+00
         -2.47299E-03         9.81441E-04        -5.54987E-05        -1.48266E-01         1.95919E-01         1.48266E-01         3.00002E-02         1.00000E+00         3.00002E-02         3.00002E-02         2.69139E-03         0.00000E+00
         -2.47299E-03         1.00072E-03        -5.66443E-05        -1.48266E-01         1.97075E-01         1.48266E-01         3.15348E-02         1.00000E+00         3.15348E-02         3.15348E-02         2.83484E-03         0.00000E+00
         -2.47299E-03         1.02000E-03        -5.78122E-05        -1.48266E-01         1.98231E-01         1.48266E-01         3.31390E-02         1.00000E+00         3.31390E-02         3.31390E-02         2.98546E-03         0.00000E+00
         -2.47299E-03         1.03928E-03        -5.90023E-05        -1.48266E-01         1.99387E-01         1.48266E-01         3.48173E-02         1.00000E+00         3.48173E-02         3.48173E-02         3.14376E-03         0.00000E+00
         -2.47299E-03         1.05856E-03        -6.02148E-05        -1.48266E-01         2.00543E-01         1.48266E-01         3.65747E-02         1.00000E+00         3.65747E-02         3.65747E-02         3.31031E-03         0.00000E+00
         -2.47299E-03         1.07784E-03        -6.14495E-05        -1.48266E-01         2.01699E-01         1.48266E-01         3.84168E-02         1.00000E+00         3.84168E-02         3.84168E-02         3.48576E-03         0.00000E+00
         -2.47299E-03         1.09712E-03        -6.27065E-05        -1.48266E-01         2.02855E-01         1.48266E-01         4.03498E-02         1.00000E+00         4.03498E-02         4.03498E-02         3.67082E-03         0.00000E+00
         -2.47299E-03         1.11640E-03        -6.39858E-05        -1.48266E-01         2.04010E-01         1.48266E-01         4.23809E-02         1.00000E+00         4.23809E-02         4.23809E-02         3.86628E-03         0.00000E+00
         -2.47299E-03         1.13568E-03        -6.52874E-05        -1.48266E-01         2.05166E-01         1.48266E-01         4.45177E-02         1.00000E+00         4.45177E-02         4.45177E-02         4.07304E-03         0.00000E+00
         -2.47299E-03         1.15496E-03        -6.66113E-05        -1.48266E-01         2.06322E-01         1.48266E-01         4.67691E-02         1.00000E+00         4.67691E-02         4.67691E-02         4.29211E-03         0.00000E+00
         -2.47299E-03         1.17424E-03        -6.79574E-05        -1.48266E-01         2.07478E-01         1.48266E-01         4.91450E-02         1.00000E+00         4.91450E-02         4.91450E-02         4.52462E-03         0.00000E+00
         -2.47299E-03         1.19352E-03        -6.93259E-05        -1.48266E-01         2.08634E-01         1.48266E-01         5.16567E-02         1.00000E+00         5.16567E-02         5.16567E-02         4.77185E-03         0.00000E+00
         -2.47299E-03         1.21280E-03        -7.07166E-05        -1.48266E-01         2.09790E-01         1.48266E-01         5.43171E-02         1.00000E+00         5.43171E-02         5.43171E-02         5.03525E-03         0.00000E+00
         -2.47299E-03         1.23208E-03        -7.21296E-05        -1.48266E-01         2.10946E-01         1.48266E-01         5.71407E-02         1.00000E+00         5.71407E-02         5.71407E-02         5.31647E-03         0.00000E+00
         -2.47299E-03         1.25136E-03        -7.35649E-05        -1.48266E-01         2.12102E-01         1.48266E-01         6.01443E-02         1.00000E+00         6.01443E-02         6.01443E-02         5.61739E-03         0.00000E+00
         -2.47299E-03         1.27064E-03        -7.50225E-05        -1.48266E-01         2.13258E-01         1.48266E-01         6.33474E-02         1.00000E+00         6.33474E-02         6.33474E-02         5.94018E-03         0.00000E+00
         -2.47299E-03         1.28992E-03        -7.65024E-05        -1.48266E-01         2.14414E-01         1.48266E-01         6.67723E-02         1.00000E+00         6.67723E-02         6.67723E-02         6.28731E-03         0.00000E+00
         -2.47299E-03         1.30920E-03        -7.80045E-05        -1.48266E-01         2.15569E-01         1.48266E-01         7.04450E-02         1.00000E+00         7.04450E-02         7.04450E-02         6.66165E-03         0.00000E+00
         -2.47299E-03         1.32848E-03        -7.95290E-05        -1.48266E-01         2.16725E-01         1.48266E-01         7.43961E-02         1.00000E+00         7.43961E-02         7.43961E-02         7.06651E-03         0.00000E+00
         -2.47299E-03         1.34776E-03        -8.10757E-05        -1.48266E-01         2.17881E-01         1.48266E-01         7.86614E-02         1.00000E+00         7.86614E-02         7.86614E-02         7.50576E-03         0.00000E+00
         -2.47299E-03         1.36704E-03        -8.26447E-05        -1.48266E-01         2.19037E-01         1.48266E-01         8.32834E-02         1.00000E+00         8.32834E-02         8.32834E-02         7.98390E-03         0.00000E+00
         -2.47299E-03         1.38632E-03        -8.42360E-05        -1.48266E-01         2.20193E-01         1.48266E-01         8.83125E-02         1.00000E+00         8.83125E-02         8.83125E-02         8.50624E-03         0.00000E+00
         -2.47299E-03         1.40560E-03        -8.58496E-05        -1.48266E-01         2.21349E-01         1.48266E-01         9.38093E-02         1.00000E+00         9.38093E-02         9.38093E-02         9.07904E-03         0.00000E+00
         -2.47299E-03         1.42488E-03        -8.74854E-05        -1.48266E-01         2.22505E-01         1.48266E-01         9.98470E-02         1.00000E+00         9.98470E-02         9.98470E-02         9.70972E-03         0.00000E+00
         -2.47299E-03         1.44416E-03        -8.91436E-05        -1.48266E-01         2.23661E-01         1.48266E-01         1.06514E-01         1.00000E+00         1.06514E-01         1.06514E-01         1.04071E-02         0.00000E+00
         -2.47299E-03         1.46344E-03        -9.08240E-05        -1.48266E-01         2.24817E-01         1.48266E-01         1.13921E-01         1.00000E+00         1.13921E-01         1.13921E-01         1.11819E-02         0.00000E+00
         -2.47299E-03         1.48272E-03        -9.25268E-05        -1.48266E-01         2.25973E-01         1.48266E-01         1.22201E-01         1.00000E+00         1.22201E-01         1.22201E-01         1.20470E-02         0.00000E+00
         -2.47299E-03         1.50200E-03        -9.42518E-05        -1.48266E-01         2.27128E-01         1.48266E-01         1.31523E-01         1.00000E+00         1.31523E-01         1.31523E-01         1.30179E-02         0.00000E+00
         -2.47299E-03         1.52127E-03        -9.59991E-05        -1.48266E-01         2.28284E-01         1.48266E-01         1.42100E-01         1.00000E+00         1.42100E-01         1.42100E-01         1.41138E-02         0.00000E+00
         -2.47299E-03         1.54055E-03        -9.77686E-05        -1.48266E-01         2.29440E-01         1.48266E-01         1.54204E-01         1.00000E+00         1.54204E-01         1.54204E-01         1.53583E-02         0.00000E+00
         -2.47299E-03         1.55983E-03        -9.95605E-05        -1.48266E-01         2.30596E-01         1.48266E-01         1.68184E-01         1.00000E+00         1.68184E-01         1.68184E-01         1.67809E-02         0.00000E+00
         -2.47299E-03         1.57911E-03        -1.01375E-04        -1.48266E-01         2.31752E-01         1.48266E-01         1.84499E-01         1.00000E+00         1.84499E-01         1.84499E-01         1.84184E-02         0.00000E+00
         -2.47299E-03         1.59839E-03        -1.03211E-04        -1.48266E-01         2.32908E-01         1.48266E-01         2.03758E-01         1.00000E+00         2.03758E-01         2.03758E-01         2.03174E-02         0.00000E+00
         -2.47299E-03         1.61767E-03        -1.05070E-04        -1.48266E-01         2.34064E-01         1.48266E-01         2.26783E-01         1.00000E+00         2.26783E-01         2.26783E-01         2.25374E-02         0.00000E+00
         -2.47299E-03         1.63695E-03        -1.06951E-04        -1.48266E-01         2.35220E-01         1.48266E-01         2.54703E-01         1.00000E+00         2.54703E-01         2.54703E-01         2.51550E-02         0.00000E+00
         -2.47299E-03         1.65623E-03        -1.08854E-04        -1.48266E-01         2.36376E-01         1.48266E-01         2.89107E-01         1.00000E+00         2.89107E-01         2.89107E-01         2.82695E-02         0.00000E+00
         -2.47299E-03         1.67551E-03        -1.10780E-04        -1.48266E-01         2.37532E-01         1.48266E-01         3.32273E-01         1.00000E+00         3.32273E-01         3.32273E-01         3.20105E-02         0.00000E+00
         -2.47299E-03         1.69479E-03        -1.12728E-04        -1.48266E-01         2.38687E-01         1.48266E-01         3.87573E-01         1.00000E+00         3.87573E-01         3.87573E-01         3.65477E-02         0.00000E+00
         -2.47299E-03         1.71407E-03        -1.14698E-04        -1.48266E-01         2.39843E-01         1.48266E-01         4.60148E-01         1.00000E+00         4.60148E-01         4.60148E-01         4.21009E-02         0.00000E+00
         -2.47299E-03         1.73335E-03        -1.16690E-04        -1.48266E-01         2.40999E-01         1.48266E-01         5.58163E-01         1.00000E+00         5.58163E-01         5.58163E-01         4.89471E-02         0.00000E+00
         -2.47299E-03         1.75263E-03        -1.18705E-04        -1.48266E-01         2.42155E-01         1.48266E-01         6.95209E-01         1.00000E+00         6.95209E-01         6.95209E-01         5.74022E-02         0.00000E+00
         -2.47299E-03         1.77191E-03        -1.20742E-04        -1.48266E-01         2.43311E-01         1.48266E-01         8.95345E-01         1.00000E+00         8.95345E-01         8.95345E-01         6.77052E-02         0.00000E+00
         -2.47299E-03         1.79119E-03        -1.22801E-04        -1.48266E-01         2.44467E-01         1.48266E-01         1.20478E+00         1.00000E+00         1.20478E+00         1.20478E+00         7.94958E-02         0.00000E+00
         -2.47299E-03         1.81047E-03        -1.24883E-04        -1.48266E-01         2.45623E-01         1.48266E-01         1.72231E+00         1.00000E+00         1.72231E+00         1.72231E+00         8.89570E-02         0.00000E+00
         -2.47299E-03         1.82975E-03        -1.26987E-04        -1.48266E-01         2.46779E-01         1.48266E-01         2.72772E+00         1.00000E+00         2.72772E+00         2.72772E+00         8.60640E-02         0.00000E+00
         -2.47299E-03         1.84903E-03        -1.29113E-04        -1.48266E-01         2.47935E-01         1.48266E-01         5.13025E+00         1.00000E+00         5.13025E+00         5.13025E+00         7.54105E-02         0.00000E+00
         -2.47299E-03         1.86831E-03        -1.31261E-04        -1.48266E-01         2.49091E-01         1.48266E-01         1.33558E+01         1.00000E+00         1.33558E+01         1.33558E+01         2.37354E-01         0.00000E+00
         -2.47299E-03         1.88759E-03        -1.33432E-04        -1.48265E-01         2.50246E-01         1.48266E-01         4.02739E+01         1.00000E+00         4.02739E+01         4.02739E+01         3.94104E+00         0.00000E+00
         -2.47299E-03         1.90687E-03        -1.35625E-04        -1.48265E-01         2.51402E-01         1.48266E-01         2.45896E+01         1.00000E+00         2.45896E+01         2.45896E+01         6.75802E+00         0.00000E+00
         -2.47299E-03         1.92615E-03        -1.37840E-04        -1.48265E-01         2.52558E-01         1.48266E-01         1.63610E+01         1.00000E+00         1.63610E+01         1.63610E+01         6.67924E+00         0.00000E+00
         -2.47299E-03         1.94543E-03        -1.40078E-04        -1.48265E-01         2.53714E-01         1.48266E-01         1.40036E+01         1.00000E+00         1.40036E+01         1.40036E+01         6.38917E+00         0.00000E+00
         -2.47299E-03         1.96471E-03        -1.42338E-04        -1.48265E-01         2.54870E-01         1.48266E-01         1.18952E+01         1.00000E+00         1.18952E+01         1.18952E+01         5.57275E+00         0.00000E+00
         -2.47299E-03         1.98399E-03        -1.44620E-04        -1.48265E-01         2.56026E-01         1.48266E-01         1.02319E+01         1.00000E+00         1.02319E+01         1.02319E+01         4.78507E+00         0.00000E+00
         -2.47299E-03         2.00327E-03        -1.46924E-04        -1.48265E-01         2.57182E-01         1.48266E-01         9.33393E+00         1.00000E+00         9.33393E+00         9.33393E+00         4.28293E+00         0.00000E+00
         -2.47299E-03         2.02255E-03        -1.49251E-04        -1.48265E-01         2.58338E-01         1.48266E-01         8.97078E+00         1.00000E+00         8.97078E+00         8.97078E+00         3.99930E+00         0.00000E+00
         -2.47299E-03         2.04183E-03        -1.51600E-04        -1.48265E-01         2.59494E-01         1.48266E-01         8.81494E+00         1.00000E+00         8.81494E+00         8.81494E+00         3.82120E+00         0.00000E+00
         -2.47299E-03         2.06111E-03        -1.53971E-04        -1.48265E-01         2.60650E-01         1.48266E-01         8.65782E+00         1.00000E+00         8.65782E+00         8.65782E+00         3.68334E+00         0.00000E+00
         -2.47299E-03         2.08039E-03        -1.56365E-04        -1.48265E-01         2.61805E-01         1.48266E-01         8.42630E+00         1.00000E+00         8.42630E+00         8.42630E+00         3.56151E+00         0.00000E+00
         -2.47299E-03         2.09967E-03        -1.58781E-04        -1.48265E-01         2.62961E-01         1.48266E-01         8.11097E+00         1.00000E+00         8.11097E+00         8.11097E+00         3.44227E+00         0.00000E+00
         -2.47299E-03         2.11895E-03        -1.61219E-04        -1.48265E-01         2.64117E-01         1.48266E-01         7.71154E+00         1.00000E+00         7.71154E+00         7.71154E+00         3.30816E+00         0.00000E+00
         -2.47299E-03         2.13823E-03        -1.63679E-04        -1.48265E-01         2.65273E-01         1.48266E-01         7.22866E+00         1.00000E+00         7.22866E+00         7.22866E+00         3.14135E+00         0.00000E+00
         -2.47299E-03         2.15751E-03        -1.66162E-04        -1.48265E-01         2.66429E-01         1.48266E-01         6.67555E+00         1.00000E+00         6.67555E+00         6.67555E+00         2.93314E+00         0.00000E+00
         -2.47299E-03         2.17679E-03        -1.68667E-04        -1.48265E-01         2.67585E-01         1.48266E-01         6.08286E+00         1.00000E+00         6.08286E+00         6.08286E+00         2.68882E+00         0.00000E+00
         -2.47299E-03         2.19607E-03        -1.71194E-04        -1.48265E-01         2.68741E-01         1.48266E-01         5.49010E+00         1.00000E+00         5.49010E+00         5.49010E+00         2.42456E+00         0.00000E+00
         -2.47299E-03         2.21535E-03        -1.73744E-04        -1.48265E-01         2.69897E-01         1.48265E-01         4.93295E+00         1.00000E+00         4.93295E+00         4.93295E+00         2.16028E+00         0.00000E+00
         -2.47299E-03         2.23463E-03        -1.76316E-04        -1.48265E-01         2.71053E-01         1.48265E-01         4.43578E+00         1.00000E+00         4.43578E+00         4.43578E+00         1.91387E+00         0.00000E+00
         -2.47299E-03         2.25391E-03        -1.78910E-04        -1.48265E-01         2.72209E-01         1.48265E-01         4.01156E+00         1.00000E+00         4.01156E+00         4.01156E+00         1.69885E+00         0.00000E+00
         -2.47299E-03         2.27319E-03        -1.81526E-04        -1.48265E-01         2.73364E-01         1.48265E-01         3.66516E+00         1.00000E+00         3.66516E+00         3.66516E+00         1.52437E+00         0.00000E+00
         -2.47299E-03         2.29247E-03        -1.84165E-04        -1.48265E-01         2.74520E-01         1.48265E-01         3.39657E+00         1.00000E+00         3.39657E+00         3.39657E+00         1.39573E+00         0.00000E+00
         -2.47299E-03         2.31175E-03        -1.86826E-04        -1.48265E-01         2.75676E-01         1.48265E-01         3.20248E+00         1.00000E+00         3.20248E+00         3.20248E+00         1.31460E+00         0.00000E+00
         -2.47299E-03         2.33102E-03        -1.89509E-04        -1.48265E-01         2.76832E-01         1.48265E-01         3.07668E+00         1.00000E+00         3.07668E+00         3.07668E+00         1.27910E+00         0.00000E+00
         -2.47299E-03         2.35030E-03        -1.92215E-04        -1.48265E-01         2.77988E-01         1.48265E-01         3.01001E+00         1.00000E+00         3.01001E+00         3.01001E+00         1.28408E+00         0.00000E+00
         -2.47299E-03         2.36958E-03        -1.94943E-04        -1.48265E-01         2.79144E-01         1.48265E-01         2.99067E+00         1.00000E+00         2.99067E+00         2.99067E+00         1.32175E+00         0.00000E+00
         -2.47299E-03         2.38886E-03        -1.97693E-04        -1.48265E-01         2.80300E-01         1.48265E-01         3.00486E+00         1.00000E+00         3.00486E+00         3.00486E+00         1.38248E+00         0.00000E+00
         -2.47299E-03         2.40814E-03        -2.00465E-04        -1.48265E-01         2.81456E-01         1.48265E-01         3.03785E+00         1.00000E+00         3.03785E+00         3.03785E+00         1.45573E+00         0.00000E+00
         -2.47299E-03         2.42742E-03        -2.03260E-04        -1.48265E-01         2.82612E-01         1.48265E-01         3.07520E+00         1.00000E+00         3.07520E+00         3.07520E+00         1.53092E+00         0.00000E+00
         -2.47299E-03         2.44670E-03        -2.06077E-04        -1.48265E-01         2.83768E-01         1.48265E-01         3.10398E+00         1.00000E+00         3.10398E+00         3.10398E+00         1.59832E+00         0.00000E+00
         -2.47299E-03         2.46598E-03        -2.08916E-04        -1.48265E-01         2.84923E-01         1.48265E-01         3.11386E+00         1.00000E+00         3.11386E+00         3.11386E+00         1.64981E+00         0.00000E+00
         -2.47299E-03         2.48526E-03        -2.11778E-04        -1.48265E-01         2.86079E-01         1.48265E-01         3.09787E+00         1.00000E+00         3.09787E+00         3.09787E+00         1.67946E+00         0.00000E+00
         -2.47299E-03         2.50454E-03        -2.14662E-04        -1.48265E-01         2.87235E-01         1.48265E-01         3.05256E+00         1.00000E+00         3.05256E+00         3.05256E+00         1.68384E+00         0.00000E+00
         -2.47299E-03         2.52382E-03        -2.17568E-04        -1.48265E-01         2.88391E-01         1.48265E-01         2.97773E+00         1.00000E+00         2.97773E+00         2.97773E+00         1.66195E+00         0.00000E+00
         -2.47299E-03         2.54310E-03        -2.20496E-04        -1.48265E-01         2.89547E-01         1.48265E-01         2.87584E+00         1.00000E+00         2.87584E+00         2.87584E+00         1.61496E+00         0.00000E+00
         -2.47299E-03         2.56238E-03        -2.23447E-04        -1.48265E-01         2.90703E-01         1.48265E-01         2.75120E+00         1.00000E+00         2.75120E+00         2.75120E+00         1.54570E+00         0.00000E+00
         -2.47299E-03         2.58166E-03        -2.26420E-04        -1.48265E-01         2.91859E-01         1.48265E-01         2.60935E+00         1.00000E+00         2.60935E+00         2.60935E+00         1.45829E+00         0.00000E+00
         -2.47299E-03         2.60094E-03        -2.29415E-04        -1.48265E-01         2.93015E-01         1.48265E-01         2.45649E+00         1.00000E+00         2.45649E+00         2.45649E+00         1.35762E+00         0.00000E+00
         -2.47299E-03         2.62022E-03        -2.32433E-04        -1.48265E-01         2.94171E-01         1.48265E-01         2.29900E+00         1.00000E+00         2.29900E+00         2.29900E+00         1.24909E+00         0.00000E+00
         -2.47299E-03         2.63950E-03        -2.35473E-04        -1.48265E-01         2.95327E-01         1.48265E-01         2.14317E+00         1.00000E+00         2.14317E+00         2.14317E+00         1.13823E+00         0.00000E+00
         -2.47299E-03         2.65878E-03        -2.38535E-04        -1.48265E-01         2.96482E-01         1.48265E-01         1.99478E+00         1.00000E+00         1.99478E+00         1.99478E+00         1.03037E+00         0.00000E+00
         -2.47299E-03         2.67806E-03        -2.41619E-04        -1.48265E-01         2.97638E-01         1.48265E-01         1.85883E+00         1.00000E+00         1.85883E+00         1.85883E+00         9.30353E-01         0.00000E+00
         -2.47299E-03         2.69734E-03        -2.44726E-04        -1.48265E-01         2.98794E-01         1.48265E-01         1.73928E+00         1.00000E+00         1.73928E+00         1.73928E+00         8.42239E-01         0.00000E+00
         -2.47299E-03         2.71662E-03        -2.47855E-04        -1.48265E-01         2.99950E-01         1.48265E-01         1.63883E+00         1.00000E+00         1.63883E+00         1.63883E+00         7.69102E-01         0.00000E+00
         -2.47299E-03         2.73590E-03        -2.51006E-04        -1.48265E-01         3.01106E-01         1.48265E-01         1.55883E+00         1.00000E+00         1.55883E+00         1.55883E+00         7.12897E-01         0.00000E+00
         -2.47299E-03         2.75518E-03        -2.54180E-04        -1.48265E-01         3.02262E-01         1.48265E-01         1.49933E+00         1.00000E+00         1.49933E+00         1.49933E+00         6.74429E-01         0.00000E+00
         -2.47299E-03         2.77446E-03        -2.57376E-04        -1.48265E-01         3.03418E-01         1.48265E-01         1.45914E+00         1.00000E+00         1.45914E+00         1.45914E+00         6.53394E-01         0.00000E+00
         -2.47299E-03         2.79374E-03        -2.60594E-04        -1.48265E-01         3.04574E-01         1.48265E-01         1.43609E+00         1.00000E+00         1.43609E+00         1.43609E+00         6.48488E-01         0.00000E+00
         -2.47299E-03         2.81302E-03        -2.63834E-04        -1.48265E-01         3.05730E-01         1.48265E-01         1.42722E+00         1.00000E+00         1.42722E+00         1.42722E+00         6.57565E-01         0.00000E+00
         -2.47299E-03         2.83230E-03        -2.67097E-04        -1.48265E-01         3.06886E-01         1.48265E-01         1.42905E+00         1.00000E+00         1.42905E+00         1.42905E+00         6.77841E-01         0.00000E+00
         -2.47299E-03         2.85158E-03        -2.70382E-04        -1.48265E-01         3.08041E-01         1.48265E-01         1.43790E+00         1.00000E+00         1.43790E+00         1.43790E+00         7.06107E-01         0.00000E+00
         -2.47299E-03         2.87086E-03        -2.73689E-04        -1.48265E-01         3.09197E-01         1.48265E-01         1.45013E+00         1.00000E+00         1.45013E+00         1.45013E+00         7.38966E-01         0.00000E+00
         -2.47299E-03         2.89014E-03        -2.77019E-04        -1.48265E-01         3.10353E-01         1.48265E-01         1.46234E+00         1.00000E+00         1.46234E+00         1.46234E+00         7.73056E-01         0.00000E+00
         -2.47299E-03         2.90942E-03        -2.80371E-04        -1.48265E-01         3.11509E-01         1.48265E-01         1.47160E+00         1.00000E+00         1.47160E+00         1.47160E+00         8.05246E-01         0.00000E+00
         -2.47299E-03         2.92870E-03        -2.83745E-04        -1.48265E-01         3.12665E-01         1.48265E-01         1.47554E+00         1.00000E+00         1.47554E+00         1.47554E+00         8.32810E-01         0.00000E+00
         -2.47299E-03         2.94798E-03        -2.87141E-04        -1.48265E-01         3.13821E-01         1.48265E-01         1.47245E+00         1.00000E+00         1.47245E+00         1.47245E+00         8.53546E-01         0.00000E+00
         -2.47299E-03         2.96726E-03        -2.90560E-04        -1.48265E-01         3.14977E-01         1.48265E-01         1.46129E+00         1.00000E+00         1.46129E+00         1.46129E+00         8.65856E-01         0.00000E+00
         -2.47299E-03         2.98654E-03        -2.94001E-04        -1.48265E-01         3.16133E-01         1.48265E-01         1.44170E+00         1.00000E+00         1.44170E+00         1.44170E+00         8.68786E-01         0.00000E+00
         -2.47299E-03         3.00582E-03        -2.97464E-04        -1.48265E-01         3.17289E-01         1.48265E-01         1.41392E+00         1.00000E+00         1.41392E+00         1.41392E+00         8.62027E-01         0.00000E+00
         -2.47299E-03         3.02510E-03        -3.00950E-04        -1.48265E-01         3.18445E-01         1.48265E-01         1.37874E+00         1.00000E+00         1.37874E+00         1.37874E+00         8.45878E-01         0.00000E+00
         -2.47299E-03         3.04438E-03        -3.04458E-04        -1.48265E-01         3.19600E-01         1.48265E-01         1.33738E+00         1.00000E+00         1.33738E+00         1.33738E+00         8.21178E-01         0.00000E+00
         -2.47299E-03         3.06366E-03        -3.07988E-04        -1.48265E-01         3.20756E-01         1.48265E-01         1.29140E+00         1.00000E+00         1.29140E+00         1.29140E+00         7.89213E-01         0.00000E+00
         -2.47299E-03         3.08294E-03        -3.11540E-04        -1.48265E-01         3.21912E-01         1.48265E-01         1.24256E+00         1.00000E+00         1.24256E+00         1.24256E+00         7.51602E-01         0.00000E+00
         -2.47299E-03         3.10222E-03        -3.15115E-04        -1.48265E-01         3.23068E-01         1.48265E-01         1.19267E+00         1.00000E+00         1.19267E+00         1.19267E+00         7.10170E-01         0.00000E+00
         -2.47299E-03         3.12150E-03        -3.18712E-04        -1.48265E-01         3.24224E-01         1.48265E-01         1.14350E+00         1.00000E+00         1.14350E+00         1.14350E+00         6.66821E-01         0.00000E+00
         -2.47299E-03         3.14078E-03        -3.22331E-04        -1.48265E-01         3.25380E-01         1.48265E-01         1.09664E+00         1.00000E+00         1.09664E+00         1.09664E+00         6.23417E-01         0.00000E+00
         -2.47299E-03         3.16005E-03        -3.25973E-04        -1.48265E-01         3.26536E-01         1.48265E-01         1.05344E+00         1.00000E+00         1.05344E+00         1.05344E+00         5.81671E-01         0.00000E+00
         -2.47299E-03         3.17933E-03        -3.29637E-04        -1.48265E-01         3.27692E-01         1.48265E-01         1.01492E+00         1.00000E+00         1.01492E+00         1.01492E+00         5.43063E-01         0.00000E+00
         -2.47299E-03         3.19861E-03        -3.33323E-04        -1.48265E-01         3.28848E-01         1.48265E-01         9.81736E-01         1.00000E+00         9.81736E-01         9.81736E-01         5.08775E-01         0.00000E+00
         -2.47299E-03         3.21789E-03        -3.37031E-04        -1.48265E-01         3.30004E-01         1.48265E-01         9.54196E-01         1.00000E+00         9.54196E-01         9.54196E-01         4.79655E-01         0.00000E+00
         -2.47299E-03         3.23717E-03        -3.40762E-04        -1.48265E-01         3.31159E-01         1.48265E-01         9.32244E-01         1.00000E+00         9.32244E-01         9.32244E-01         4.56202E-01         0.00000E+00
         -2.47299E-03         3.25645E-03        -3.44515E-04        -1.48265E-01         3.32315E-01         1.48265E-01         9.15512E-01         1.00000E+00         9.15512E-01         9.15512E-01         4.38566E-01         0.00000E+00
         -2.47299E-03         3.27573E-03        -3.48290E-04        -1.48265E-01         3.33471E-01         1.48265E-01         9.03371E-01         1.00000E+00         9.03371E-01         9.03371E-01         4.26581E-01         0.00000E+00
         -2.47299E-03         3.29501E-03        -3.52088E-04        -1.48265E-01         3.34627E-01         1.48265E-01         8.94993E-01         1.00000E+00         8.94993E-01         8.94993E-01         4.19797E-01         0.00000E+00
         -2.47299E-03         3.31429E-03        -3.55908E-04        -1.48265E-01         3.35783E-01         1.48265E-01         8.89427E-01         1.00000E+00         8.89427E-01         8.89427E-01         4.17539E-01         0.00000E+00
         -2.47299E-03         3.33357E-03        -3.59750E-04        -1.48265E-01         3.36939E-01         1.48265E-01         8.85672E-01         1.00000E+00         8.85672E-01         8.85672E-01         4.18964E-01         0.00000E+00
         -2.45374E-03         1.74533E-05        -2.37909E-05        -1.47112E-01         1.38124E-01         1.47112E-01         8.04206E-06         1.00000E+00         8.04206E-06         8.04206E-06         6.83798E-07         0.00000E+00
         -2.45374E-03         3.67331E-05        -2.38222E-05        -1.47112E-01         1.39280E-01         1.47112E-01         3.56290E-05         1.00000E+00         3.56290E-05         3.56290E-05         3.02954E-06         0.00000E+00
         -2.45374E-03         5.60128E-05        -2.38758E-05        -1.47112E-01         1.40436E-01         1.47112E-01         8.28709E-05         1.00000E+00         8.28709E-05         8.28709E-05         7.04685E-06         0.00000E+00
         -2.45374E-03         7.52926E-05        -2.39517E-05        -1.47112E-01         1.41592E-01         1.47112E-01         1.49806E-04         1.00000E+00         1.49806E-04         1.49806E-04         1.27395E-05         0.00000E+00
         -2.45374E-03         9.45723E-05        -2.40499E-05        -1.47112E-01         1.42748E-01         1.47112E-01         2.36489E-04         1.00000E+00         2.36489E-04         2.36489E-04         2.01127E-05         0.00000E+00
         -2.45374E-03         1.13852E-04        -2.41704E-05        -1.47112E-01         1.43904E-01         1.47112E-01         3.42991E-04         1.00000E+00         3.42991E-04         3.42991E-04         2.91735E-05         0.00000E+00
         -2.45374E-03         1.33132E-04        -2.43131E-05        -1.47112E-01         1.45060E-01         1.47112E-01         4.69400E-04         1.00000E+00         4.69400E-04         4.69400E-04         3.99306E-05         0.00000E+00
         -2.45374E-03         1.52412E-04        -2.44781E-05        -1.47112E-01         1.46215E-01         1.47112E-01         6.15822E-04         1.00000E+00         6.15822E-04         6.15822E-04         5.23940E-05         0.00000E+00
         -2.45374E-03         1.71691E-04        -2.46655E-05        -1.47112E-01         1.47371E-01         1.47112E-01         7.82379E-04         1.00000E+00         7.82379E-04         7.82379E-04         6.65760E-05         0.00000E+00
         -2.45374E-03         1.90971E-04        -2.48751E-05        -1.47112E-01         1.48527E-01         1.47112E-01         9.69211E-04         1.00000E+00         9.69211E-04         9.69211E-04         8.24901E-05         0.00000E+00
         -2.45374E-03         2.10251E-04        -2.51069E-05        -1.47112E-01         1.49683E-01         1.47112E-01         1.17648E-03         1.00000E+00         1.17648E-03         1.17648E-03         1.00152E-04         0.00000E+00
         -2.45374E-03         2.29531E-04        -2.53611E-05        -1.47112E-01         1.50839E-01         1.47112E-01         1.40436E-03         1.00000E+00         1.40436E-03         1.40436E-03         1.19579E-04         0.00000E+00
         -2.45374E-03         2.48810E-04        -2.56376E-05        -1.47112E-01         1.51995E-01         1.47112E-01         1.65305E-03         1.00000E+00         1.65305E-03         1.65305E-03         1.40791E-04         0.00000E+00
         -2.45374E-03         2.68090E-04        -2.59363E-05        -1.47112E-01         1.53151E-01         1.47112E-01         1.92276E-03         1.00000E+00         1.92276E-03         1.92276E-03         1.63808E-04         0.00000E+00
         -2.45374E-03         2.87370E-04        -2.62573E-05        -1.47112E-01         1.54307E-01         1.47112E-01         2.21374E-03         1.00000E+00         2.21374E-03         2.21374E-03         1.88655E-04         0.00000E+00
         -2.45374E-03         3.06650E-04        -2.66006E-05        -1.47112E-01         1.55463E-01         1.47112E-01         2.52624E-03         1.00000E+00         2.52624E-03         2.52624E-03         2.15357E-04         0.00000E+00
         -2.45374E-03         3.25930E-04        -2.69662E-05        -1.47112E-01         1.56619E-01         1.47112E-01         2.86055E-03         1.00000E+00         2.86055E-03         2.86055E-03         2.43942E-04         0.00000E+00
         -2.45374E-03         3.45209E-04        -2.73541E-05        -1.47112E-01         1.57774E-01         1.47112E-01         3.21697E-03         1.00000E+00         3.21697E-03         3.21697E-03         2.74440E-04         0.00000E+00
         -2.45374E-03         3.64489E-04        -2.77643E-05        -1.47112E-01         1.58930E-01         1.47112E-01         3.59582E-03         1.00000E+00         3.59582E-03         3.59582E-03         3.06884E-04         0.00000E+00
         -2.45374E-03         3.83769E-04        -2.81968E-05        -1.47112E-01         1.60086E-01         1.47112E-01         3.99748E-03         1.00000E+00         3.99748E-03         3.99748E-03         3.41310E-04         0.00000E+00
         -2.45374E-03         4.03049E-04        -2.86515E-05        -1.47112E-01         1.61242E-01         1.47112E-01         4.42231E-03         1.00000E+00         4.42231E-03         4.42231E-03         3.77755E-04         0.00000E+00
         -2.45374E-03         4.22328E-04        -2.91285E-05        -1.47112E-01         1.62398E-01         1.47112E-01         4.87073E-03         1.00000E+00         4.87073E-03         4.87073E-03         4.16262E-04         0.00000E+00
         -2.45374E-03         4.41608E-04        -2.96278E-05        -1.47112E-01         1.63554E-01         1.47112E-01         5.34319E-03         1.00000E+00         5.34319E-03         5.34319E-03         4.56875E-04         0.00000E+00
         -2.45374E-03         4.60888E-04        -3.01494E-05        -1.47112E-01         1.64710E-01         1.47112E-01         5.84014E-03         1.00000E+00         5.84014E-03         5.84014E-03         4.99641E-04         0.00000E+00
         -2.45374E-03         4.80168E-04        -3.06933E-05        -1.47112E-01         1.65866E-01         1.47112E-01         6.36212E-03         1.00000E+00         6.36212E-03         6.36212E-03         5.44612E-04         0.00000E+00
         -2.45374E-03         4.99447E-04        -3.12595E-05        -1.47112E-01         1.67022E-01         1.47112E-01         6.90964E-03         1.00000E+00         6.90964E-03         6.90964E-03         5.91844E-04         0.00000E+00
         -2.45374E-03         5.18727E-04        -3.18479E-05        -1.47112E-01         1.68178E-01         1.47112E-01         7.48331E-03         1.00000E+00         7.48331E-03         7.48331E-03         6.41395E-04         0.00000E+00
         -2.45374E-03         5.38007E-04        -3.24587E-05        -1.47112E-01         1.69333E-01         1.47112E-01         8.08373E-03         1.00000E+00         8.08373E-03         8.08373E-03         6.93329E-04         0.00000E+00
         -2.45374E-03         5.57287E-04        -3.30917E-05        -1.47112E-01         1.70489E-01         1.47112E-01         8.71158E-03         1.00000E+00         8.71158E-03         8.71158E-03         7.47716E-04         0.00000E+00
         -2.45374E-03         5.76566E-04        -3.37470E-05        -1.47112E-01         1.71645E-01         1.47112E-01         9.36757E-03         1.00000E+00         9.36757E-03         9.36757E-03         8.04629E-04         0.00000E+00
         -2.45374E-03         5.95846E-04        -3.44246E-05        -1.47112E-01         1.72801E-01         1.47112E-01         1.00525E-02         1.00000E+00         1.00525E-02         1.00525E-02         8.64146E-04         0.00000E+00
         -2.45374E-03         6.15126E-04        -3.51245E-05        -1.47112E-01         1.73957E-01         1.47112E-01         1.07671E-02         1.00000E+00         1.07671E-02         1.07671E-02         9.26354E-04         0.00000E+00
         -2.45374E-03         6.34406E-04        -3.58466E-05        -1.47112E-01         1.75113E-01         1.47112E-01         1.15123E-02         1.00000E+00         1.15123E-02         1.15123E-02         9.91343E-04         0.00000E+00
         -2.45374E-03         6.53686E-04        -3.65911E-05        -1.47112E-01         1.76269E-01         1.47112E-01         1.22890E-02         1.00000E+00         1.22890E-02         1.22890E-02         1.05921E-03         0.00000E+00
         -2.45374E-03         6.72965E-04        -3.73578E-05        -1.47112E-01         1.77425E-01         1.47112E-01         1.30983E-02         1.00000E+00         1.30983E-02         1.30983E-02         1.13007E-03         0.00000E+00
         -2.45374E-03         6.92245E-04        -3.81468E-05        -1.47112E-01         1.78581E-01         1.47112E-01         1.39413E-02         1.00000E+00         1.39413E-02         1.39413E-02         1.20402E-03         0.00000E+00
         -2.45374E-03         7.11525E-04        -3.89581E-05        -1.47112E-01         1.79737E-01         1.47112E-01         1.48190E-02         1.00000E+00         1.48190E-02         1.48190E-02         1.28121E-03         0.00000E+00
         -2.45374E-03         7.30805E-04        -3.97917E-05        -1.47112E-01         1.80892E-01         1.47112E-01         1.57327E-02         1.00000E+00         1.57327E-02         1.57327E-02         1.36174E-03         0.00000E+00
         -2.45374E-03         7.50084E-04        -4.06476E-05        -1.47112E-01         1.82048E-01         1.47112E-01         1.66839E-02         1.00000E+00         1.66839E-02         1.66839E-02         1.44579E-03         0.00000E+00
         -2.45374E-03         7.69364E-04        -4.15258E-05        -1.47112E-01         1.83204E-01         1.47112E-01         1.76738E-02         1.00000E+00         1.76738E-02         1.76738E-02         1.53348E-03         0.00000E+00
         -2.45374E-03         7.88644E-04        -4.24262E-05        -1.47112E-01         1.84360E-01         1.47112E-01         1.87042E-02         1.00000E+00         1.87042E-02         1.87042E-02         1.62501E-03         0.00000E+00
         -2.45374E-03         8.07924E-04        -4.33490E-05        -1.47112E-01         1.85516E-01         1.47112E-01         1.97767E-02         1.00000E+00         1.97767E-02         1.97767E-02         1.72054E-03         0.00000E+00
         -2.45374E-03         8.27203E-04        -4.42940E-05        -1.47112E-01         1.86672E-01         1.47112E-01         2.08930E-02         1.00000E+00         2.08930E-02         2.08930E-02         1.82029E-03         0.00000E+00
         -2.45374E-03         8.46483E-04        -4.52613E-05        -1.47112E-01         1.87828E-01         1.47112E-01         2.20553E-02         1.00000E+00         2.20553E-02         2.20553E-02         1.92446E-03         0.00000E+00
         -2.45374E-03         8.65763E-04        -4.62509E-05        -1.47112E-01         1.88984E-01         1.47112E-01         2.32656E-02         1.00000E+00         2.32656E-02         2.32656E-02         2.03329E-03         0.00000E+00
         -2.45374E-03         8.85043E-04        -4.72627E-05        -1.47112E-01         1.90140E-01         1.47112E-01         2.45263E-02         1.00000E+00         2.45263E-02         2.45263E-02         2.14704E-03         0.00000E+00
         -2.45374E-03         9.04322E-04        -4.82969E-05        -1.47112E-01         1.91296E-01         1.47112E-01         2.58399E-02         1.00000E+00         2.58399E-02         2.58399E-02         2.26599E-03         0.00000E+00
         -2.45374E-03         9.23602E-04        -4.93534E-05        -1.47112E-01         1.92451E-01         1.47112E-01         2.72092E-02         1.00000E+00         2.72092E-02         2.72092E-02         2.39044E-03         0.00000E+00
         -2.45374E-03         9.42882E-04        -5.04321E-05        -1.47112E-01         1.93607E-01         1.47112E-01         2.86373E-02         1.00000E+00         2.86373E-02         2.86373E-02         2.52073E-03         0.00000E+00
         -2.45374E-03         9.62162E-04        -5.15331E-05        -1.47112E-01         1.94763E-01         1.47112E-01         3.01274E-02         1.00000E+00         3.01274E-02         3.01274E-02         2.65724E-03         0.00000E+00
         -2.45374E-03         9.81441E-04        -5.26564E-05        -1.47112E-01         1.95919E-01         1.47112E-01         3.16831E-02         1.00000E+00         3.16831E-02         3.16831E-02         2.80037E-03         0.00000E+00
         -2.45374E-03         1.00072E-03        -5.38020E-05        -1.47112E-01         1.97075E-01         1.47112E-01         3.33086E-02         1.00000E+00         3.33086E-02         3.33086E-02         2.95057E-03         0.00000E+00
         -2.45374E-03         1.02000E-03        -5.49699E-05        -1.47112E-01         1.98231E-01         1.47112E-01         3.50082E-02         1.00000E+00         3.50082E-02         3.50082E-02         3.10833E-03         0.00000E+00
         -2.45374E-03         1.03928E-03        -5.61600E-05        -1.47112E-01         1.99387E-01         1.47112E-01         3.67867E-02         1.00000E+00         3.67867E-02         3.67867E-02         3.27419E-03         0.00000E+00
         -2.45374E-03         1.05856E-03        -5.73725E-05        -1.47112E-01         2.00543E-01         1.47112E-01         3.86497E-02         1.00000E+00         3.86497E-02         3.86497E-02         3.44878E-03         0.00000E+00
         -2.45374E-03         1.07784E-03        -5.86072E-05        -1.47112E-01         2.01699E-01         1.47112E-01         4.06031E-02         1.00000E+00         4.06031E-02         4.06031E-02         3.63276E-03         0.00000E+00
         -2.45374E-03         1.09712E-03        -5.98642E-05        -1.47112E-01         2.02855E-01         1.47112E-01         4.26535E-02         1.00000E+00         4.26535E-02         4.26535E-02         3.82689E-03         0.00000E+00
         -2.45374E-03         1.11640E-03        -6.11435E-05        -1.47112E-01         2.04010E-01         1.47112E-01         4.48086E-02         1.00000E+00         4.48086E-02         4.48086E-02         4.03201E-03         0.00000E+00
         -2.45374E-03         1.13568E-03        -6.24451E-05        -1.47112E-01         2.05166E-01         1.47112E-01         4.70766E-02         1.00000E+00         4.70766E-02         4.70766E-02         4.24906E-03         0.00000E+00
         -2.45374E-03         1.15496E-03        -6.37690E-05        -1.47112E-01         2.06322E-01         1.47112E-01         4.94671E-02         1.00000E+00         4.94671E-02         4.94671E-02         4.47911E-03         0.00000E+00
         -2.45374E-03         1.17424E-03        -6.51151E-05        -1.47112E-01         2.07478E-01         1.47112E-01         5.19906E-02         1.00000E+00         5.19906E-02         5.19906E-02         4.72333E-03         0.00000E+00
         -2.45374E-03         1.19352E-03        -6.64836E-05        -1.47112E-01         2.08634E-01         1.47112E-01         5.46593E-02         1.00000E+00         5.46593E-02         5.46593E-02         4.98309E-03         0.00000E+00
         -2.45374E-03         1.21280E-03        -6.78743E-05        -1.47112E-01         2.09790E-01         1.47112E-01         5.74869E-02         1.00000E+00         5.74869E-02         5.74869E-02         5.25990E-03         0.00000E+00
         -2.45374E-03         1.23208E-03        -6.92873E-05        -1.47112E-01         2.10946E-01         1.47112E-01         6.04890E-02         1.00000E+00         6.04890E-02         6.04890E-02         5.55551E-03         0.00000E+00
         -2.45374E-03         1.25136E-03        -7.07226E-05        -1.47112E-01         2.12102E-01         1.47112E-01         6.36836E-02         1.00000E+00         6.36836E-02         6.36836E-02         5.87189E-03         0.00000E+00
         -2.45374E-03         1.27064E-03        -7.21802E-05        -1.47112E-01         2.13258E-01         1.47112E-01         6.70915E-02         1.00000E+00         6.70915E-02         6.70915E-02         6.21131E-03         0.00000E+00
         -2.45374E-03         1.28992E-03        -7.36601E-05        -1.47112E-01         2.14414E-01         1.47112E-01         7.07366E-02         1.00000E+00         7.07366E-02         7.07366E-02         6.57638E-03         0.00000E+00
         -2.45374E-03         1.30920E-03        -7.51622E-05        -1.47112E-01         2.15569E-01         1.47112E-01         7.46467E-02         1.00000E+00         7.46467E-02         7.46467E-02         6.97011E-03         0.00000E+00
         -2.45374E-03         1.32848E-03        -7.66867E-05        -1.47112E-01         2.16725E-01         1.47112E-01         7.88544E-02         1.00000E+00         7.88544E-02         7.88544E-02         7.39596E-03         0.00000E+00
         -2.45374E-03         1.34776E-03        -7.82334E-05        -1.47112E-01         2.17881E-01         1.47112E-01         8.33981E-02         1.00000E+00         8.33981E-02         8.33981E-02         7.85801E-03         0.00000E+00
         -2.45374E-03         1.36704E-03        -7.98024E-05        -1.47112E-01         2.19037E-01         1.47112E-01         8.83230E-02         1.00000E+00         8.83230E-02         8.83230E-02         8.36097E-03         0.00000E+00
         -2.45374E-03         1.38632E-03        -8.13937E-05        -1.47112E-01         2.20193E-01         1.47112E-01         9.36829E-02         1.00000E+00         9.36829E-02         9.36829E-02         8.91042E-03         0.00000E+00
         -2.45374E-03         1.40560E-03        -8.30073E-05        -1.47112E-01         2.21349E-01         1.47112E-01         9.95425E-02         1.00000E+00         9.95425E-02         9.95425E-02         9.51291E-03         0.00000E+00
         -2.45374E-03         1.42488E-03        -8.46432E-05        -1.47112E-01         2.22505E-01         1.47112E-01         1.05980E-01         1.00000E+00         1.05980E-01         1.05980E-01         1.01762E-02         0.00000E+00
         -2.45374E-03         1.44416E-03        -8.63013E-05        -1.47112E-01         2.23661E-01         1.47112E-01         1.13089E-01         1.00000E+00         1.13089E-01         1.13089E-01         1.09097E-02         0.00000E+00
         -2.45374E-03         1.46344E-03        -8.79817E-05        -1.47112E-01         2.24817E-01         1.47112E-01         1.20986E-01         1.00000E+00         1.20986E-01         1.20986E-01         1.17245E-02         0.00000E+00
         -2.45374E-03         1.48272E-03        -8.96845E-05        -1.47112E-01         2.25973E-01         1.47112E-01         1.29815E-01         1.00000E+00         1.29815E-01         1.29815E-01         1.26341E-02         0.00000E+00
         -2.45374E-03         1.50200E-03        -9.14095E-05        -1.47112E-01         2.27128E-01         1.47112E-01         1.39753E-01         1.00000E+00         1.39753E-01         1.39753E-01         1.36549E-02         0.00000E+00
         -2.45374E-03         1.52127E-03        -9.31568E-05        -1.47112E-01         2.28284E-01         1.47112E-01         1.51028E-01         1.00000E+00         1.51028E-01         1.51028E-01         1.48070E-02         0.00000E+00
         -2.45374E-03         1.54055E-03        -9.49264E-05        -1.47112E-01         2.29440E-01         1.47112E-01         1.63925E-01         1.00000E+00         1.63925E-01         1.63925E-01         1.61154E-02         0.00000E+00
         -2.45374E-03         1.55983E-03        -9.67182E-05        -1.47112E-01         2.30596E-01         1.47112E-01         1.78815E-01         1.00000E+00         1.78815E-01         1.78815E-01         1.76111E-02         0.00000E+00
         -2.45374E-03         1.57911E-03        -9.85324E-05        -1.47112E-01         2.31752E-01         1.47112E-01         1.96182E-01         1.00000E+00         1.96182E-01         1.96182E-01         1.93328E-02         0.00000E+00
         -2.45374E-03         1.59839E-03        -1.00369E-04        -1.47112E-01         2.32908E-01         1.47112E-01         2.16667E-01         1.00000E+00         2.16667E-01         2.16667E-01         2.13300E-02         0.00000E+00
         -2.45374E-03         1.61767E-03        -1.02228E-04        -1.47112E-01         2.34064E-01         1.47112E-01         2.41137E-01         1.00000E+00         2.41137E-01         2.41137E-01         2.36658E-02         0.00000E+00
         -2.45374E-03         1.63695E-03        -1.04109E-04        -1.47112E-01         2.35220E-01         1.47112E-01         2.70778E-01         1.00000E+00         2.70778E-01         2.70778E-01         2.64216E-02         0.00000E+00
         -2.45374E-03         1.65623E-03        -1.06012E-04        -1.47112E-01         2.36376E-01         1.47112E-01         3.07253E-01         1.00000E+00         3.07253E-01         3.07253E-01         2.97036E-02         0.00000E+00
         -2.45374E-03         1.67551E-03        -1.07937E-04        -1.47112E-01         2.37532E-01         1.47112E-01         3.52949E-01         1.00000E+00         3.52949E-01         3.52949E-01         3.36512E-02         0.00000E+00
         -2.45374E-03         1.69479E-03        -1.09885E-04        -1.47112E-01         2.38687E-01         1.47112E-01         4.11382E-01         1.00000E+00         4.11382E-01         4.11382E-01         3.84484E-02         0.00000E+00
         -2.45374E-03         1.71407E-03        -1.11855E-04        -1.47112E-01         2.39843E-01         1.47112E-01         4.87909E-01         1.00000E+00         4.87909E-01         4.87909E-01         4.43369E-02         0.00000E+00
         -2.45374E-03         1.73335E-03        -1.13848E-04        -1.47112E-01         2.40999E-01         1.47112E-01         5.90998E-01         1.00000E+00         5.90998E-01         5.90998E-01         5.16283E-02         0.00000E+00
         -2.45374E-03         1.75263E-03        -1.15863E-04        -1.47112E-01         2.42155E-01         1.47112E-01         7.34705E-01         1.00000E+00         7.34705E-01         7.34705E-01         6.06964E-02         0.00000E+00
         -2.45374E-03         1.77191E-03        -1.17900E-04        -1.47112E-01         2.43311E-01         1.47112E-01         9.43794E-01         1.00000E+00         9.43794E-01         9.43794E-01         7.18850E-02         0.00000E+00
         -2.45374E-03         1.79119E-03        -1.19959E-04        -1.47112E-01         2.44467E-01         1.47112E-01         1.26556E+00         1.00000E+00         1.26556E+00         1.26556E+00         8.50413E-02         0.00000E+00
         -2.45374E-03         1.81047E-03        -1.22040E-04        -1.47112E-01         2.45623E-01         1.47112E-01         1.80013E+00         1.00000E+00         1.80013E+00         1.80013E+00         9.67774E-02         0.00000E+00
         -2.45374E-03         1.82975E-03        -1.24144E-04        -1.47112E-01         2.46779E-01         1.47112E-01         2.82951E+00         1.00000E+00         2.82951E+00         2.82951E+00         9.34724E-02         0.00000E+00
         -2.45374E-03         1.84903E-03        -1.26270E-04        -1.47112E-01         2.47935E-01         1.47112E-01         5.27245E+00         1.00000E+00         5.27245E+00         5.27245E+00         7.38236E-02         0.00000E+00
         -2.45374E-03         1.86831E-03        -1.28419E-04        -1.47112E-01         2.49091E-01         1.47112E-01         1.35873E+01         1.00000E+00         1.35873E+01         1.35873E+01         1.65569E-01         0.00000E+00
         -2.45374E-03         1.88759E-03        -1.30590E-04        -1.47112E-01         2.50246E-01         1.47112E-01         4.08747E+01         1.00000E+00         4.08747E+01         4.08747E+01         3.50469E+00         0.00000E+00
         -2.45374E-03         1.90687E-03        -1.32783E-04        -1.47112E-01         2.51402E-01         1.47112E-01         2.53308E+01         1.00000E+00         2.53308E+01         2.53308E+01         6.54487E+00         0.00000E+00
         -2.45374E-03         1.92615E-03        -1.34998E-04        -1.47112E-01         2.52558E-01         1.47112E-01         1.70743E+01         1.00000E+00         1.70743E+01         1.70743E+01         6.69355E+00         0.00000E+00
         -2.45374E-03         1.94543E-03        -1.37236E-04        -1.47112E-01         2.53714E-01         1.47112E-01         1.45751E+01         1.00000E+00         1.45751E+01         1.45751E+01         6.50522E+00         0.00000E+00
         -2.45374E-03         1.96471E-03        -1.39495E-04        -1.47112E-01         2.54870E-01         1.47112E-01         1.22231E+01         1.00000E+00         1.22231E+01         1.22231E+01         5.70451E+00         0.00000E+00
         -2.45374E-03         1.98399E-03        -1.41778E-04        -1.47112E-01         2.56026E-01         1.47112E-01         1.03440E+01         1.00000E+00         1.03440E+01         1.03440E+01         4.88787E+00         0.00000E+00
         -2.45374E-03         2.00327E-03        -1.44082E-04        -1.47112E-01         2.57182E-01         1.47112E-01         9.30215E+00         1.00000E+00         9.30215E+00         9.30215E+00         4.34592E+00         0.00000E+00
         -2.45374E-03         2.02255E-03        -1.46409E-04        -1.47112E-01         2.58338E-01         1.47112E-01         8.86212E+00         1.00000E+00         8.86212E+00         8.86212E+00         4.02717E+00         0.00000E+00
         -2.45374E-03         2.04183E-03        -1.48758E-04        -1.47112E-01         2.59494E-01         1.47112E-01         8.68416E+00         1.00000E+00         8.68416E+00         8.68416E+00         3.82640E+00         0.00000E+00
         -2.45374E-03         2.06111E-03        -1.51129E-04        -1.47112E-01         2.60650E-01         1.47112E-01         8.54454E+00         1.00000E+00         8.54454E+00         8.54454E+00         3.68133E+00         0.00000E+00
         -2.45374E-03         2.08039E-03        -1.53523E-04        -1.47112E-01         2.61805E-01         1.47112E-01         8.35424E+00         1.00000E+00         8.35424E+00         8.35424E+00         3.56644E+00         0.00000E+00
         -2.45374E-03         2.09967E-03        -1.55938E-04        -1.47112E-01         2.62961E-01         1.47112E-01         8.09124E+00         1.00000E+00         8.09124E+00         8.09124E+00         3.46460E+00         0.00000E+00
         -2.45374E-03         2.11895E-03        -1.58377E-04        -1.47112E-01         2.64117E-01         1.47112E-01         7.74651E+00         1.00000E+00         7.74651E+00         7.74651E+00         3.35406E+00         0.00000E+00
         -2.45374E-03         2.13823E-03        -1.60837E-04        -1.47112E-01         2.65273E-01         1.47112E-01         7.31431E+00         1.00000E+00         7.31431E+00         7.31431E+00         3.21269E+00         0.00000E+00
         -2.45374E-03         2.15751E-03        -1.63320E-04        -1.47112E-01         2.66429E-01         1.47112E-01         6.80283E+00         1.00000E+00         6.80283E+00         6.80283E+00         3.02780E+00         0.00000E+00
         -2.45374E-03         2.17679E-03        -1.65825E-04        -1.47112E-01         2.67585E-01         1.47112E-01         6.23922E+00         1.00000E+00         6.23922E+00         6.23922E+00         2.80143E+00         0.00000E+00
         -2.45374E-03         2.19607E-03        -1.68352E-04        -1.47112E-01         2.68741E-01         1.47112E-01         5.66149E+00         1.00000E+00         5.66149E+00         5.66149E+00         2.54779E+00         0.00000E+00
         -2.45374E-03         2.21535E-03        -1.70902E-04        -1.47112E-01         2.69897E-01         1.47112E-01         5.10555E+00         1.00000E+00         5.10555E+00         5.10555E+00         2.28601E+00         0.00000E+00
         -2.45374E-03         2.23463E-03        -1.73473E-04        -1.47112E-01         2.71053E-01         1.47112E-01         4.59736E+00         1.00000E+00         4.59736E+00         4.59736E+00         2.03418E+00         0.00000E+00
         -2.45374E-03         2.25391E-03        -1.76068E-04        -1.47112E-01         2.72209E-01         1.47112E-01         4.15214E+00         1.00000E+00         4.15214E+00         4.15214E+00         1.80667E+00         0.00000E+00
         -2.45374E-03         2.27319E-03        -1.78684E-04        -1.47112E-01         2.73364E-01         1.47112E-01         3.77750E+00         1.00000E+00         3.77750E+00         3.77750E+00         1.61395E+00         0.00000E+00
         -2.45374E-03         2.29247E-03        -1.81323E-04        -1.47112E-01         2.74520E-01         1.47112E-01         3.47640E+00         1.00000E+00         3.47640E+00         3.47640E+00         1.46303E+00         0.00000E+00
         -2.45374E-03         2.31175E-03        -1.83984E-04        -1.47112E-01         2.75676E-01         1.47112E-01         3.24860E+00         1.00000E+00         3.24860E+00         3.24860E+00         1.35754E+00         0.00000E+00
         -2.45374E-03         2.33102E-03        -1.86667E-04        -1.47112E-01         2.76832E-01         1.47112E-01         3.09072E+00         1.00000E+00         3.09072E+00         3.09072E+00         1.29767E+00         0.00000E+00
         -2.45374E-03         2.35030E-03        -1.89373E-04        -1.47112E-01         2.77988E-01         1.47112E-01         2.99596E+00         1.00000E+00         2.99596E+00         2.99596E+00         1.28019E+00         0.00000E+00
         -2.45374E-03         2.36958E-03        -1.92100E-04        -1.47112E-01         2.79144E-01         1.47112E-01         2.95419E+00         1.00000E+00         2.95419E+00         2.95419E+00         1.29888E+00         0.00000E+00
         -2.45374E-03         2.38886E-03        -1.94851E-04        -1.47112E-01         2.80300E-01         1.47112E-01         2.95261E+00         1.00000E+00         2.95261E+00         2.95261E+00         1.34525E+00         0.00000E+00
         -2.45374E-03         2.40814E-03        -1.97623E-04        -1.47112E-01         2.81456E-01         1.47112E-01         2.97683E+00         1.00000E+00         2.97683E+00         2.97683E+00         1.40943E+00         0.00000E+00
         -2.45374E-03         2.42742E-03        -2.00418E-04        -1.47112E-01         2.82612E-01         1.47112E-01         3.01218E+00         1.00000E+00         3.01218E+00         3.01218E+00         1.48107E+00         0.00000E+00
         -2.45374E-03         2.44670E-03        -2.03235E-04        -1.47112E-01         2.83768E-01         1.47112E-01         3.04505E+00         1.00000E+00         3.04505E+00         3.04505E+00         1.55022E+00         0.00000E+00
         -2.45374E-03         2.46598E-03        -2.06074E-04        -1.47111E-01         2.84923E-01         1.47112E-01         3.06411E+00         1.00000E+00         3.06411E+00         3.06411E+00         1.60817E+00         0.00000E+00
         -2.45374E-03         2.48526E-03        -2.08936E-04        -1.47111E-01         2.86079E-01         1.47112E-01         3.06110E+00         1.00000E+00         3.06110E+00         3.06110E+00         1.64810E+00         0.00000E+00
         -2.45374E-03         2.50454E-03        -2.11819E-04        -1.47111E-01         2.87235E-01         1.47112E-01         3.03121E+00         1.00000E+00         3.03121E+00         3.03121E+00         1.66549E+00         0.00000E+00
         -2.45374E-03         2.52382E-03        -2.14726E-04        -1.47111E-01         2.88391E-01         1.47112E-01         2.97289E+00         1.00000E+00         2.97289E+00         2.97289E+00         1.65814E+00         0.00000E+00
         -2.45374E-03         2.54310E-03        -2.17654E-04        -1.47111E-01         2.89547E-01         1.47112E-01         2.88732E+00         1.00000E+00         2.88732E+00         2.88732E+00         1.62604E+00         0.00000E+00
         -2.45374E-03         2.56238E-03        -2.20605E-04        -1.47111E-01         2.90703E-01         1.47112E-01         2.77775E+00         1.00000E+00         2.77775E+00         2.77775E+00         1.57095E+00         0.00000E+00
         -2.45374E-03         2.58166E-03        -2.23578E-04        -1.47111E-01         2.91859E-01         1.47112E-01         2.64886E+00         1.00000E+00         2.64886E+00         2.64886E+00         1.49604E+00         0.00000E+00
         -2.45374E-03         2.60094E-03        -2.26573E-04        -1.47111E-01         2.93015E-01         1.47112E-01         2.50619E+00         1.00000E+00         2.50619E+00         2.50619E+00         1.40549E+00         0.00000E+00
         -2.45374E-03         2.62022E-03        -2.29591E-04        -1.47111E-01         2.94171E-01         1.47112E-01         2.35576E+00         1.00000E+00         2.35576E+00         2.35576E+00         1.30418E+00         0.00000E+00
         -2.45374E-03         2.63950E-03        -2.32630E-04        -1.47111E-01         2.95327E-01         1.47112E-01         2.20368E+00         1.00000E+00         2.20368E+00         2.20368E+00         1.19736E+00         0.00000E+00
         -2.45374E-03         2.65878E-03        -2.35693E-04        -1.47111E-01         2.96482E-01         1.47112E-01         2.05580E+00         1.00000E+00         2.05580E+00         2.05580E+00         1.09030E+00         0.00000E+00
         -2.45374E-03         2.67806E-03        -2.38777E-04        -1.47111E-01         2.97638E-01         1.47112E-01         1.91741E+00         1.00000E+00         1.91741E+00         1.91741E+00         9.88002E-01         0.00000E+00
         -2.45374E-03         2.69734E-03        -2.41884E-04        -1.47111E-01         2.98794E-01         1.47112E-01         1.79288E+00         1.00000E+00         1.79288E+00         1.79288E+00         8.94876E-01         0.00000E+00
         -2.45374E-03         2.71662E-03        -2.45013E-04        -1.47111E-01         2.99950E-01         1.47112E-01         1.68547E+00         1.00000E+00         1.68547E+00         1.68547E+00         8.14483E-01         0.00000E+00
         -2.45374E-03         2.73590E-03        -2.48164E-04        -1.47111E-01         3.01106E-01         1.47112E-01         1.59716E+00         1.00000E+00         1.59716E+00         1.59716E+00         7.49369E-01         0.00000E+00
         -2.45374E-03         2.75518E-03        -2.51338E-04        -1.47111E-01         3.02262E-01         1.47112E-01         1.52864E+00         1.00000E+00         1.52864E+00         1.52864E+00         7.00984E-01         0.00000E+00
         -2.45374E-03         2.77446E-03        -2.54533E-04        -1.47111E-01         3.03418E-01         1.47112E-01         1.47937E+00         1.00000E+00         1.47937E+00         1.47937E+00         6.69681E-01         0.00000E+00
         -2.45374E-03         2.79374E-03        -2.57752E-04        -1.47111E-01         3.04574E-01         1.47112E-01         1.44774E+00         1.00000E+00         1.44774E+00         1.44774E+00         6.54785E-01         0.00000E+00
         -2.45374E-03         2.81302E-03        -2.60992E-04        -1.47111E-01         3.05730E-01         1.47112E-01         1.43129E+00         1.00000E+00         1.43129E+00         1.43129E+00         6.54721E-01         0.00000E+00
         -2.45374E-03         2.83230E-03        -2.64255E-04        -1.47111E-01         3.06886E-01         1.47112E-01         1.42693E+00         1.00000E+00         1.42693E+00         1.42693E+00         6.67178E-01         0.00000E+00
         -2.45374E-03         2.85158E-03        -2.67540E-04        -1.47111E-01         3.08041E-01         1.47112E-01         1.43125E+00         1.00000E+00         1.43125E+00         1.43125E+00         6.89313E-01         0.00000E+00
         -2.45374E-03         2.87086E-03        -2.70847E-04        -1.47111E-01         3.09197E-01         1.47112E-01         1.44072E+00         1.00000E+00         1.44072E+00         1.44072E+00         7.17965E-01         0.00000E+00
         -2.45374E-03         2.89014E-03        -2.74177E-04        -1.47111E-01         3.10353E-01         1.47112E-01         1.45198E+00         1.00000E+00         1.45198E+00         1.45198E+00         7.49874E-01         0.00000E+00
         -2.45374E-03         2.90942E-03        -2.77528E-04        -1.47111E-01         3.11509E-01         1.47112E-01         1.46199E+00         1.00000E+00         1.46199E+00         1.46199E+00         7.81887E-01         0.00000E+00
         -2.45374E-03         2.92870E-03        -2.80903E-04        -1.47111E-01         3.12665E-01         1.47112E-01         1.46819E+00         1.00000E+00         1.46819E+00         1.46819E+00         8.11135E-01         0.00000E+00
         -2.45374E-03         2.94798E-03        -2.84299E-04        -1.47111E-01         3.13821E-01         1.47112E-01         1.46862E+00         1.00000E+00         1.46862E+00         1.46862E+00         8.35174E-01         0.00000E+00
         -2.45374E-03         2.96726E-03        -2.87718E-04        -1.47111E-01         3.14977E-01         1.47112E-01         1.46192E+00         1.00000E+00         1.46192E+00         1.46192E+00         8.52090E-01         0.00000E+00
         -2.45374E-03         2.98654E-03        -2.91159E-04        -1.47111E-01         3.16133E-01         1.47112E-01         1.44739E+00         1.00000E+00         1.44739E+00         1.44739E+00         8.60561E-01         0.00000E+00
         -2.45374E-03         3.00582E-03        -2.94622E-04        -1.47111E-01         3.17289E-01         1.47112E-01         1.42494E+00         1.00000E+00         1.42494E+00         1.42494E+00         8.59881E-01         0.00000E+00
         -2.45374E-03         3.02510E-03        -2.98108E-04        -1.47111E-01         3.18445E-01         1.47112E-01         1.39502E+00         1.00000E+00         1.39502E+00         1.39502E+00         8.49953E-01         0.00000E+00
         -2.45374E-03         3.04438E-03        -3.01616E-04        -1.47111E-01         3.19600E-01         1.47112E-01         1.35857E+00         1.00000E+00         1.35857E+00         1.35857E+00         8.31239E-01         0.00000E+00
         -2.45374E-03         3.06366E-03        -3.05146E-04        -1.47111E-01         3.20756E-01         1.47112E-01         1.31691E+00         1.00000E+00         1.31691E+00         1.31691E+00         8.04691E-01         0.00000E+00
         -2.45374E-03         3.08294E-03        -3.08698E-04        -1.47111E-01         3.21912E-01         1.47112E-01         1.27158E+00         1.00000E+00         1.27158E+00         1.27158E+00         7.71651E-01         0.00000E+00
         -2.45374E-03         3.10222E-03        -3.12273E-04        -1.47111E-01         3.23068E-01         1.47112E-01         1.22428E+00         1.00000E+00         1.22428E+00         1.22428E+00         7.33735E-01         0.00000E+00
         -2.45374E-03         3.12150E-03        -3.15870E-04        -1.47111E-01         3.24224E-01         1.47112E-01         1.17671E+00         1.00000E+00         1.17671E+00         1.17671E+00         6.92714E-01         0.00000E+00
         -2.45374E-03         3.14078E-03        -3.19489E-04        -1.47111E-01         3.25380E-01         1.47112E-01         1.13045E+00         1.00000E+00         1.13045E+00         1.13045E+00         6.50394E-01         0.00000E+00
         -2.45374E-03         3.16005E-03        -3.23131E-04        -1.47111E-01         3.26536E-01         1.47112E-01         1.08689E+00         1.00000E+00         1.08689E+00         1.08689E+00         6.08504E-01         0.00000E+00
         -2.45374E-03         3.17933E-03        -3.26795E-04        -1.47111E-01         3.27692E-01         1.47112E-01         1.04717E+00         1.00000E+00         1.04717E+00         1.04717E+00         5.68609E-01         0.00000E+00
         -2.45374E-03         3.19861E-03        -3.30481E-04        -1.47111E-01         3.28848E-01         1.47112E-01         1.01207E+00         1.00000E+00         1.01207E+00         1.01207E+00         5.32033E-01         0.00000E+00
         -2.45374E-03         3.21789E-03        -3.34189E-04        -1.47111E-01         3.30004E-01         1.47112E-01         9.82071E-01         1.00000E+00         9.82071E-01         9.82071E-01         4.99811E-01         0.00000E+00
         -2.45374E-03         3.23717E-03        -3.37920E-04        -1.47111E-01         3.31159E-01         1.47112E-01         9.57302E-01         1.00000E+00         9.57302E-01         9.57302E-01         4.72657E-01         0.00000E+00
         -2.45374E-03         3.25645E-03        -3.41673E-04        -1.47111E-01         3.32315E-01         1.47112E-01         9.37585E-01         1.00000E+00         9.37585E-01         9.37585E-01         4.50959E-01         0.00000E+00
         -2.45374E-03         3.27573E-03        -3.45448E-04        -1.47111E-01         3.33471E-01         1.47112E-01         9.22471E-01         1.00000E+00         9.22471E-01         9.22471E-01         4.34786E-01         0.00000E+00
         -2.45374E-03         3.29501E-03        -3.49246E-04        -1.47111E-01         3.34627E-01         1.47112E-01         9.11298E-01         1.00000E+00         9.11298E-01         9.11298E-01         4.23920E-01         0.00000E+00
         -2.45374E-03         3.31429E-03        -3.53066E-04        -1.47111E-01         3.35783E-01         1.47112E-01         9.03257E-01         1.00000E+00         9.03257E-01         9.03257E-01         4.17889E-01         0.00000E+00
         -2.45374E-03         3.33357E-03        -3.56908E-04        -1.47111E-01         3.36939E-01         1.47112E-01         8.97454E-01         1.00000E+00         8.97454E-01         8.97454E-01         4.16026E-01         0.00000E+00
         -2.43450E-03         1.74533E-05        -2.09708E-05        -1.45958E-01         1.38124E-01         1.45958E-01         8.49223E-06         1.00000E+00         8.49223E-06         8.49223E-06         6.98819E-07         0.00000E+00
         -2.43450E-03         3.67331E-05        -2.10022E-05        -1.45958E-01         1.39280E-01         1.45958E-01         3.76235E-05         1.00000E+00         3.76235E-05         3.76235E-05         3.09612E-06         0.00000E+00
         -2.43450E-03         5.60128E-05        -2.10558E-05        -1.45958E-01         1.40436E-01         1.45958E-01         8.75103E-05         1.00000E+00         8.75103E-05         8.75103E-05         7.20184E-06         0.00000E+00
         -2.43450E-03         7.52926E-05        -2.11316E-05        -1.45958E-01         1.41592E-01         1.45958E-01         1.58194E-04         1.00000E+00         1.58194E-04         1.58194E-04         1.30200E-05         0.00000E+00
         -2.43450E-03         9.45723E-05        -2.12298E-05        -1.45958E-01         1.42748E-01         1.45958E-01         2.49732E-04         1.00000E+00         2.49732E-04         2.49732E-04         2.05561E-05         0.00000E+00
         -2.43450E-03         1.13852E-04        -2.13503E-05        -1.45958E-01         1.43904E-01         1.45958E-01         3.62202E-04         1.00000E+00         3.62202E-04         3.62202E-04         2.98178E-05         0.00000E+00
         -2.43450E-03         1.33132E-04        -2.14930E-05        -1.45958E-01         1.45060E-01         1.45958E-01         4.95697E-04         1.00000E+00         4.95697E-04         4.95697E-04         4.08142E-05         0.00000E+00
         -2.43450E-03         1.52412E-04        -2.16581E-05        -1.45958E-01         1.46215E-01         1.45958E-01         6.50331E-04         1.00000E+00         6.50331E-04         6.50331E-04         5.35562E-05         0.00000E+00
         -2.43450E-03         1.71691E-04        -2.18454E-05        -1.45958E-01         1.47371E-01         1.45958E-01         8.26235E-04         1.00000E+00         8.26235E-04         8.26235E-04         6.80565E-05         0.00000E+00
         -2.43450E-03         1.90971E-04        -2.20550E-05        -1.45958E-01         1.48527E-01         1.45958E-01         1.02356E-03         1.00000E+00         1.02356E-03         1.02356E-03         8.43299E-05         0.00000E+00
         -2.43450E-03         2.10251E-04        -2.22869E-05        -1.45958E-01         1.49683E-01         1.45958E-01         1.24247E-03         1.00000E+00         1.24247E-03         1.24247E-03         1.02393E-04         0.00000E+00
         -2.43450E-03         2.29531E-04        -2.25410E-05        -1.45958E-01         1.50839E-01         1.45958E-01         1.48317E-03         1.00000E+00         1.48317E-03         1.48317E-03         1.22264E-04         0.00000E+00
         -2.43450E-03         2.48810E-04        -2.28175E-05        -1.45958E-01         1.51995E-01         1.45958E-01         1.74586E-03         1.00000E+00         1.74586E-03         1.74586E-03         1.43964E-04         0.00000E+00
         -2.43450E-03         2.68090E-04        -2.31162E-05        -1.45958E-01         1.53151E-01         1.45958E-01         2.03077E-03         1.00000E+00         2.03077E-03         2.03077E-03         1.67516E-04         0.00000E+00
         -2.43450E-03         2.87370E-04        -2.34372E-05        -1.45958E-01         1.54307E-01         1.45958E-01         2.33816E-03         1.00000E+00         2.33816E-03         2.33816E-03         1.92944E-04         0.00000E+00
         -2.43450E-03         3.06650E-04        -2.37806E-05        -1.45958E-01         1.55463E-01         1.45958E-01         2.66830E-03         1.00000E+00         2.66830E-03         2.66830E-03         2.20276E-04         0.00000E+00
         -2.43450E-03         3.25930E-04        -2.41462E-05        -1.45958E-01         1.56619E-01         1.45958E-01         3.02151E-03         1.00000E+00         3.02151E-03         3.02151E-03         2.49541E-04         0.00000E+00
         -2.43450E-03         3.45209E-04        -2.45340E-05        -1.45958E-01         1.57774E-01         1.45958E-01         3.39810E-03         1.00000E+00         3.39810E-03         3.39810E-03         2.80773E-04         0.00000E+00
         -2.43450E-03         3.64489E-04        -2.49442E-05        -1.45958E-01         1.58930E-01         1.45958E-01         3.79843E-03         1.00000E+00         3.79843E-03         3.79843E-03         3.14005E-04         0.00000E+00
         -2.43450E-03         3.83769E-04        -2.53767E-05        -1.45958E-01         1.60086E-01         1.45958E-01         4.22287E-03         1.00000E+00         4.22287E-03         4.22287E-03         3.49276E-04         0.00000E+00
         -2.43450E-03         4.03049E-04        -2.58314E-05        -1.45958E-01         1.61242E-01         1.45958E-01         4.67185E-03         1.00000E+00         4.67185E-03         4.67185E-03         3.86626E-04         0.00000E+00
         -2.43450E-03         4.22328E-04        -2.63084E-05        -1.45958E-01         1.62398E-01         1.45958E-01         5.14581E-03         1.00000E+00         5.14581E-03         5.14581E-03         4.26100E-04         0.00000E+00
         -2.43450E-03         4.41608E-04        -2.68077E-05        -1.45958E-01         1.63554E-01         1.45958E-01         5.64520E-03         1.00000E+00         5.64520E-03         5.64520E-03         4.67744E-04         0.00000E+00
         -2.43450E-03         4.60888E-04        -2.73293E-05        -1.45958E-01         1.64710E-01         1.45958E-01         6.17055E-03         1.00000E+00         6.17055E-03         6.17055E-03         5.11610E-04         0.00000E+00
         -2.43450E-03         4.80168E-04        -2.78732E-05        -1.45958E-01         1.65866E-01         1.45958E-01         6.72239E-03         1.00000E+00         6.72239E-03         6.72239E-03         5.57753E-04         0.00000E+00
         -2.43450E-03         4.99447E-04        -2.84394E-05        -1.45958E-01         1.67022E-01         1.45958E-01         7.30132E-03         1.00000E+00         7.30132E-03         7.30132E-03         6.06230E-04         0.00000E+00
         -2.43450E-03         5.18727E-04        -2.90278E-05        -1.45958E-01         1.68178E-01         1.45958E-01         7.90794E-03         1.00000E+00         7.90794E-03         7.90794E-03         6.57106E-04         0.00000E+00
         -2.43450E-03         5.38007E-04        -2.96386E-05        -1.45958E-01         1.69333E-01         1.45958E-01         8.54294E-03         1.00000E+00         8.54294E-03         8.54294E-03         7.10447E-04         0.00000E+00
         -2.43450E-03         5.57287E-04        -3.02716E-05        -1.45958E-01         1.70489E-01         1.45958E-01         9.20702E-03         1.00000E+00         9.20702E-03         9.20702E-03         7.66328E-04         0.00000E+00
         -2.43450E-03         5.76566E-04        -3.09269E-05        -1.45958E-01         1.71645E-01         1.45958E-01         9.90095E-03         1.00000E+00         9.90095E-03         9.90095E-03         8.24825E-04         0.00000E+00
         -2.43450E-03         5.95846E-04        -3.16045E-05        -1.45958E-01         1.72801E-01         1.45958E-01         1.06256E-02         1.00000E+00         1.06256E-02         1.06256E-02         8.86024E-04         0.00000E+00
         -2.43450E-03         6.15126E-04        -3.23044E-05        -1.45958E-01         1.73957E-01         1.45958E-01         1.13817E-02         1.00000E+00         1.13817E-02         1.13817E-02         9.50014E-04         0.00000E+00
         -2.43450E-03         6.34406E-04        -3.30265E-05        -1.45958E-01         1.75113E-01         1.45958E-01         1.21703E-02         1.00000E+00         1.21703E-02         1.21703E-02         1.01689E-03         0.00000E+00
         -2.43450E-03         6.53686E-04        -3.37710E-05        -1.45958E-01         1.76269E-01         1.45958E-01         1.29925E-02         1.00000E+00         1.29925E-02         1.29925E-02         1.08677E-03         0.00000E+00
         -2.43450E-03         6.72965E-04        -3.45377E-05        -1.45958E-01         1.77425E-01         1.45958E-01         1.38492E-02         1.00000E+00         1.38492E-02         1.38492E-02         1.15974E-03         0.00000E+00
         -2.43450E-03         6.92245E-04        -3.53268E-05        -1.45958E-01         1.78581E-01         1.45958E-01         1.47417E-02         1.00000E+00         1.47417E-02         1.47417E-02         1.23595E-03         0.00000E+00
         -2.43450E-03         7.11525E-04        -3.61381E-05        -1.45958E-01         1.79737E-01         1.45958E-01         1.56711E-02         1.00000E+00         1.56711E-02         1.56711E-02         1.31551E-03         0.00000E+00
         -2.43450E-03         7.30805E-04        -3.69717E-05        -1.45958E-01         1.80892E-01         1.45958E-01         1.66389E-02         1.00000E+00         1.66389E-02         1.66389E-02         1.39858E-03         0.00000E+00
         -2.43450E-03         7.50084E-04        -3.78275E-05        -1.45958E-01         1.82048E-01         1.45958E-01         1.76464E-02         1.00000E+00         1.76464E-02         1.76464E-02         1.48529E-03         0.00000E+00
         -2.43450E-03         7.69364E-04        -3.87057E-05        -1.45958E-01         1.83204E-01         1.45958E-01         1.86953E-02         1.00000E+00         1.86953E-02         1.86953E-02         1.57583E-03         0.00000E+00
         -2.43450E-03         7.88644E-04        -3.96061E-05        -1.45958E-01         1.84360E-01         1.45958E-01         1.97872E-02         1.00000E+00         1.97872E-02         1.97872E-02         1.67036E-03         0.00000E+00
         -2.43450E-03         8.07924E-04        -4.05289E-05        -1.45958E-01         1.85516E-01         1.45958E-01         2.09240E-02         1.00000E+00         2.09240E-02         2.09240E-02         1.76907E-03         0.00000E+00
         -2.43450E-03         8.27203E-04        -4.14739E-05        -1.45958E-01         1.86672E-01         1.45958E-01         2.21075E-02         1.00000E+00         2.21075E-02         2.21075E-02         1.87219E-03         0.00000E+00
         -2.43450E-03         8.46483E-04        -4.24412E-05        -1.45958E-01         1.87828E-01         1.45958E-01         2.33399E-02         1.00000E+00         2.33399E-02         2.33399E-02         1.97994E-03         0.00000E+00
         -2.43450E-03         8.65763E-04        -4.34308E-05        -1.45958E-01         1.88984E-01         1.45958E-01         2.46236E-02         1.00000E+00         2.46236E-02         2.46236E-02         2.09257E-03         0.00000E+00
         -2.43450E-03         8.85043E-04        -4.44427E-05        -1.45958E-01         1.90140E-01         1.45958E-01         2.59611E-02         1.00000E+00         2.59611E-02         2.59611E-02         2.21034E-03         0.00000E+00
         -2.43450E-03         9.04322E-04        -4.54768E-05        -1.45958E-01         1.91296E-01         1.45958E-01         2.73550E-02         1.00000E+00         2.73550E-02         2.73550E-02         2.33356E-03         0.00000E+00
         -2.43450E-03         9.23602E-04        -4.65333E-05        -1.45958E-01         1.92451E-01         1.45958E-01         2.88083E-02         1.00000E+00         2.88083E-02         2.88083E-02         2.46255E-03         0.00000E+00
         -2.43450E-03         9.42882E-04        -4.76120E-05        -1.45958E-01         1.93607E-01         1.45958E-01         3.03244E-02         1.00000E+00         3.03244E-02         3.03244E-02         2.59767E-03         0.00000E+00
         -2.43450E-03         9.62162E-04        -4.87130E-05        -1.45958E-01         1.94763E-01         1.45958E-01         3.19068E-02         1.00000E+00         3.19068E-02         3.19068E-02         2.73930E-03         0.00000E+00
         -2.43450E-03         9.81441E-04        -4.98363E-05        -1.45958E-01         1.95919E-01         1.45958E-01         3.35594E-02         1.00000E+00         3.35594E-02         3.35594E-02         2.88787E-03         0.00000E+00
         -2.43450E-03         1.00072E-03        -5.09819E-05        -1.45958E-01         1.97075E-01         1.45958E-01         3.52864E-02         1.00000E+00         3.52864E-02         3.52864E-02         3.04386E-03         0.00000E+00
         -2.43450E-03         1.02000E-03        -5.21498E-05        -1.45958E-01         1.98231E-01         1.45958E-01         3.70928E-02         1.00000E+00         3.70928E-02         3.70928E-02         3.20779E-03         0.00000E+00
         -2.43450E-03         1.03928E-03        -5.33399E-05        -1.45958E-01         1.99387E-01         1.45958E-01         3.89836E-02         1.00000E+00         3.89836E-02         3.89836E-02         3.38023E-03         0.00000E+00
         -2.43450E-03         1.05856E-03        -5.45524E-05        -1.45958E-01         2.00543E-01         1.45958E-01         4.09648E-02         1.00000E+00         4.09648E-02         4.09648E-02         3.56182E-03         0.00000E+00
         -2.43450E-03         1.07784E-03        -5.57871E-05        -1.45958E-01         2.01699E-01         1.45958E-01         4.30427E-02         1.00000E+00         4.30427E-02         4.30427E-02         3.75327E-03         0.00000E+00
         -2.43450E-03         1.09712E-03        -5.70441E-05        -1.45958E-01         2.02855E-01         1.45958E-01         4.52246E-02         1.00000E+00         4.52246E-02         4.52246E-02         3.95538E-03         0.00000E+00
         -2.43450E-03         1.11640E-03        -5.83234E-05        -1.45958E-01         2.04010E-01         1.45958E-01         4.75185E-02         1.00000E+00         4.75185E-02         4.75185E-02         4.16903E-03         0.00000E+00
         -2.43450E-03         1.13568E-03        -5.96250E-05        -1.45958E-01         2.05166E-01         1.45958E-01         4.99335E-02         1.00000E+00         4.99335E-02         4.99335E-02         4.39520E-03         0.00000E+00
         -2.43450E-03         1.15496E-03        -6.09489E-05        -1.45958E-01         2.06322E-01         1.45958E-01         5.24796E-02         1.00000E+00         5.24796E-02         5.24796E-02         4.63501E-03         0.00000E+00
         -2.43450E-03         1.17424E-03        -6.22951E-05        -1.45958E-01         2.07478E-01         1.45958E-01         5.51684E-02         1.00000E+00         5.51684E-02         5.51684E-02         4.88972E-03         0.00000E+00
         -2.43450E-03         1.19352E-03        -6.36635E-05        -1.45958E-01         2.08634E-01         1.45958E-01         5.80127E-02         1.00000E+00         5.80127E-02         5.80127E-02         5.16072E-03         0.00000E+00
         -2.43450E-03         1.21280E-03        -6.50542E-05        -1.45958E-01         2.09790E-01         1.45958E-01         6.10274E-02         1.00000E+00         6.10274E-02         6.10274E-02         5.44963E-03         0.00000E+00
         -2.43450E-03         1.23208E-03        -6.64672E-05        -1.45958E-01         2.10946E-01         1.45958E-01         6.42292E-02         1.00000E+00         6.42292E-02         6.42292E-02         5.75826E-03         0.00000E+00
         -2.43450E-03         1.25136E-03        -6.79025E-05        -1.45958E-01         2.12102E-01         1.45958E-01         6.76374E-02         1.00000E+00         6.76374E-02         6.76374E-02         6.08868E-03         0.00000E+00
         -2.43450E-03         1.27064E-03        -6.93601E-05        -1.45958E-01         2.13258E-01         1.45958E-01         7.12742E-02         1.00000E+00         7.12742E-02         7.12742E-02         6.44328E-03         0.00000E+00
         -2.43450E-03         1.28992E-03        -7.08400E-05        -1.45958E-01         2.14414E-01         1.45958E-01         7.51653E-02         1.00000E+00         7.51653E-02         7.51653E-02         6.82477E-03         0.00000E+00
         -2.43450E-03         1.30920E-03        -7.23421E-05        -1.45958E-01         2.15569E-01         1.45958E-01         7.93406E-02         1.00000E+00         7.93406E-02         7.93406E-02         7.23630E-03         0.00000E+00
         -2.43450E-03         1.32848E-03        -7.38666E-05        -1.45958E-01         2.16725E-01         1.45958E-01         8.38348E-02         1.00000E+00         8.38348E-02         8.38348E-02         7.68152E-03         0.00000E+00
         -2.43450E-03         1.34776E-03        -7.54133E-05        -1.45958E-01         2.17881E-01         1.45958E-01         8.86890E-02         1.00000E+00         8.86890E-02         8.86890E-02         8.16467E-03         0.00000E+00
         -2.43450E-03         1.36704E-03        -7.69823E-05        -1.45958E-01         2.19037E-01         1.45958E-01         9.39516E-02         1.00000E+00         9.39516E-02         9.39516E-02         8.69069E-03         0.00000E+00
         -2.43450E-03         1.38632E-03        -7.85736E-05        -1.45958E-01         2.20193E-01         1.45958E-01         9.96802E-02         1.00000E+00         9.96802E-02         9.96802E-02         9.26541E-03         0.00000E+00
         -2.43450E-03         1.40560E-03        -8.01872E-05        -1.45958E-01         2.21349E-01         1.45958E-01         1.05944E-01         1.00000E+00         1.05944E-01         1.05944E-01         9.89570E-03         0.00000E+00
         -2.43450E-03         1.42488E-03        -8.18231E-05        -1.45958E-01         2.22505E-01         1.45958E-01         1.12825E-01         1.00000E+00         1.12825E-01         1.12825E-01         1.05897E-02         0.00000E+00
         -2.43450E-03         1.44416E-03        -8.34812E-05        -1.45958E-01         2.23661E-01         1.45958E-01         1.20425E-01         1.00000E+00         1.20425E-01         1.20425E-01         1.13572E-02         0.00000E+00
         -2.43450E-03         1.46344E-03        -8.51617E-05        -1.45958E-01         2.24817E-01         1.45958E-01         1.28867E-01         1.00000E+00         1.28867E-01         1.28867E-01         1.22098E-02         0.00000E+00
         -2.43450E-03         1.48272E-03        -8.68644E-05        -1.45958E-01         2.25973E-01         1.45958E-01         1.38304E-01         1.00000E+00         1.38304E-01         1.38304E-01         1.31617E-02         0.00000E+00
         -2.43450E-03         1.50200E-03        -8.85894E-05        -1.45958E-01         2.27128E-01         1.45958E-01         1.48926E-01         1.00000E+00         1.48926E-01         1.48926E-01         1.42302E-02         0.00000E+00
         -2.43450E-03         1.52127E-03        -9.03367E-05        -1.45958E-01         2.28284E-01         1.45958E-01         1.60971E-01         1.00000E+00         1.60971E-01         1.60971E-01         1.54363E-02         0.00000E+00
         -2.43450E-03         1.54055E-03        -9.21063E-05        -1.45958E-01         2.29440E-01         1.45958E-01         1.74745E-01         1.00000E+00         1.74745E-01         1.74745E-01         1.68064E-02         0.00000E+00
         -2.43450E-03         1.55983E-03        -9.38981E-05        -1.45958E-01         2.30596E-01         1.45958E-01         1.90639E-01         1.00000E+00         1.90639E-01         1.90639E-01         1.83729E-02         0.00000E+00
         -2.43450E-03         1.57911E-03        -9.57123E-05        -1.45958E-01         2.31752E-01         1.45958E-01         2.09165E-01         1.00000E+00         2.09165E-01         2.09165E-01         2.01770E-02         0.00000E+00
         -2.43450E-03         1.59839E-03        -9.75487E-05        -1.45958E-01         2.32908E-01         1.45958E-01         2.31001E-01         1.00000E+00         2.31001E-01         2.31001E-01         2.22710E-02         0.00000E+00
         -2.43450E-03         1.61767E-03        -9.94075E-05        -1.45958E-01         2.34064E-01         1.45958E-01         2.57059E-01         1.00000E+00         2.57059E-01         2.57059E-01         2.47219E-02         0.00000E+00
         -2.43450E-03         1.63695E-03        -1.01288E-04        -1.45958E-01         2.35220E-01         1.45958E-01         2.88587E-01         1.00000E+00         2.88587E-01         2.88587E-01         2.76168E-02         0.00000E+00
         -2.43450E-03         1.65623E-03        -1.03192E-04        -1.45958E-01         2.36376E-01         1.45958E-01         3.27334E-01         1.00000E+00         3.27334E-01         3.27334E-01         3.10697E-02         0.00000E+00
         -2.43450E-03         1.67551E-03        -1.05117E-04        -1.45958E-01         2.37532E-01         1.45958E-01         3.75800E-01         1.00000E+00         3.75800E-01         3.75800E-01         3.52318E-02         0.00000E+00
         -2.43450E-03         1.69479E-03        -1.07065E-04        -1.45958E-01         2.38687E-01         1.45958E-01         4.37664E-01         1.00000E+00         4.37664E-01         4.37664E-01         4.03049E-02         0.00000E+00
         -2.43450E-03         1.71407E-03        -1.09035E-04        -1.45958E-01         2.39843E-01         1.45958E-01         5.18510E-01         1.00000E+00         5.18510E-01         5.18510E-01         4.65593E-02         0.00000E+00
         -2.43450E-03         1.73335E-03        -1.11028E-04        -1.45958E-01         2.40999E-01         1.45958E-01         6.27148E-01         1.00000E+00         6.27148E-01         6.27148E-01         5.43541E-02         0.00000E+00
         -2.43450E-03         1.75263E-03        -1.13043E-04        -1.45958E-01         2.42155E-01         1.45958E-01         7.78142E-01         1.00000E+00         7.78142E-01         7.78142E-01         6.41494E-02         0.00000E+00
         -2.43450E-03         1.77191E-03        -1.15080E-04        -1.45958E-01         2.43311E-01         1.45958E-01         9.97047E-01         1.00000E+00         9.97047E-01         9.97047E-01         7.64573E-02         0.00000E+00
         -2.43450E-03         1.79119E-03        -1.17139E-04        -1.45958E-01         2.44467E-01         1.45958E-01         1.33238E+00         1.00000E+00         1.33238E+00         1.33238E+00         9.15000E-02         0.00000E+00
         -2.43450E-03         1.81047E-03        -1.19220E-04        -1.45958E-01         2.45623E-01         1.45958E-01         1.88590E+00         1.00000E+00         1.88590E+00         1.88590E+00         1.06864E-01         0.00000E+00
         -2.43450E-03         1.82975E-03        -1.21324E-04        -1.45958E-01         2.46779E-01         1.45958E-01         2.94157E+00         1.00000E+00         2.94157E+00         2.94157E+00         1.06793E-01         0.00000E+00
         -2.43450E-03         1.84903E-03        -1.23450E-04        -1.45958E-01         2.47935E-01         1.45958E-01         5.42716E+00         1.00000E+00         5.42716E+00         5.42716E+00         8.83197E-02         0.00000E+00
         -2.43450E-03         1.86831E-03        -1.25599E-04        -1.45958E-01         2.49091E-01         1.45958E-01         1.38218E+01         1.00000E+00         1.38218E+01         1.38218E+01         1.49331E-01         0.00000E+00
         -2.43450E-03         1.88759E-03        -1.27770E-04        -1.45958E-01         2.50246E-01         1.45958E-01         4.13694E+01         1.00000E+00         4.13694E+01         4.13694E+01         3.22977E+00         0.00000E+00
         -2.43450E-03         1.90687E-03        -1.29963E-04        -1.45958E-01         2.51402E-01         1.45958E-01         2.59941E+01         1.00000E+00         2.59941E+01         2.59941E+01         6.36340E+00         0.00000E+00
         -2.43450E-03         1.92615E-03        -1.32178E-04        -1.45958E-01         2.52558E-01         1.45958E-01         1.77817E+01         1.00000E+00         1.77817E+01         1.77817E+01         6.68532E+00         0.00000E+00
         -2.43450E-03         1.94543E-03        -1.34415E-04        -1.45958E-01         2.53714E-01         1.45958E-01         1.51829E+01         1.00000E+00         1.51829E+01         1.51829E+01         6.59302E+00         0.00000E+00
         -2.43450E-03         1.96471E-03        -1.36675E-04        -1.45958E-01         2.54870E-01         1.45958E-01         1.26024E+01         1.00000E+00         1.26024E+01         1.26024E+01         5.81941E+00         0.00000E+00
         -2.43450E-03         1.98399E-03        -1.38957E-04        -1.45958E-01         2.56026E-01         1.45958E-01         1.05038E+01         1.00000E+00         1.05038E+01         1.05038E+01         4.98608E+00         0.00000E+00
         -2.43450E-03         2.00327E-03        -1.41262E-04        -1.45958E-01         2.57182E-01         1.45958E-01         9.30592E+00         1.00000E+00         9.30592E+00         9.30592E+00         4.41195E+00         0.00000E+00
         -2.43450E-03         2.02255E-03        -1.43589E-04        -1.45958E-01         2.58338E-01         1.45958E-01         8.77305E+00         1.00000E+00         8.77305E+00         8.77305E+00         4.06068E+00         0.00000E+00
         -2.43450E-03         2.04183E-03        -1.45938E-04        -1.45958E-01         2.59494E-01         1.45958E-01         8.55652E+00         1.00000E+00         8.55652E+00         8.55652E+00         3.83586E+00         0.00000E+00
         -2.43450E-03         2.06111E-03        -1.48309E-04        -1.45958E-01         2.60650E-01         1.45958E-01         8.42013E+00         1.00000E+00         8.42013E+00         8.42013E+00         3.67979E+00         0.00000E+00
         -2.43450E-03         2.08039E-03        -1.50702E-04        -1.45958E-01         2.61805E-01         1.45958E-01         8.26055E+00         1.00000E+00         8.26055E+00         8.26055E+00         3.56728E+00         0.00000E+00
         -2.43450E-03         2.09967E-03        -1.53118E-04        -1.45958E-01         2.62961E-01         1.45958E-01         8.04351E+00         1.00000E+00         8.04351E+00         8.04351E+00         3.47876E+00         0.00000E+00
         -2.43450E-03         2.11895E-03        -1.55556E-04        -1.45958E-01         2.64117E-01         1.45958E-01         7.75108E+00         1.00000E+00         7.75108E+00         7.75108E+00         3.38893E+00         0.00000E+00
         -2.43450E-03         2.13823E-03        -1.58017E-04        -1.45958E-01         2.65273E-01         1.45958E-01         7.37064E+00         1.00000E+00         7.37064E+00         7.37064E+00         3.27173E+00         0.00000E+00
         -2.43450E-03         2.15751E-03        -1.60500E-04        -1.45958E-01         2.66429E-01         1.45958E-01         6.90473E+00         1.00000E+00         6.90473E+00         6.90473E+00         3.11060E+00         0.00000E+00
         -2.43450E-03         2.17679E-03        -1.63005E-04        -1.45958E-01         2.67585E-01         1.45958E-01         6.37617E+00         1.00000E+00         6.37617E+00         6.37617E+00         2.90420E+00         0.00000E+00
         -2.43450E-03         2.19607E-03        -1.65532E-04        -1.45958E-01         2.68741E-01         1.45958E-01         5.82050E+00         1.00000E+00         5.82050E+00         5.82050E+00         2.66432E+00         0.00000E+00
         -2.43450E-03         2.21535E-03        -1.68082E-04        -1.45958E-01         2.69897E-01         1.45958E-01         5.27310E+00         1.00000E+00         5.27310E+00         5.27310E+00         2.40891E+00         0.00000E+00
         -2.43450E-03         2.23463E-03        -1.70653E-04        -1.45958E-01         2.71053E-01         1.45958E-01         4.76075E+00         1.00000E+00         4.76075E+00         4.76075E+00         2.15574E+00         0.00000E+00
         -2.43450E-03         2.25391E-03        -1.73248E-04        -1.45958E-01         2.72209E-01         1.45958E-01         4.30045E+00         1.00000E+00         4.30045E+00         4.30045E+00         1.91959E+00         0.00000E+00
         -2.43450E-03         2.27319E-03        -1.75864E-04        -1.45958E-01         2.73364E-01         1.45958E-01         3.90217E+00         1.00000E+00         3.90217E+00         3.90217E+00         1.71190E+00         0.00000E+00
         -2.43450E-03         2.29247E-03        -1.78503E-04        -1.45958E-01         2.74520E-01         1.45958E-01         3.57165E+00         1.00000E+00         3.57165E+00         3.57165E+00         1.54109E+00         0.00000E+00
         -2.43450E-03         2.31175E-03        -1.81164E-04        -1.45958E-01         2.75676E-01         1.45958E-01         3.31163E+00         1.00000E+00         3.31163E+00         3.31163E+00         1.41262E+00         0.00000E+00
         -2.43450E-03         2.33102E-03        -1.83847E-04        -1.45958E-01         2.76832E-01         1.45958E-01         3.12164E+00         1.00000E+00         3.12164E+00         3.12164E+00         1.32868E+00         0.00000E+00
         -2.43450E-03         2.35030E-03        -1.86553E-04        -1.45958E-01         2.77988E-01         1.45958E-01         2.99743E+00         1.00000E+00         2.99743E+00         2.99743E+00         1.28799E+00         0.00000E+00
         -2.43450E-03         2.36958E-03        -1.89280E-04        -1.45958E-01         2.79144E-01         1.45958E-01         2.93086E+00         1.00000E+00         2.93086E+00         2.93086E+00         1.28606E+00         0.00000E+00
         -2.43450E-03         2.38886E-03        -1.92031E-04        -1.45958E-01         2.80300E-01         1.45958E-01         2.91043E+00         1.00000E+00         2.91043E+00         2.91043E+00         1.31576E+00         0.00000E+00
         -2.43450E-03         2.40814E-03        -1.94803E-04        -1.45958E-01         2.81456E-01         1.45958E-01         2.92243E+00         1.00000E+00         2.92243E+00         2.92243E+00         1.36812E+00         0.00000E+00
         -2.43450E-03         2.42742E-03        -1.97598E-04        -1.45958E-01         2.82612E-01         1.45958E-01         2.95227E+00         1.00000E+00         2.95227E+00         2.95227E+00         1.43327E+00         0.00000E+00
         -2.43450E-03         2.44670E-03        -2.00415E-04        -1.45958E-01         2.83768E-01         1.45958E-01         2.98597E+00         1.00000E+00         2.98597E+00         2.98597E+00         1.50129E+00         0.00000E+00
         -2.43450E-03         2.46598E-03        -2.03254E-04        -1.45958E-01         2.84923E-01         1.45958E-01         3.01138E+00         1.00000E+00         3.01138E+00         3.01138E+00         1.56311E+00         0.00000E+00
         -2.43450E-03         2.48526E-03        -2.06116E-04        -1.45958E-01         2.86079E-01         1.45958E-01         3.01915E+00         1.00000E+00         3.01915E+00         3.01915E+00         1.61119E+00         0.00000E+00
         -2.43450E-03         2.50454E-03        -2.08999E-04        -1.45958E-01         2.87235E-01         1.45958E-01         3.00321E+00         1.00000E+00         3.00321E+00         3.00321E+00         1.64003E+00         0.00000E+00
         -2.43450E-03         2.52382E-03        -2.11906E-04        -1.45958E-01         2.88391E-01         1.45958E-01         2.96066E+00         1.00000E+00         2.96066E+00         2.96066E+00         1.64631E+00         0.00000E+00
         -2.43450E-03         2.54310E-03        -2.14834E-04        -1.45958E-01         2.89547E-01         1.45958E-01         2.89141E+00         1.00000E+00         2.89141E+00         2.89141E+00         1.62884E+00         0.00000E+00
         -2.43450E-03         2.56238E-03        -2.17785E-04        -1.45958E-01         2.90703E-01         1.45958E-01         2.79754E+00         1.00000E+00         2.79754E+00         2.79754E+00         1.58827E+00         0.00000E+00
         -2.43450E-03         2.58166E-03        -2.20758E-04        -1.45958E-01         2.91859E-01         1.45958E-01         2.68277E+00         1.00000E+00         2.68277E+00         2.68277E+00         1.52675E+00         0.00000E+00
         -2.43450E-03         2.60094E-03        -2.23753E-04        -1.45958E-01         2.93015E-01         1.45958E-01         2.55186E+00         1.00000E+00         2.55186E+00         2.55186E+00         1.44765E+00         0.00000E+00
         -2.43450E-03         2.62022E-03        -2.26771E-04        -1.45958E-01         2.94171E-01         1.45958E-01         2.41031E+00         1.00000E+00         2.41031E+00         2.41031E+00         1.35519E+00         0.00000E+00
         -2.43450E-03         2.63950E-03        -2.29810E-04        -1.45958E-01         2.95327E-01         1.45958E-01         2.26392E+00         1.00000E+00         2.26392E+00         2.26392E+00         1.25421E+00         0.00000E+00
         -2.43450E-03         2.65878E-03        -2.32873E-04        -1.45958E-01         2.96482E-01         1.45958E-01         2.11848E+00         1.00000E+00         2.11848E+00         2.11848E+00         1.14980E+00         0.00000E+00
         -2.43450E-03         2.67806E-03        -2.35957E-04        -1.45958E-01         2.97638E-01         1.45958E-01         1.97942E+00         1.00000E+00         1.97942E+00         1.97942E+00         1.04700E+00         0.00000E+00
         -2.43450E-03         2.69734E-03        -2.39064E-04        -1.45958E-01         2.98794E-01         1.45958E-01         1.85143E+00         1.00000E+00         1.85143E+00         1.85143E+00         9.50440E-01         0.00000E+00
         -2.43450E-03         2.71662E-03        -2.42193E-04        -1.45958E-01         2.99950E-01         1.45958E-01         1.73826E+00         1.00000E+00         1.73826E+00         1.73826E+00         8.64093E-01         0.00000E+00
         -2.43450E-03         2.73590E-03        -2.45344E-04        -1.45958E-01         3.01106E-01         1.45958E-01         1.64246E+00         1.00000E+00         1.64246E+00         1.64246E+00         7.91030E-01         0.00000E+00
         -2.43450E-03         2.75518E-03        -2.48518E-04        -1.45958E-01         3.02262E-01         1.45958E-01         1.56535E+00         1.00000E+00         1.56535E+00         1.56535E+00         7.33311E-01         0.00000E+00
         -2.43450E-03         2.77446E-03        -2.51713E-04        -1.45958E-01         3.03418E-01         1.45958E-01         1.50704E+00         1.00000E+00         1.50704E+00         1.50704E+00         6.91937E-01         0.00000E+00
         -2.43450E-03         2.79374E-03        -2.54932E-04        -1.45958E-01         3.04574E-01         1.45958E-01         1.46653E+00         1.00000E+00         1.46653E+00         1.46653E+00         6.66879E-01         0.00000E+00
         -2.43450E-03         2.81302E-03        -2.58172E-04        -1.45958E-01         3.05730E-01         1.45958E-01         1.44189E+00         1.00000E+00         1.44189E+00         1.44189E+00         6.57165E-01         0.00000E+00
         -2.43450E-03         2.83230E-03        -2.61435E-04        -1.45958E-01         3.06886E-01         1.45958E-01         1.43050E+00         1.00000E+00         1.43050E+00         1.43050E+00         6.61018E-01         0.00000E+00
         -2.43450E-03         2.85158E-03        -2.64720E-04        -1.45958E-01         3.08041E-01         1.45958E-01         1.42927E+00         1.00000E+00         1.42927E+00         1.42927E+00         6.76025E-01         0.00000E+00
         -2.43450E-03         2.87086E-03        -2.68027E-04        -1.45958E-01         3.09197E-01         1.45958E-01         1.43489E+00         1.00000E+00         1.43489E+00         1.43489E+00         6.99339E-01         0.00000E+00
         -2.43450E-03         2.89014E-03        -2.71357E-04        -1.45958E-01         3.10353E-01         1.45958E-01         1.44409E+00         1.00000E+00         1.44409E+00         1.44409E+00         7.27881E-01         0.00000E+00
         -2.43450E-03         2.90942E-03        -2.74708E-04        -1.45958E-01         3.11509E-01         1.45958E-01         1.45380E+00         1.00000E+00         1.45380E+00         1.45380E+00         7.58551E-01         0.00000E+00
         -2.43450E-03         2.92870E-03        -2.78083E-04        -1.45957E-01         3.12665E-01         1.45958E-01         1.46133E+00         1.00000E+00         1.46133E+00         1.46133E+00         7.88405E-01         0.00000E+00
         -2.43450E-03         2.94798E-03        -2.81479E-04        -1.45957E-01         3.13821E-01         1.45958E-01         1.46449E+00         1.00000E+00         1.46449E+00         1.46449E+00         8.14818E-01         0.00000E+00
         -2.43450E-03         2.96726E-03        -2.84898E-04        -1.45957E-01         3.14977E-01         1.45958E-01         1.46166E+00         1.00000E+00         1.46166E+00         1.46166E+00         8.35602E-01         0.00000E+00
         -2.43450E-03         2.98654E-03        -2.88339E-04        -1.45957E-01         3.16133E-01         1.45958E-01         1.45181E+00         1.00000E+00         1.45181E+00         1.45181E+00         8.49096E-01         0.00000E+00
         -2.43450E-03         3.00582E-03        -2.91802E-04        -1.45957E-01         3.17289E-01         1.45958E-01         1.43451E+00         1.00000E+00         1.43451E+00         1.43451E+00         8.54212E-01         0.00000E+00
         -2.43450E-03         3.02510E-03        -2.95288E-04        -1.45957E-01         3.18445E-01         1.45958E-01         1.40988E+00         1.00000E+00         1.40988E+00         1.40988E+00         8.50455E-01         0.00000E+00
         -2.43450E-03         3.04438E-03        -2.98795E-04        -1.45957E-01         3.19600E-01         1.45958E-01         1.37855E+00         1.00000E+00         1.37855E+00         1.37855E+00         8.37896E-01         0.00000E+00
         -2.43450E-03         3.06366E-03        -3.02326E-04        -1.45957E-01         3.20756E-01         1.45958E-01         1.34154E+00         1.00000E+00         1.34154E+00         1.34154E+00         8.17126E-01         0.00000E+00
         -2.43450E-03         3.08294E-03        -3.05878E-04        -1.45957E-01         3.21912E-01         1.45958E-01         1.30019E+00         1.00000E+00         1.30019E+00         1.30019E+00         7.89173E-01         0.00000E+00
         -2.43450E-03         3.10222E-03        -3.09453E-04        -1.45957E-01         3.23068E-01         1.45958E-01         1.25602E+00         1.00000E+00         1.25602E+00         1.25602E+00         7.55403E-01         0.00000E+00
         -2.43450E-03         3.12150E-03        -3.13050E-04        -1.45957E-01         3.24224E-01         1.45958E-01         1.21061E+00         1.00000E+00         1.21061E+00         1.21061E+00         7.17408E-01         0.00000E+00
         -2.43450E-03         3.14078E-03        -3.16669E-04        -1.45957E-01         3.25380E-01         1.45958E-01         1.16550E+00         1.00000E+00         1.16550E+00         1.16550E+00         6.76892E-01         0.00000E+00
         -2.43450E-03         3.16005E-03        -3.20311E-04        -1.45957E-01         3.26536E-01         1.45958E-01         1.12211E+00         1.00000E+00         1.12211E+00         1.12211E+00         6.35559E-01         0.00000E+00
         -2.43450E-03         3.17933E-03        -3.23974E-04        -1.45957E-01         3.27692E-01         1.45958E-01         1.08161E+00         1.00000E+00         1.08161E+00         1.08161E+00         5.95018E-01         0.00000E+00
         -2.43450E-03         3.19861E-03        -3.27661E-04        -1.45957E-01         3.28848E-01         1.45958E-01         1.04495E+00         1.00000E+00         1.04495E+00         1.04495E+00         5.56705E-01         0.00000E+00
         -2.43450E-03         3.21789E-03        -3.31369E-04        -1.45957E-01         3.30004E-01         1.45958E-01         1.01272E+00         1.00000E+00         1.01272E+00         1.01272E+00         5.21813E-01         0.00000E+00
         -2.43450E-03         3.23717E-03        -3.35100E-04        -1.45957E-01         3.31159E-01         1.45958E-01         9.85254E-01         1.00000E+00         9.85254E-01         9.85254E-01         4.91262E-01         0.00000E+00
         -2.43450E-03         3.25645E-03        -3.38853E-04        -1.45957E-01         3.32315E-01         1.45958E-01         9.62548E-01         1.00000E+00         9.62548E-01         9.62548E-01         4.65665E-01         0.00000E+00
         -2.43450E-03         3.27573E-03        -3.42628E-04        -1.45957E-01         3.33471E-01         1.45958E-01         9.44348E-01         1.00000E+00         9.44348E-01         9.44348E-01         4.45333E-01         0.00000E+00
         -2.43450E-03         3.29501E-03        -3.46426E-04        -1.45957E-01         3.34627E-01         1.45958E-01         9.30172E-01         1.00000E+00         9.30172E-01         9.30172E-01         4.30281E-01         0.00000E+00
         -2.43450E-03         3.31429E-03        -3.50245E-04        -1.45957E-01         3.35783E-01         1.45958E-01         9.19366E-01         1.00000E+00         9.19366E-01         9.19366E-01         4.20264E-01         0.00000E+00
         -2.43450E-03         3.33357E-03        -3.54088E-04        -1.45957E-01         3.36939E-01         1.45958E-01         9.11170E-01         1.00000E+00         9.11170E-01         9.11170E-01         4.14806E-01         0.00000E+00
         -2.41525E-03         1.74533E-05        -1.81730E-05        -1.44804E-01         1.38124E-01         1.44804E-01         8.98677E-06         1.00000E+00         8.98677E-06         8.98677E-06         7.07012E-07         0.00000E+00
         -2.41525E-03         3.67331E-05        -1.82043E-05        -1.44804E-01         1.39280E-01         1.44804E-01         3.98146E-05         1.00000E+00         3.98146E-05         3.98146E-05         3.13245E-06         0.00000E+00
         -2.41525E-03         5.60128E-05        -1.82579E-05        -1.44804E-01         1.40436E-01         1.44804E-01         9.26073E-05         1.00000E+00         9.26073E-05         9.26073E-05         7.28647E-06         0.00000E+00
         -2.41525E-03         7.52926E-05        -1.83338E-05        -1.44804E-01         1.41592E-01         1.44804E-01         1.67409E-04         1.00000E+00         1.67409E-04         1.67409E-04         1.31733E-05         0.00000E+00
         -2.41525E-03         9.45723E-05        -1.84319E-05        -1.44804E-01         1.42748E-01         1.44804E-01         2.64282E-04         1.00000E+00         2.64282E-04         2.64282E-04         2.07989E-05         0.00000E+00
         -2.41525E-03         1.13852E-04        -1.85524E-05        -1.44804E-01         1.43904E-01         1.44804E-01         3.83309E-04         1.00000E+00         3.83309E-04         3.83309E-04         3.01712E-05         0.00000E+00
         -2.41525E-03         1.33132E-04        -1.86951E-05        -1.44804E-01         1.45060E-01         1.44804E-01         5.24591E-04         1.00000E+00         5.24591E-04         5.24591E-04         4.12999E-05         0.00000E+00
         -2.41525E-03         1.52412E-04        -1.88602E-05        -1.44804E-01         1.46215E-01         1.44804E-01         6.88250E-04         1.00000E+00         6.88250E-04         6.88250E-04         5.41965E-05         0.00000E+00
         -2.41525E-03         1.71691E-04        -1.90475E-05        -1.44804E-01         1.47371E-01         1.44804E-01         8.74426E-04         1.00000E+00         8.74426E-04         8.74426E-04         6.88745E-05         0.00000E+00
         -2.41525E-03         1.90971E-04        -1.92571E-05        -1.44804E-01         1.48527E-01         1.44804E-01         1.08328E-03         1.00000E+00         1.08328E-03         1.08328E-03         8.53495E-05         0.00000E+00
         -2.41525E-03         2.10251E-04        -1.94890E-05        -1.44804E-01         1.49683E-01         1.44804E-01         1.31500E-03         1.00000E+00         1.31500E-03         1.31500E-03         1.03639E-04         0.00000E+00
         -2.41525E-03         2.29531E-04        -1.97431E-05        -1.44804E-01         1.50839E-01         1.44804E-01         1.56978E-03         1.00000E+00         1.56978E-03         1.56978E-03         1.23762E-04         0.00000E+00
         -2.41525E-03         2.48810E-04        -2.00196E-05        -1.44804E-01         1.51995E-01         1.44804E-01         1.84786E-03         1.00000E+00         1.84786E-03         1.84786E-03         1.45742E-04         0.00000E+00
         -2.41525E-03         2.68090E-04        -2.03183E-05        -1.44804E-01         1.53151E-01         1.44804E-01         2.14948E-03         1.00000E+00         2.14948E-03         2.14948E-03         1.69601E-04         0.00000E+00
         -2.41525E-03         2.87370E-04        -2.06394E-05        -1.44804E-01         1.54307E-01         1.44804E-01         2.47492E-03         1.00000E+00         2.47492E-03         2.47492E-03         1.95367E-04         0.00000E+00
         -2.41525E-03         3.06650E-04        -2.09827E-05        -1.44804E-01         1.55463E-01         1.44804E-01         2.82448E-03         1.00000E+00         2.82448E-03         2.82448E-03         2.23068E-04         0.00000E+00
         -2.41525E-03         3.25930E-04        -2.13483E-05        -1.44804E-01         1.56619E-01         1.44804E-01         3.19847E-03         1.00000E+00         3.19847E-03         3.19847E-03         2.52736E-04         0.00000E+00
         -2.41525E-03         3.45209E-04        -2.17362E-05        -1.44804E-01         1.57774E-01         1.44804E-01         3.59726E-03         1.00000E+00         3.59726E-03         3.59726E-03         2.84405E-04         0.00000E+00
         -2.41525E-03         3.64489E-04        -2.21463E-05        -1.44804E-01         1.58930E-01         1.44804E-01         4.02122E-03         1.00000E+00         4.02122E-03         4.02122E-03         3.18111E-04         0.00000E+00
         -2.41525E-03         3.83769E-04        -2.25788E-05        -1.44804E-01         1.60086E-01         1.44804E-01         4.47076E-03         1.00000E+00         4.47076E-03         4.47076E-03         3.53895E-04         0.00000E+00
         -2.41525E-03         4.03049E-04        -2.30335E-05        -1.44804E-01         1.61242E-01         1.44804E-01         4.94633E-03         1.00000E+00         4.94633E-03         4.94633E-03         3.91800E-04         0.00000E+00
         -2.41525E-03         4.22328E-04        -2.35106E-05        -1.44804E-01         1.62398E-01         1.44804E-01         5.44839E-03         1.00000E+00         5.44839E-03         5.44839E-03         4.31872E-04         0.00000E+00
         -2.41525E-03         4.41608E-04        -2.40099E-05        -1.44804E-01         1.63554E-01         1.44804E-01         5.97746E-03         1.00000E+00         5.97746E-03         5.97746E-03         4.74162E-04         0.00000E+00
         -2.41525E-03         4.60888E-04        -2.45315E-05        -1.44804E-01         1.64710E-01         1.44804E-01         6.53409E-03         1.00000E+00         6.53409E-03         6.53409E-03         5.18722E-04         0.00000E+00
         -2.41525E-03         4.80168E-04        -2.50753E-05        -1.44804E-01         1.65866E-01         1.44804E-01         7.11885E-03         1.00000E+00         7.11885E-03         7.11885E-03         5.65611E-04         0.00000E+00
         -2.41525E-03         4.99447E-04        -2.56415E-05        -1.44804E-01         1.67022E-01         1.44804E-01         7.73238E-03         1.00000E+00         7.73238E-03         7.73238E-03         6.14891E-04         0.00000E+00
         -2.41525E-03         5.18727E-04        -2.62300E-05        -1.44804E-01         1.68178E-01         1.44804E-01         8.37535E-03         1.00000E+00         8.37535E-03         8.37535E-03         6.66628E-04         0.00000E+00
         -2.41525E-03         5.38007E-04        -2.68407E-05        -1.44804E-01         1.69333E-01         1.44804E-01         9.04847E-03         1.00000E+00         9.04847E-03         9.04847E-03         7.20895E-04         0.00000E+00
         -2.41525E-03         5.57287E-04        -2.74737E-05        -1.44804E-01         1.70489E-01         1.44804E-01         9.75252E-03         1.00000E+00         9.75252E-03         9.75252E-03         7.77767E-04         0.00000E+00
         -2.41525E-03         5.76566E-04        -2.81290E-05        -1.44804E-01         1.71645E-01         1.44804E-01         1.04883E-02         1.00000E+00         1.04883E-02         1.04883E-02         8.37328E-04         0.00000E+00
         -2.41525E-03         5.95846E-04        -2.88066E-05        -1.44804E-01         1.72801E-01         1.44804E-01         1.12567E-02         1.00000E+00         1.12567E-02         1.12567E-02         8.99666E-04         0.00000E+00
         -2.41525E-03         6.15126E-04        -2.95065E-05        -1.44804E-01         1.73957E-01         1.44804E-01         1.20588E-02         1.00000E+00         1.20588E-02         1.20588E-02         9.64877E-04         0.00000E+00
         -2.41525E-03         6.34406E-04        -3.02287E-05        -1.44804E-01         1.75113E-01         1.44804E-01         1.28954E-02         1.00000E+00         1.28954E-02         1.28954E-02         1.03306E-03         0.00000E+00
         -2.41525E-03         6.53686E-04        -3.09731E-05        -1.44804E-01         1.76269E-01         1.44804E-01         1.37676E-02         1.00000E+00         1.37676E-02         1.37676E-02         1.10433E-03         0.00000E+00
         -2.41525E-03         6.72965E-04        -3.17399E-05        -1.44804E-01         1.77425E-01         1.44804E-01         1.46767E-02         1.00000E+00         1.46767E-02         1.46767E-02         1.17881E-03         0.00000E+00
         -2.41525E-03         6.92245E-04        -3.25289E-05        -1.44804E-01         1.78581E-01         1.44804E-01         1.56240E-02         1.00000E+00         1.56240E-02         1.56240E-02         1.25662E-03         0.00000E+00
         -2.41525E-03         7.11525E-04        -3.33402E-05        -1.44804E-01         1.79737E-01         1.44804E-01         1.66106E-02         1.00000E+00         1.66106E-02         1.66106E-02         1.33789E-03         0.00000E+00
         -2.41525E-03         7.30805E-04        -3.41738E-05        -1.44804E-01         1.80892E-01         1.44804E-01         1.76381E-02         1.00000E+00         1.76381E-02         1.76381E-02         1.42279E-03         0.00000E+00
         -2.41525E-03         7.50084E-04        -3.50297E-05        -1.44804E-01         1.82048E-01         1.44804E-01         1.87081E-02         1.00000E+00         1.87081E-02         1.87081E-02         1.51146E-03         0.00000E+00
         -2.41525E-03         7.69364E-04        -3.59078E-05        -1.44804E-01         1.83204E-01         1.44804E-01         1.98222E-02         1.00000E+00         1.98222E-02         1.98222E-02         1.60409E-03         0.00000E+00
         -2.41525E-03         7.88644E-04        -3.68083E-05        -1.44804E-01         1.84360E-01         1.44804E-01         2.09822E-02         1.00000E+00         2.09822E-02         2.09822E-02         1.70086E-03         0.00000E+00
         -2.41525E-03         8.07924E-04        -3.77310E-05        -1.44804E-01         1.85516E-01         1.44804E-01         2.21901E-02         1.00000E+00         2.21901E-02         2.21901E-02         1.80197E-03         0.00000E+00
         -2.41525E-03         8.27203E-04        -3.86760E-05        -1.44804E-01         1.86672E-01         1.44804E-01         2.34480E-02         1.00000E+00         2.34480E-02         2.34480E-02         1.90765E-03         0.00000E+00
         -2.41525E-03         8.46483E-04        -3.96433E-05        -1.44804E-01         1.87828E-01         1.44804E-01         2.47582E-02         1.00000E+00         2.47582E-02         2.47582E-02         2.01814E-03         0.00000E+00
         -2.41525E-03         8.65763E-04        -4.06329E-05        -1.44804E-01         1.88984E-01         1.44804E-01         2.61232E-02         1.00000E+00         2.61232E-02         2.61232E-02         2.13369E-03         0.00000E+00
         -2.41525E-03         8.85043E-04        -4.16448E-05        -1.44804E-01         1.90140E-01         1.44804E-01         2.75457E-02         1.00000E+00         2.75457E-02         2.75457E-02         2.25460E-03         0.00000E+00
         -2.41525E-03         9.04322E-04        -4.26790E-05        -1.44804E-01         1.91296E-01         1.44804E-01         2.90287E-02         1.00000E+00         2.90287E-02         2.90287E-02         2.38118E-03         0.00000E+00
         -2.41525E-03         9.23602E-04        -4.37354E-05        -1.44804E-01         1.92451E-01         1.44804E-01         3.05753E-02         1.00000E+00         3.05753E-02         3.05753E-02         2.51376E-03         0.00000E+00
         -2.41525E-03         9.42882E-04        -4.48141E-05        -1.44804E-01         1.93607E-01         1.44804E-01         3.21890E-02         1.00000E+00         3.21890E-02         3.21890E-02         2.65271E-03         0.00000E+00
         -2.41525E-03         9.62162E-04        -4.59151E-05        -1.44804E-01         1.94763E-01         1.44804E-01         3.38738E-02         1.00000E+00         3.38738E-02         3.38738E-02         2.79846E-03         0.00000E+00
         -2.41525E-03         9.81441E-04        -4.70384E-05        -1.44804E-01         1.95919E-01         1.44804E-01         3.56338E-02         1.00000E+00         3.56338E-02         3.56338E-02         2.95143E-03         0.00000E+00
         -2.41525E-03         1.00072E-03        -4.81840E-05        -1.44804E-01         1.97075E-01         1.44804E-01         3.74736E-02         1.00000E+00         3.74736E-02         3.74736E-02         3.11214E-03         0.00000E+00
         -2.41525E-03         1.02000E-03        -4.93519E-05        -1.44804E-01         1.98231E-01         1.44804E-01         3.93985E-02         1.00000E+00         3.93985E-02         3.93985E-02         3.28113E-03         0.00000E+00
         -2.41525E-03         1.03928E-03        -5.05421E-05        -1.44804E-01         1.99387E-01         1.44804E-01         4.14140E-02         1.00000E+00         4.14140E-02         4.14140E-02         3.45900E-03         0.00000E+00
         -2.41525E-03         1.05856E-03        -5.17545E-05        -1.44804E-01         2.00543E-01         1.44804E-01         4.35264E-02         1.00000E+00         4.35264E-02         4.35264E-02         3.64642E-03         0.00000E+00
         -2.41525E-03         1.07784E-03        -5.29892E-05        -1.44804E-01         2.01699E-01         1.44804E-01         4.57427E-02         1.00000E+00         4.57427E-02         4.57427E-02         3.84413E-03         0.00000E+00
         -2.41525E-03         1.09712E-03        -5.42463E-05        -1.44804E-01         2.02855E-01         1.44804E-01         4.80706E-02         1.00000E+00         4.80706E-02         4.80706E-02         4.05297E-03         0.00000E+00
         -2.41525E-03         1.11640E-03        -5.55256E-05        -1.44804E-01         2.04010E-01         1.44804E-01         5.05187E-02         1.00000E+00         5.05187E-02         5.05187E-02         4.27385E-03         0.00000E+00
         -2.41525E-03         1.13568E-03        -5.68271E-05        -1.44804E-01         2.05166E-01         1.44804E-01         5.30969E-02         1.00000E+00         5.30969E-02         5.30969E-02         4.50782E-03         0.00000E+00
         -2.41525E-03         1.15496E-03        -5.81510E-05        -1.44804E-01         2.06322E-01         1.44804E-01         5.58160E-02         1.00000E+00         5.58160E-02         5.58160E-02         4.75602E-03         0.00000E+00
         -2.41525E-03         1.17424E-03        -5.94972E-05        -1.44804E-01         2.07478E-01         1.44804E-01         5.86882E-02         1.00000E+00         5.86882E-02         5.86882E-02         5.01978E-03         0.00000E+00
         -2.41525E-03         1.19352E-03        -6.08656E-05        -1.44804E-01         2.08634E-01         1.44804E-01         6.17276E-02         1.00000E+00         6.17276E-02         6.17276E-02         5.30056E-03         0.00000E+00
         -2.41525E-03         1.21280E-03        -6.22563E-05        -1.44804E-01         2.09790E-01         1.44804E-01         6.49500E-02         1.00000E+00         6.49500E-02         6.49500E-02         5.60004E-03         0.00000E+00
         -2.41525E-03         1.23208E-03        -6.36694E-05        -1.44804E-01         2.10946E-01         1.44804E-01         6.83735E-02         1.00000E+00         6.83735E-02         6.83735E-02         5.92012E-03         0.00000E+00
         -2.41525E-03         1.25136E-03        -6.51047E-05        -1.44804E-01         2.12102E-01         1.44804E-01         7.20188E-02         1.00000E+00         7.20188E-02         7.20188E-02         6.26295E-03         0.00000E+00
         -2.41525E-03         1.27064E-03        -6.65622E-05        -1.44804E-01         2.13258E-01         1.44804E-01         7.59097E-02         1.00000E+00         7.59097E-02         7.59097E-02         6.63103E-03         0.00000E+00
         -2.41525E-03         1.28992E-03        -6.80421E-05        -1.44804E-01         2.14414E-01         1.44804E-01         8.00737E-02         1.00000E+00         8.00737E-02         8.00737E-02         7.02718E-03         0.00000E+00
         -2.41525E-03         1.30920E-03        -6.95443E-05        -1.44804E-01         2.15569E-01         1.44804E-01         8.45430E-02         1.00000E+00         8.45430E-02         8.45430E-02         7.45471E-03         0.00000E+00
         -2.41525E-03         1.32848E-03        -7.10687E-05        -1.44804E-01         2.16725E-01         1.44804E-01         8.93548E-02         1.00000E+00         8.93548E-02         8.93548E-02         7.91740E-03         0.00000E+00
         -2.41525E-03         1.34776E-03        -7.26154E-05        -1.44804E-01         2.17881E-01         1.44804E-01         9.45530E-02         1.00000E+00         9.45530E-02         9.45530E-02         8.41968E-03         0.00000E+00
         -2.41525E-03         1.36704E-03        -7.41845E-05        -1.44804E-01         2.19037E-01         1.44804E-01         1.00190E-01         1.00000E+00         1.00190E-01         1.00190E-01         8.96672E-03         0.00000E+00
         -2.41525E-03         1.38632E-03        -7.57757E-05        -1.44804E-01         2.20193E-01         1.44804E-01         1.06326E-01         1.00000E+00         1.06326E-01         1.06326E-01         9.56459E-03         0.00000E+00
         -2.41525E-03         1.40560E-03        -7.73893E-05        -1.44804E-01         2.21349E-01         1.44804E-01         1.13036E-01         1.00000E+00         1.13036E-01         1.13036E-01         1.02205E-02         0.00000E+00
         -2.41525E-03         1.42488E-03        -7.90252E-05        -1.44804E-01         2.22505E-01         1.44804E-01         1.20408E-01         1.00000E+00         1.20408E-01         1.20408E-01         1.09428E-02         0.00000E+00
         -2.41525E-03         1.44416E-03        -8.06834E-05        -1.44804E-01         2.23661E-01         1.44804E-01         1.28550E-01         1.00000E+00         1.28550E-01         1.28550E-01         1.17419E-02         0.00000E+00
         -2.41525E-03         1.46344E-03        -8.23638E-05        -1.44804E-01         2.24817E-01         1.44804E-01         1.37593E-01         1.00000E+00         1.37593E-01         1.37593E-01         1.26299E-02         0.00000E+00
         -2.41525E-03         1.48272E-03        -8.40665E-05        -1.44804E-01         2.25973E-01         1.44804E-01         1.47701E-01         1.00000E+00         1.47701E-01         1.47701E-01         1.36216E-02         0.00000E+00
         -2.41525E-03         1.50200E-03        -8.57915E-05        -1.44804E-01         2.27128E-01         1.44804E-01         1.59074E-01         1.00000E+00         1.59074E-01         1.59074E-01         1.47351E-02         0.00000E+00
         -2.41525E-03         1.52127E-03        -8.75388E-05        -1.44804E-01         2.28284E-01         1.44804E-01         1.71967E-01         1.00000E+00         1.71967E-01         1.71967E-01         1.59926E-02         0.00000E+00
         -2.41525E-03         1.54055E-03        -8.93084E-05        -1.44804E-01         2.29440E-01         1.44804E-01         1.86704E-01         1.00000E+00         1.86704E-01         1.86704E-01         1.74216E-02         0.00000E+00
         -2.41525E-03         1.55983E-03        -9.11003E-05        -1.44804E-01         2.30596E-01         1.44804E-01         2.03700E-01         1.00000E+00         2.03700E-01         2.03700E-01         1.90564E-02         0.00000E+00
         -2.41525E-03         1.57911E-03        -9.29144E-05        -1.44804E-01         2.31752E-01         1.44804E-01         2.23496E-01         1.00000E+00         2.23496E-01         2.23496E-01         2.09406E-02         0.00000E+00
         -2.41525E-03         1.59839E-03        -9.47509E-05        -1.44804E-01         2.32908E-01         1.44804E-01         2.46810E-01         1.00000E+00         2.46810E-01         2.46810E-01         2.31293E-02         0.00000E+00
         -2.41525E-03         1.61767E-03        -9.66096E-05        -1.44804E-01         2.34064E-01         1.44804E-01         2.74603E-01         1.00000E+00         2.74603E-01         2.74603E-01         2.56942E-02         0.00000E+00
         -2.41525E-03         1.63695E-03        -9.84906E-05        -1.44804E-01         2.35220E-01         1.44804E-01         3.08193E-01         1.00000E+00         3.08193E-01         3.08193E-01         2.87283E-02         0.00000E+00
         -2.41525E-03         1.65623E-03        -1.00394E-04        -1.44804E-01         2.36376E-01         1.44804E-01         3.49417E-01         1.00000E+00         3.49417E-01         3.49417E-01         3.23549E-02         0.00000E+00
         -2.41525E-03         1.67551E-03        -1.02319E-04        -1.44804E-01         2.37532E-01         1.44804E-01         4.00901E-01         1.00000E+00         4.00901E-01         4.00901E-01         3.67385E-02         0.00000E+00
         -2.41525E-03         1.69479E-03        -1.04267E-04        -1.44804E-01         2.38687E-01         1.44804E-01         4.66499E-01         1.00000E+00         4.66499E-01         4.66499E-01         4.21024E-02         0.00000E+00
         -2.41525E-03         1.71407E-03        -1.06237E-04        -1.44804E-01         2.39843E-01         1.44804E-01         5.52047E-01         1.00000E+00         5.52047E-01         5.52047E-01         4.87517E-02         0.00000E+00
         -2.41525E-03         1.73335E-03        -1.08230E-04        -1.44804E-01         2.40999E-01         1.44804E-01         6.66726E-01         1.00000E+00         6.66726E-01         6.66726E-01         5.71067E-02         0.00000E+00
         -2.41525E-03         1.75263E-03        -1.10245E-04        -1.44804E-01         2.42155E-01         1.44804E-01         8.25663E-01         1.00000E+00         8.25663E-01         8.25663E-01         6.77411E-02         0.00000E+00
         -2.41525E-03         1.77191E-03        -1.12282E-04        -1.44804E-01         2.43311E-01         1.44804E-01         1.05530E+00         1.00000E+00         1.05530E+00         1.05530E+00         8.14000E-02         0.00000E+00
         -2.41525E-03         1.79119E-03        -1.14341E-04        -1.44804E-01         2.44467E-01         1.44804E-01         1.40555E+00         1.00000E+00         1.40555E+00         1.40555E+00         9.88484E-02         0.00000E+00
         -2.41525E-03         1.81047E-03        -1.16423E-04        -1.44804E-01         2.45623E-01         1.44804E-01         1.98018E+00         1.00000E+00         1.98018E+00         1.98018E+00         1.19205E-01         0.00000E+00
         -2.41525E-03         1.82975E-03        -1.18526E-04        -1.44804E-01         2.46779E-01         1.44804E-01         3.06521E+00         1.00000E+00         3.06521E+00         3.06521E+00         1.26290E-01         0.00000E+00
         -2.41525E-03         1.84903E-03        -1.20653E-04        -1.44804E-01         2.47935E-01         1.44804E-01         5.59769E+00         1.00000E+00         5.59769E+00         5.59769E+00         1.20224E-01         0.00000E+00
         -2.41525E-03         1.86831E-03        -1.22801E-04        -1.44804E-01         2.49091E-01         1.44804E-01         1.40696E+01         1.00000E+00         1.40696E+01         1.40696E+01         1.95760E-01         0.00000E+00
         -2.41525E-03         1.88759E-03        -1.24972E-04        -1.44804E-01         2.50246E-01         1.44804E-01         4.17798E+01         1.00000E+00         4.17798E+01         4.17798E+01         3.15003E+00         0.00000E+00
         -2.41525E-03         1.90687E-03        -1.27165E-04        -1.44804E-01         2.51402E-01         1.44804E-01         2.65710E+01         1.00000E+00         2.65710E+01         2.65710E+01         6.23209E+00         0.00000E+00
         -2.41525E-03         1.92615E-03        -1.29380E-04        -1.44804E-01         2.52558E-01         1.44804E-01         1.84662E+01         1.00000E+00         1.84662E+01         1.84662E+01         6.65902E+00         0.00000E+00
         -2.41525E-03         1.94543E-03        -1.31618E-04        -1.44804E-01         2.53714E-01         1.44804E-01         1.58123E+01         1.00000E+00         1.58123E+01         1.58123E+01         6.65114E+00         0.00000E+00
         -2.41525E-03         1.96471E-03        -1.33877E-04        -1.44804E-01         2.54870E-01         1.44804E-01         1.30251E+01         1.00000E+00         1.30251E+01         1.30251E+01         5.91449E+00         0.00000E+00
         -2.41525E-03         1.98399E-03        -1.36160E-04        -1.44804E-01         2.56026E-01         1.44804E-01         1.07103E+01         1.00000E+00         1.07103E+01         1.07103E+01         5.07758E+00         0.00000E+00
         -2.41525E-03         2.00327E-03        -1.38464E-04        -1.44804E-01         2.57182E-01         1.44804E-01         9.34896E+00         1.00000E+00         9.34896E+00         9.34896E+00         4.48046E+00         0.00000E+00
         -2.41525E-03         2.02255E-03        -1.40791E-04        -1.44804E-01         2.58338E-01         1.44804E-01         8.71018E+00         1.00000E+00         8.71018E+00         8.71018E+00         4.10081E+00         0.00000E+00
         -2.41525E-03         2.04183E-03        -1.43140E-04        -1.44804E-01         2.59494E-01         1.44804E-01         8.43966E+00         1.00000E+00         8.43966E+00         8.43966E+00         3.85158E+00         0.00000E+00
         -2.41525E-03         2.06111E-03        -1.45511E-04        -1.44804E-01         2.60650E-01         1.44804E-01         8.29184E+00         1.00000E+00         8.29184E+00         8.29184E+00         3.68117E+00         0.00000E+00
         -2.41525E-03         2.08039E-03        -1.47905E-04        -1.44804E-01         2.61805E-01         1.44804E-01         8.15114E+00         1.00000E+00         8.15114E+00         8.15114E+00         3.56639E+00         0.00000E+00
         -2.41525E-03         2.09967E-03        -1.50320E-04        -1.44804E-01         2.62961E-01         1.44804E-01         7.97193E+00         1.00000E+00         7.97193E+00         7.97193E+00         3.48656E+00         0.00000E+00
         -2.41525E-03         2.11895E-03        -1.52759E-04        -1.44804E-01         2.64117E-01         1.44804E-01         7.72745E+00         1.00000E+00         7.72745E+00         7.72745E+00         3.41373E+00         0.00000E+00
         -2.41525E-03         2.13823E-03        -1.55219E-04        -1.44804E-01         2.65273E-01         1.44804E-01         7.39804E+00         1.00000E+00         7.39804E+00         7.39804E+00         3.31853E+00         0.00000E+00
         -2.41525E-03         2.15751E-03        -1.57702E-04        -1.44804E-01         2.66429E-01         1.44804E-01         6.98007E+00         1.00000E+00         6.98007E+00         6.98007E+00         3.18071E+00         0.00000E+00
         -2.41525E-03         2.17679E-03        -1.60207E-04        -1.44804E-01         2.67585E-01         1.44804E-01         6.49133E+00         1.00000E+00         6.49133E+00         6.49133E+00         2.99550E+00         0.00000E+00
         -2.41525E-03         2.19607E-03        -1.62734E-04        -1.44804E-01         2.68741E-01         1.44804E-01         5.96403E+00         1.00000E+00         5.96403E+00         5.96403E+00         2.77202E+00         0.00000E+00
         -2.41525E-03         2.21535E-03        -1.65284E-04        -1.44804E-01         2.69897E-01         1.44804E-01         5.43213E+00         1.00000E+00         5.43213E+00         5.43213E+00         2.52652E+00         0.00000E+00
         -2.41525E-03         2.23463E-03        -1.67855E-04        -1.44804E-01         2.71053E-01         1.44804E-01         4.92255E+00         1.00000E+00         4.92255E+00         4.92255E+00         2.27601E+00         0.00000E+00
         -2.41525E-03         2.25391E-03        -1.70450E-04        -1.44804E-01         2.72209E-01         1.44804E-01         4.45349E+00         1.00000E+00         4.45349E+00         4.45349E+00         2.03526E+00         0.00000E+00
         -2.41525E-03         2.27319E-03        -1.73066E-04        -1.44804E-01         2.73364E-01         1.44804E-01         4.03681E+00         1.00000E+00         4.03681E+00         4.03681E+00         1.81623E+00         0.00000E+00
         -2.41525E-03         2.29247E-03        -1.75705E-04        -1.44804E-01         2.74520E-01         1.44804E-01         3.68074E+00         1.00000E+00         3.68074E+00         3.68074E+00         1.62846E+00         0.00000E+00
         -2.41525E-03         2.31175E-03        -1.78366E-04        -1.44804E-01         2.75676E-01         1.44804E-01         3.39085E+00         1.00000E+00         3.39085E+00         3.39085E+00         1.47899E+00         0.00000E+00
         -2.41525E-03         2.33102E-03        -1.81049E-04        -1.44804E-01         2.76832E-01         1.44804E-01         3.16957E+00         1.00000E+00         3.16957E+00         3.16957E+00         1.37188E+00         0.00000E+00
         -2.41525E-03         2.35030E-03        -1.83755E-04        -1.44804E-01         2.77988E-01         1.44804E-01         3.01533E+00         1.00000E+00         3.01533E+00         3.01533E+00         1.30784E+00         0.00000E+00
         -2.41525E-03         2.36958E-03        -1.86483E-04        -1.44804E-01         2.79144E-01         1.44804E-01         2.92219E+00         1.00000E+00         2.92219E+00         2.92219E+00         1.28418E+00         0.00000E+00
         -2.41525E-03         2.38886E-03        -1.89233E-04        -1.44804E-01         2.80300E-01         1.44804E-01         2.88028E+00         1.00000E+00         2.88028E+00         2.88028E+00         1.29530E+00         0.00000E+00
         -2.41525E-03         2.40814E-03        -1.92005E-04        -1.44804E-01         2.81456E-01         1.44804E-01         2.87686E+00         1.00000E+00         2.87686E+00         2.87686E+00         1.33337E+00         0.00000E+00
         -2.41525E-03         2.42742E-03        -1.94800E-04        -1.44804E-01         2.82612E-01         1.44804E-01         2.89779E+00         1.00000E+00         2.89779E+00         2.89779E+00         1.38924E+00         0.00000E+00
         -2.41525E-03         2.44670E-03        -1.97617E-04        -1.44804E-01         2.83768E-01         1.44804E-01         2.92895E+00         1.00000E+00         2.92895E+00         2.92895E+00         1.45326E+00         0.00000E+00
         -2.41525E-03         2.46598E-03        -2.00456E-04        -1.44804E-01         2.84923E-01         1.44804E-01         2.95768E+00         1.00000E+00         2.95768E+00         2.95768E+00         1.51623E+00         0.00000E+00
         -2.41525E-03         2.48526E-03        -2.03318E-04        -1.44804E-01         2.86079E-01         1.44804E-01         2.97372E+00         1.00000E+00         2.97372E+00         2.97372E+00         1.57009E+00         0.00000E+00
         -2.41525E-03         2.50454E-03        -2.06202E-04        -1.44804E-01         2.87235E-01         1.44804E-01         2.96985E+00         1.00000E+00         2.96985E+00         2.96985E+00         1.60851E+00         0.00000E+00
         -2.41525E-03         2.52382E-03        -2.09108E-04        -1.44804E-01         2.88391E-01         1.44804E-01         2.94192E+00         1.00000E+00         2.94192E+00         2.94192E+00         1.62715E+00         0.00000E+00
         -2.41525E-03         2.54310E-03        -2.12036E-04        -1.44804E-01         2.89547E-01         1.44804E-01         2.88854E+00         1.00000E+00         2.88854E+00         2.88854E+00         1.62369E+00         0.00000E+00
         -2.41525E-03         2.56238E-03        -2.14987E-04        -1.44804E-01         2.90703E-01         1.44804E-01         2.81062E+00         1.00000E+00         2.81062E+00         2.81062E+00         1.59763E+00         0.00000E+00
         -2.41525E-03         2.58166E-03        -2.17960E-04        -1.44804E-01         2.91859E-01         1.44804E-01         2.71079E+00         1.00000E+00         2.71079E+00         2.71079E+00         1.55009E+00         0.00000E+00
         -2.41525E-03         2.60094E-03        -2.20955E-04        -1.44804E-01         2.93015E-01         1.44804E-01         2.59295E+00         1.00000E+00         2.59295E+00         2.59295E+00         1.48349E+00         0.00000E+00
         -2.41525E-03         2.62022E-03        -2.23973E-04        -1.44804E-01         2.94171E-01         1.44804E-01         2.46192E+00         1.00000E+00         2.46192E+00         2.46192E+00         1.40132E+00         0.00000E+00
         -2.41525E-03         2.63950E-03        -2.27013E-04        -1.44804E-01         2.95327E-01         1.44804E-01         2.32306E+00         1.00000E+00         2.32306E+00         2.32306E+00         1.30787E+00         0.00000E+00
         -2.41525E-03         2.65878E-03        -2.30075E-04        -1.44804E-01         2.96482E-01         1.44804E-01         2.18195E+00         1.00000E+00         2.18195E+00         2.18195E+00         1.20792E+00         0.00000E+00
         -2.41525E-03         2.67806E-03        -2.33159E-04        -1.44804E-01         2.97638E-01         1.44804E-01         2.04402E+00         1.00000E+00         2.04402E+00         2.04402E+00         1.10641E+00         0.00000E+00
         -2.41525E-03         2.69734E-03        -2.36266E-04        -1.44804E-01         2.98794E-01         1.44804E-01         1.91420E+00         1.00000E+00         1.91420E+00         1.91420E+00         1.00808E+00         0.00000E+00
         -2.41525E-03         2.71662E-03        -2.39395E-04        -1.44804E-01         2.99950E-01         1.44804E-01         1.79661E+00         1.00000E+00         1.79661E+00         1.79661E+00         9.17216E-01         0.00000E+00
         -2.41525E-03         2.73590E-03        -2.42546E-04        -1.44804E-01         3.01106E-01         1.44804E-01         1.69432E+00         1.00000E+00         1.69432E+00         1.69432E+00         8.37337E-01         0.00000E+00
         -2.41525E-03         2.75518E-03        -2.45720E-04        -1.44804E-01         3.02262E-01         1.44804E-01         1.60925E+00         1.00000E+00         1.60925E+00         1.60925E+00         7.71063E-01         0.00000E+00
         -2.41525E-03         2.77446E-03        -2.48916E-04        -1.44804E-01         3.03418E-01         1.44804E-01         1.54214E+00         1.00000E+00         1.54214E+00         1.54214E+00         7.20020E-01         0.00000E+00
         -2.41525E-03         2.79374E-03        -2.52134E-04        -1.44804E-01         3.04574E-01         1.44804E-01         1.49262E+00         1.00000E+00         1.49262E+00         1.49262E+00         6.84825E-01         0.00000E+00
         -2.41525E-03         2.81302E-03        -2.55374E-04        -1.44804E-01         3.05730E-01         1.44804E-01         1.45935E+00         1.00000E+00         1.45935E+00         1.45935E+00         6.65136E-01         0.00000E+00
         -2.41525E-03         2.83230E-03        -2.58637E-04        -1.44804E-01         3.06886E-01         1.44804E-01         1.44020E+00         1.00000E+00         1.44020E+00         1.44020E+00         6.59752E-01         0.00000E+00
         -2.41525E-03         2.85158E-03        -2.61922E-04        -1.44804E-01         3.08041E-01         1.44804E-01         1.43249E+00         1.00000E+00         1.43249E+00         1.43249E+00         6.66753E-01         0.00000E+00
         -2.41525E-03         2.87086E-03        -2.65229E-04        -1.44804E-01         3.09197E-01         1.44804E-01         1.43321E+00         1.00000E+00         1.43321E+00         1.43321E+00         6.83675E-01         0.00000E+00
         -2.41525E-03         2.89014E-03        -2.68559E-04        -1.44804E-01         3.10353E-01         1.44804E-01         1.43925E+00         1.00000E+00         1.43925E+00         1.43925E+00         7.07702E-01         0.00000E+00
         -2.41525E-03         2.90942E-03        -2.71911E-04        -1.44804E-01         3.11509E-01         1.44804E-01         1.44757E+00         1.00000E+00         1.44757E+00         1.44757E+00         7.35858E-01         0.00000E+00
         -2.41525E-03         2.92870E-03        -2.75285E-04        -1.44804E-01         3.12665E-01         1.44804E-01         1.45542E+00         1.00000E+00         1.45542E+00         1.45542E+00         7.65201E-01         0.00000E+00
         -2.41525E-03         2.94798E-03        -2.78681E-04        -1.44804E-01         3.13821E-01         1.44804E-01         1.46046E+00         1.00000E+00         1.46046E+00         1.46046E+00         7.92985E-01         0.00000E+00
         -2.41525E-03         2.96726E-03        -2.82100E-04        -1.44804E-01         3.14977E-01         1.44804E-01         1.46080E+00         1.00000E+00         1.46080E+00         1.46080E+00         8.16803E-01         0.00000E+00
         -2.41525E-03         2.98654E-03        -2.85541E-04        -1.44804E-01         3.16133E-01         1.44804E-01         1.45513E+00         1.00000E+00         1.45513E+00         1.45513E+00         8.34689E-01         0.00000E+00
         -2.41525E-03         3.00582E-03        -2.89004E-04        -1.44804E-01         3.17289E-01         1.44804E-01         1.44269E+00         1.00000E+00         1.44269E+00         1.44269E+00         8.45198E-01         0.00000E+00
         -2.41525E-03         3.02510E-03        -2.92490E-04        -1.44804E-01         3.18445E-01         1.44804E-01         1.42326E+00         1.00000E+00         1.42326E+00         1.42326E+00         8.47441E-01         0.00000E+00
         -2.41525E-03         3.04438E-03        -2.95998E-04        -1.44804E-01         3.19600E-01         1.44804E-01         1.39715E+00         1.00000E+00         1.39715E+00         1.39715E+00         8.41092E-01         0.00000E+00
         -2.41525E-03         3.06366E-03        -2.99528E-04        -1.44804E-01         3.20756E-01         1.44804E-01         1.36507E+00         1.00000E+00         1.36507E+00         1.36507E+00         8.26358E-01         0.00000E+00
         -2.41525E-03         3.08294E-03        -3.03080E-04        -1.44804E-01         3.21912E-01         1.44804E-01         1.32809E+00         1.00000E+00         1.32809E+00         1.32809E+00         8.03926E-01         0.00000E+00
         -2.41525E-03         3.10222E-03        -3.06655E-04        -1.44804E-01         3.23068E-01         1.44804E-01         1.28753E+00         1.00000E+00         1.28753E+00         1.28753E+00         7.74870E-01         0.00000E+00
         -2.41525E-03         3.12150E-03        -3.10252E-04        -1.44804E-01         3.24224E-01         1.44804E-01         1.24482E+00         1.00000E+00         1.24482E+00         1.24482E+00         7.40562E-01         0.00000E+00
         -2.41525E-03         3.14078E-03        -3.13871E-04        -1.44804E-01         3.25380E-01         1.44804E-01         1.20142E+00         1.00000E+00         1.20142E+00         1.20142E+00         7.02556E-01         0.00000E+00
         -2.41525E-03         3.16005E-03        -3.17513E-04        -1.44804E-01         3.26536E-01         1.44804E-01         1.15872E+00         1.00000E+00         1.15872E+00         1.15872E+00         6.62488E-01         0.00000E+00
         -2.41525E-03         3.17933E-03        -3.21177E-04        -1.44804E-01         3.27692E-01         1.44804E-01         1.11794E+00         1.00000E+00         1.11794E+00         1.11794E+00         6.21972E-01         0.00000E+00
         -2.41525E-03         3.19861E-03        -3.24863E-04        -1.44804E-01         3.28848E-01         1.44804E-01         1.08010E+00         1.00000E+00         1.08010E+00         1.08010E+00         5.82516E-01         0.00000E+00
         -2.41525E-03         3.21789E-03        -3.28571E-04        -1.44804E-01         3.30004E-01         1.44804E-01         1.04594E+00         1.00000E+00         1.04594E+00         1.04594E+00         5.45448E-01         0.00000E+00
         -2.41525E-03         3.23717E-03        -3.32302E-04        -1.44804E-01         3.31159E-01         1.44804E-01         1.01595E+00         1.00000E+00         1.01595E+00         1.01595E+00         5.11867E-01         0.00000E+00
         -2.41525E-03         3.25645E-03        -3.36055E-04        -1.44804E-01         3.32315E-01         1.44804E-01         9.90309E-01         1.00000E+00         9.90309E-01         9.90309E-01         4.82606E-01         0.00000E+00
         -2.41525E-03         3.27573E-03        -3.39830E-04        -1.44804E-01         3.33471E-01         1.44804E-01         9.68965E-01         1.00000E+00         9.68965E-01         9.68965E-01         4.58209E-01         0.00000E+00
         -2.41525E-03         3.29501E-03        -3.43628E-04        -1.44804E-01         3.34627E-01         1.44804E-01         9.51620E-01         1.00000E+00         9.51620E-01         9.51620E-01         4.38936E-01         0.00000E+00
         -2.41525E-03         3.31429E-03        -3.47448E-04        -1.44804E-01         3.35783E-01         1.44804E-01         9.37799E-01         1.00000E+00         9.37799E-01         9.37799E-01         4.24774E-01         0.00000E+00
         -2.41525E-03         3.33357E-03        -3.51290E-04        -1.44803E-01         3.36939E-01         1.44804E-01         9.26889E-01         1.00000E+00         9.26889E-01         9.26889E-01         4.15462E-01         0.00000E+00
         -2.39601E-03         1.74533E-05        -1.53973E-05        -1.43650E-01         1.38124E-01         1.43650E-01         9.52548E-06         1.00000E+00         9.52548E-06         9.52548E-06         7.07952E-07         0.00000E+00
         -2.39601E-03         3.67331E-05        -1.54286E-05        -1.43650E-01         1.39280E-01         1.43650E-01         4.22015E-05         1.00000E+00         4.22015E-05         4.22015E-05         3.13665E-06         0.00000E+00
         -2.39601E-03         5.60128E-05        -1.54822E-05        -1.43650E-01         1.40436E-01         1.43650E-01         9.81595E-05         1.00000E+00         9.81595E-05         9.81595E-05         7.29639E-06         0.00000E+00
         -2.39601E-03         7.52926E-05        -1.55581E-05        -1.43650E-01         1.41592E-01         1.43650E-01         1.77447E-04         1.00000E+00         1.77447E-04         1.77447E-04         1.31916E-05         0.00000E+00
         -2.39601E-03         9.45723E-05        -1.56563E-05        -1.43650E-01         1.42748E-01         1.43650E-01         2.80132E-04         1.00000E+00         2.80132E-04         2.80132E-04         2.08286E-05         0.00000E+00
         -2.39601E-03         1.13852E-04        -1.57767E-05        -1.43650E-01         1.43904E-01         1.43650E-01         4.06303E-04         1.00000E+00         4.06303E-04         4.06303E-04         3.02156E-05         0.00000E+00
         -2.39601E-03         1.33132E-04        -1.59195E-05        -1.43650E-01         1.45060E-01         1.43650E-01         5.56069E-04         1.00000E+00         5.56069E-04         5.56069E-04         4.13628E-05         0.00000E+00
         -2.39601E-03         1.52412E-04        -1.60845E-05        -1.43650E-01         1.46215E-01         1.43650E-01         7.29561E-04         1.00000E+00         7.29561E-04         7.29561E-04         5.42824E-05         0.00000E+00
         -2.39601E-03         1.71691E-04        -1.62718E-05        -1.43650E-01         1.47371E-01         1.43650E-01         9.26931E-04         1.00000E+00         9.26931E-04         9.26931E-04         6.89885E-05         0.00000E+00
         -2.39601E-03         1.90971E-04        -1.64814E-05        -1.43650E-01         1.48527E-01         1.43650E-01         1.14835E-03         1.00000E+00         1.14835E-03         1.14835E-03         8.54974E-05         0.00000E+00
         -2.39601E-03         2.10251E-04        -1.67133E-05        -1.43650E-01         1.49683E-01         1.43650E-01         1.39403E-03         1.00000E+00         1.39403E-03         1.39403E-03         1.03828E-04         0.00000E+00
         -2.39601E-03         2.29531E-04        -1.69675E-05        -1.43650E-01         1.50839E-01         1.43650E-01         1.66417E-03         1.00000E+00         1.66417E-03         1.66417E-03         1.24000E-04         0.00000E+00
         -2.39601E-03         2.48810E-04        -1.72439E-05        -1.43650E-01         1.51995E-01         1.43650E-01         1.95903E-03         1.00000E+00         1.95903E-03         1.95903E-03         1.46036E-04         0.00000E+00
         -2.39601E-03         2.68090E-04        -1.75427E-05        -1.43650E-01         1.53151E-01         1.43650E-01         2.27887E-03         1.00000E+00         2.27887E-03         2.27887E-03         1.69963E-04         0.00000E+00
         -2.39601E-03         2.87370E-04        -1.78637E-05        -1.43650E-01         1.54307E-01         1.43650E-01         2.62399E-03         1.00000E+00         2.62399E-03         2.62399E-03         1.95807E-04         0.00000E+00
         -2.39601E-03         3.06650E-04        -1.82070E-05        -1.43650E-01         1.55463E-01         1.43650E-01         2.99471E-03         1.00000E+00         2.99471E-03         2.99471E-03         2.23599E-04         0.00000E+00
         -2.39601E-03         3.25930E-04        -1.85726E-05        -1.43650E-01         1.56619E-01         1.43650E-01         3.39139E-03         1.00000E+00         3.39139E-03         3.39139E-03         2.53373E-04         0.00000E+00
         -2.39601E-03         3.45209E-04        -1.89605E-05        -1.43650E-01         1.57774E-01         1.43650E-01         3.81439E-03         1.00000E+00         3.81439E-03         3.81439E-03         2.85163E-04         0.00000E+00
         -2.39601E-03         3.64489E-04        -1.93707E-05        -1.43650E-01         1.58930E-01         1.43650E-01         4.26414E-03         1.00000E+00         4.26414E-03         4.26414E-03         3.19008E-04         0.00000E+00
         -2.39601E-03         3.83769E-04        -1.98031E-05        -1.43650E-01         1.60086E-01         1.43650E-01         4.74107E-03         1.00000E+00         4.74107E-03         4.74107E-03         3.54951E-04         0.00000E+00
         -2.39601E-03         4.03049E-04        -2.02579E-05        -1.43650E-01         1.61242E-01         1.43650E-01         5.24566E-03         1.00000E+00         5.24566E-03         5.24566E-03         3.93037E-04         0.00000E+00
         -2.39601E-03         4.22328E-04        -2.07349E-05        -1.43650E-01         1.62398E-01         1.43650E-01         5.77842E-03         1.00000E+00         5.77842E-03         5.77842E-03         4.33314E-04         0.00000E+00
         -2.39601E-03         4.41608E-04        -2.12342E-05        -1.43650E-01         1.63554E-01         1.43650E-01         6.33990E-03         1.00000E+00         6.33990E-03         6.33990E-03         4.75835E-04         0.00000E+00
         -2.39601E-03         4.60888E-04        -2.17558E-05        -1.43650E-01         1.64710E-01         1.43650E-01         6.93070E-03         1.00000E+00         6.93070E-03         6.93070E-03         5.20657E-04         0.00000E+00
         -2.39601E-03         4.80168E-04        -2.22997E-05        -1.43650E-01         1.65866E-01         1.43650E-01         7.55143E-03         1.00000E+00         7.55143E-03         7.55143E-03         5.67839E-04         0.00000E+00
         -2.39601E-03         4.99447E-04        -2.28658E-05        -1.43650E-01         1.67022E-01         1.43650E-01         8.20278E-03         1.00000E+00         8.20278E-03         8.20278E-03         6.17447E-04         0.00000E+00
         -2.39601E-03         5.18727E-04        -2.34543E-05        -1.43650E-01         1.68178E-01         1.43650E-01         8.88548E-03         1.00000E+00         8.88548E-03         8.88548E-03         6.69550E-04         0.00000E+00
         -2.39601E-03         5.38007E-04        -2.40650E-05        -1.43650E-01         1.69333E-01         1.43650E-01         9.60029E-03         1.00000E+00         9.60029E-03         9.60029E-03         7.24225E-04         0.00000E+00
         -2.39601E-03         5.57287E-04        -2.46981E-05        -1.43650E-01         1.70489E-01         1.43650E-01         1.03480E-02         1.00000E+00         1.03480E-02         1.03480E-02         7.81552E-04         0.00000E+00
         -2.39601E-03         5.76566E-04        -2.53534E-05        -1.43650E-01         1.71645E-01         1.43650E-01         1.11296E-02         1.00000E+00         1.11296E-02         1.11296E-02         8.41616E-04         0.00000E+00
         -2.39601E-03         5.95846E-04        -2.60310E-05        -1.43650E-01         1.72801E-01         1.43650E-01         1.19460E-02         1.00000E+00         1.19460E-02         1.19460E-02         9.04511E-04         0.00000E+00
         -2.39601E-03         6.15126E-04        -2.67308E-05        -1.43650E-01         1.73957E-01         1.43650E-01         1.27982E-02         1.00000E+00         1.27982E-02         1.27982E-02         9.70338E-04         0.00000E+00
         -2.39601E-03         6.34406E-04        -2.74530E-05        -1.43650E-01         1.75113E-01         1.43650E-01         1.36874E-02         1.00000E+00         1.36874E-02         1.36874E-02         1.03920E-03         0.00000E+00
         -2.39601E-03         6.53686E-04        -2.81975E-05        -1.43650E-01         1.76269E-01         1.43650E-01         1.46145E-02         1.00000E+00         1.46145E-02         1.46145E-02         1.11122E-03         0.00000E+00
         -2.39601E-03         6.72965E-04        -2.89642E-05        -1.43650E-01         1.77425E-01         1.43650E-01         1.55811E-02         1.00000E+00         1.55811E-02         1.55811E-02         1.18652E-03         0.00000E+00
         -2.39601E-03         6.92245E-04        -2.97532E-05        -1.43650E-01         1.78581E-01         1.43650E-01         1.65883E-02         1.00000E+00         1.65883E-02         1.65883E-02         1.26523E-03         0.00000E+00
         -2.39601E-03         7.11525E-04        -3.05645E-05        -1.43650E-01         1.79737E-01         1.43650E-01         1.76376E-02         1.00000E+00         1.76376E-02         1.76376E-02         1.34750E-03         0.00000E+00
         -2.39601E-03         7.30805E-04        -3.13981E-05        -1.43650E-01         1.80892E-01         1.43650E-01         1.87307E-02         1.00000E+00         1.87307E-02         1.87307E-02         1.43347E-03         0.00000E+00
         -2.39601E-03         7.50084E-04        -3.22540E-05        -1.43650E-01         1.82048E-01         1.43650E-01         1.98691E-02         1.00000E+00         1.98691E-02         1.98691E-02         1.52333E-03         0.00000E+00
         -2.39601E-03         7.69364E-04        -3.31321E-05        -1.43650E-01         1.83204E-01         1.43650E-01         2.10547E-02         1.00000E+00         2.10547E-02         2.10547E-02         1.61726E-03         0.00000E+00
         -2.39601E-03         7.88644E-04        -3.40326E-05        -1.43650E-01         1.84360E-01         1.43650E-01         2.22895E-02         1.00000E+00         2.22895E-02         2.22895E-02         1.71544E-03         0.00000E+00
         -2.39601E-03         8.07924E-04        -3.49553E-05        -1.43650E-01         1.85516E-01         1.43650E-01         2.35756E-02         1.00000E+00         2.35756E-02         2.35756E-02         1.81809E-03         0.00000E+00
         -2.39601E-03         8.27203E-04        -3.59003E-05        -1.43650E-01         1.86672E-01         1.43650E-01         2.49151E-02         1.00000E+00         2.49151E-02         2.49151E-02         1.92545E-03         0.00000E+00
         -2.39601E-03         8.46483E-04        -3.68677E-05        -1.43650E-01         1.87828E-01         1.43650E-01         2.63108E-02         1.00000E+00         2.63108E-02         2.63108E-02         2.03777E-03         0.00000E+00
         -2.39601E-03         8.65763E-04        -3.78572E-05        -1.43650E-01         1.88984E-01         1.43650E-01         2.77651E-02         1.00000E+00         2.77651E-02         2.77651E-02         2.15531E-03         0.00000E+00
         -2.39601E-03         8.85043E-04        -3.88691E-05        -1.43650E-01         1.90140E-01         1.43650E-01         2.92811E-02         1.00000E+00         2.92811E-02         2.92811E-02         2.27838E-03         0.00000E+00
         -2.39601E-03         9.04322E-04        -3.99033E-05        -1.43650E-01         1.91296E-01         1.43650E-01         3.08619E-02         1.00000E+00         3.08619E-02         3.08619E-02         2.40731E-03         0.00000E+00
         -2.39601E-03         9.23602E-04        -4.09597E-05        -1.43650E-01         1.92451E-01         1.43650E-01         3.25110E-02         1.00000E+00         3.25110E-02         3.25110E-02         2.54244E-03         0.00000E+00
         -2.39601E-03         9.42882E-04        -4.20385E-05        -1.43650E-01         1.93607E-01         1.43650E-01         3.42322E-02         1.00000E+00         3.42322E-02         3.42322E-02         2.68417E-03         0.00000E+00
         -2.39601E-03         9.62162E-04        -4.31395E-05        -1.43650E-01         1.94763E-01         1.43650E-01         3.60296E-02         1.00000E+00         3.60296E-02         3.60296E-02         2.83293E-03         0.00000E+00
         -2.39601E-03         9.81441E-04        -4.42628E-05        -1.43650E-01         1.95919E-01         1.43650E-01         3.79078E-02         1.00000E+00         3.79078E-02         3.79078E-02         2.98918E-03         0.00000E+00
         -2.39601E-03         1.00072E-03        -4.54084E-05        -1.43650E-01         1.97075E-01         1.43650E-01         3.98718E-02         1.00000E+00         3.98718E-02         3.98718E-02         3.15344E-03         0.00000E+00
         -2.39601E-03         1.02000E-03        -4.65762E-05        -1.43650E-01         1.98231E-01         1.43650E-01         4.19272E-02         1.00000E+00         4.19272E-02         4.19272E-02         3.32628E-03         0.00000E+00
         -2.39601E-03         1.03928E-03        -4.77664E-05        -1.43650E-01         1.99387E-01         1.43650E-01         4.40799E-02         1.00000E+00         4.40799E-02         4.40799E-02         3.50833E-03         0.00000E+00
         -2.39601E-03         1.05856E-03        -4.89788E-05        -1.43650E-01         2.00543E-01         1.43650E-01         4.63369E-02         1.00000E+00         4.63369E-02         4.63369E-02         3.70029E-03         0.00000E+00
         -2.39601E-03         1.07784E-03        -5.02136E-05        -1.43650E-01         2.01699E-01         1.43650E-01         4.87055E-02         1.00000E+00         4.87055E-02         4.87055E-02         3.90293E-03         0.00000E+00
         -2.39601E-03         1.09712E-03        -5.14706E-05        -1.43650E-01         2.02855E-01         1.43650E-01         5.11942E-02         1.00000E+00         5.11942E-02         5.11942E-02         4.11712E-03         0.00000E+00
         -2.39601E-03         1.11640E-03        -5.27499E-05        -1.43650E-01         2.04010E-01         1.43650E-01         5.38123E-02         1.00000E+00         5.38123E-02         5.38123E-02         4.34382E-03         0.00000E+00
         -2.39601E-03         1.13568E-03        -5.40515E-05        -1.43650E-01         2.05166E-01         1.43650E-01         5.65703E-02         1.00000E+00         5.65703E-02         5.65703E-02         4.58411E-03         0.00000E+00
         -2.39601E-03         1.15496E-03        -5.53754E-05        -1.43650E-01         2.06322E-01         1.43650E-01         5.94798E-02         1.00000E+00         5.94798E-02         5.94798E-02         4.83919E-03         0.00000E+00
         -2.39601E-03         1.17424E-03        -5.67215E-05        -1.43650E-01         2.07478E-01         1.43650E-01         6.25543E-02         1.00000E+00         6.25543E-02         6.25543E-02         5.11044E-03         0.00000E+00
         -2.39601E-03         1.19352E-03        -5.80900E-05        -1.43650E-01         2.08634E-01         1.43650E-01         6.58086E-02         1.00000E+00         6.58086E-02         6.58086E-02         5.39937E-03         0.00000E+00
         -2.39601E-03         1.21280E-03        -5.94807E-05        -1.43650E-01         2.09790E-01         1.43650E-01         6.92599E-02         1.00000E+00         6.92599E-02         6.92599E-02         5.70775E-03         0.00000E+00
         -2.39601E-03         1.23208E-03        -6.08937E-05        -1.43650E-01         2.10946E-01         1.43650E-01         7.29275E-02         1.00000E+00         7.29275E-02         7.29275E-02         6.03753E-03         0.00000E+00
         -2.39601E-03         1.25136E-03        -6.23290E-05        -1.43650E-01         2.12102E-01         1.43650E-01         7.68339E-02         1.00000E+00         7.68339E-02         7.68339E-02         6.39098E-03         0.00000E+00
         -2.39601E-03         1.27064E-03        -6.37866E-05        -1.43650E-01         2.13258E-01         1.43650E-01         8.10045E-02         1.00000E+00         8.10045E-02         8.10045E-02         6.77067E-03         0.00000E+00
         -2.39601E-03         1.28992E-03        -6.52664E-05        -1.43650E-01         2.14414E-01         1.43650E-01         8.54690E-02         1.00000E+00         8.54690E-02         8.54690E-02         7.17956E-03         0.00000E+00
         -2.39601E-03         1.30920E-03        -6.67686E-05        -1.43650E-01         2.15569E-01         1.43650E-01         9.02617E-02         1.00000E+00         9.02617E-02         9.02617E-02         7.62106E-03         0.00000E+00
         -2.39601E-03         1.32848E-03        -6.82930E-05        -1.43650E-01         2.16725E-01         1.43650E-01         9.54229E-02         1.00000E+00         9.54229E-02         9.54229E-02         8.09914E-03         0.00000E+00
         -2.39601E-03         1.34776E-03        -6.98398E-05        -1.43650E-01         2.17881E-01         1.43650E-01         1.00999E-01         1.00000E+00         1.00999E-01         1.00999E-01         8.61840E-03         0.00000E+00
         -2.39601E-03         1.36704E-03        -7.14088E-05        -1.43650E-01         2.19037E-01         1.43650E-01         1.07047E-01         1.00000E+00         1.07047E-01         1.07047E-01         9.18420E-03         0.00000E+00
         -2.39601E-03         1.38632E-03        -7.30001E-05        -1.43650E-01         2.20193E-01         1.43650E-01         1.13631E-01         1.00000E+00         1.13631E-01         1.13631E-01         9.80288E-03         0.00000E+00
         -2.39601E-03         1.40560E-03        -7.46137E-05        -1.43650E-01         2.21349E-01         1.43650E-01         1.20832E-01         1.00000E+00         1.20832E-01         1.20832E-01         1.04819E-02         0.00000E+00
         -2.39601E-03         1.42488E-03        -7.62495E-05        -1.43650E-01         2.22505E-01         1.43650E-01         1.28742E-01         1.00000E+00         1.28742E-01         1.28742E-01         1.12302E-02         0.00000E+00
         -2.39601E-03         1.44416E-03        -7.79077E-05        -1.43650E-01         2.23661E-01         1.43650E-01         1.37478E-01         1.00000E+00         1.37478E-01         1.37478E-01         1.20582E-02         0.00000E+00
         -2.39601E-03         1.46344E-03        -7.95881E-05        -1.43650E-01         2.24817E-01         1.43650E-01         1.47180E-01         1.00000E+00         1.47180E-01         1.47180E-01         1.29789E-02         0.00000E+00
         -2.39601E-03         1.48272E-03        -8.12909E-05        -1.43650E-01         2.25973E-01         1.43650E-01         1.58021E-01         1.00000E+00         1.58021E-01         1.58021E-01         1.40076E-02         0.00000E+00
         -2.39601E-03         1.50200E-03        -8.30159E-05        -1.43650E-01         2.27128E-01         1.43650E-01         1.70216E-01         1.00000E+00         1.70216E-01         1.70216E-01         1.51633E-02         0.00000E+00
         -2.39601E-03         1.52127E-03        -8.47632E-05        -1.43650E-01         2.28284E-01         1.43650E-01         1.84036E-01         1.00000E+00         1.84036E-01         1.84036E-01         1.64692E-02         0.00000E+00
         -2.39601E-03         1.54055E-03        -8.65327E-05        -1.43650E-01         2.29440E-01         1.43650E-01         1.99823E-01         1.00000E+00         1.99823E-01         1.99823E-01         1.79542E-02         0.00000E+00
         -2.39601E-03         1.55983E-03        -8.83246E-05        -1.43650E-01         2.30596E-01         1.43650E-01         2.18020E-01         1.00000E+00         2.18020E-01         2.18020E-01         1.96545E-02         0.00000E+00
         -2.39601E-03         1.57911E-03        -9.01388E-05        -1.43650E-01         2.31752E-01         1.43650E-01         2.39199E-01         1.00000E+00         2.39199E-01         2.39199E-01         2.16159E-02         0.00000E+00
         -2.39601E-03         1.59839E-03        -9.19752E-05        -1.43650E-01         2.32908E-01         1.43650E-01         2.64120E-01         1.00000E+00         2.64120E-01         2.64120E-01         2.38973E-02         0.00000E+00
         -2.39601E-03         1.61767E-03        -9.38339E-05        -1.43650E-01         2.34064E-01         1.43650E-01         2.93799E-01         1.00000E+00         2.93799E-01         2.93799E-01         2.65745E-02         0.00000E+00
         -2.39601E-03         1.63695E-03        -9.57149E-05        -1.43650E-01         2.35220E-01         1.43650E-01         3.29625E-01         1.00000E+00         3.29625E-01         3.29625E-01         2.97477E-02         0.00000E+00
         -2.39601E-03         1.65623E-03        -9.76182E-05        -1.43650E-01         2.36376E-01         1.43650E-01         3.73535E-01         1.00000E+00         3.73535E-01         3.73535E-01         3.35499E-02         0.00000E+00
         -2.39601E-03         1.67551E-03        -9.95438E-05        -1.43650E-01         2.37532E-01         1.43650E-01         4.28288E-01         1.00000E+00         4.28288E-01         4.28288E-01         3.81613E-02         0.00000E+00
         -2.39601E-03         1.69479E-03        -1.01492E-04        -1.43650E-01         2.38687E-01         1.43650E-01         4.97928E-01         1.00000E+00         4.97928E-01         4.97928E-01         4.38294E-02         0.00000E+00
         -2.39601E-03         1.71407E-03        -1.03462E-04        -1.43650E-01         2.39843E-01         1.43650E-01         5.88565E-01         1.00000E+00         5.88565E-01         5.88565E-01         5.09010E-02         0.00000E+00
         -2.39601E-03         1.73335E-03        -1.05454E-04        -1.43650E-01         2.40999E-01         1.43650E-01         7.09785E-01         1.00000E+00         7.09785E-01         7.09785E-01         5.98695E-02         0.00000E+00
         -2.39601E-03         1.75263E-03        -1.07469E-04        -1.43650E-01         2.42155E-01         1.43650E-01         8.77337E-01         1.00000E+00         8.77337E-01         8.77337E-01         7.14490E-02         0.00000E+00
         -2.39601E-03         1.77191E-03        -1.09506E-04        -1.43650E-01         2.43311E-01         1.43650E-01         1.11864E+00         1.00000E+00         1.11864E+00         1.11864E+00         8.66793E-02         0.00000E+00
         -2.39601E-03         1.79119E-03        -1.11565E-04        -1.43650E-01         2.44467E-01         1.43650E-01         1.48525E+00         1.00000E+00         1.48525E+00         1.48525E+00         1.07031E-01         0.00000E+00
         -2.39601E-03         1.81047E-03        -1.13647E-04        -1.43650E-01         2.45623E-01         1.43650E-01         2.08336E+00         1.00000E+00         2.08336E+00         2.08336E+00         1.33699E-01         0.00000E+00
         -2.39601E-03         1.82975E-03        -1.15751E-04        -1.43650E-01         2.46779E-01         1.43650E-01         3.20149E+00         1.00000E+00         3.20149E+00         3.20149E+00         1.51989E-01         0.00000E+00
         -2.39601E-03         1.84903E-03        -1.17877E-04        -1.43650E-01         2.47935E-01         1.43650E-01         5.78711E+00         1.00000E+00         5.78711E+00         5.78711E+00         1.70211E-01         0.00000E+00
         -2.39601E-03         1.86831E-03        -1.20025E-04        -1.43650E-01         2.49091E-01         1.43650E-01         1.43417E+01         1.00000E+00         1.43417E+01         1.43417E+01         3.09758E-01         0.00000E+00
         -2.39601E-03         1.88759E-03        -1.22196E-04        -1.43650E-01         2.50246E-01         1.43650E-01         4.21334E+01         1.00000E+00         4.21334E+01         4.21334E+01         3.29322E+00         0.00000E+00
         -2.39601E-03         1.90687E-03        -1.24389E-04        -1.43650E-01         2.51402E-01         1.43650E-01         2.70570E+01         1.00000E+00         2.70570E+01         2.70570E+01         6.16886E+00         0.00000E+00
         -2.39601E-03         1.92615E-03        -1.26604E-04        -1.43650E-01         2.52558E-01         1.43650E-01         1.91121E+01         1.00000E+00         1.91121E+01         1.91121E+01         6.62058E+00         0.00000E+00
         -2.39601E-03         1.94543E-03        -1.28842E-04        -1.43650E-01         2.53714E-01         1.43650E-01         1.64476E+01         1.00000E+00         1.64476E+01         1.64476E+01         6.67966E+00         0.00000E+00
         -2.39601E-03         1.96471E-03        -1.31102E-04        -1.43650E-01         2.54870E-01         1.43650E-01         1.34817E+01         1.00000E+00         1.34817E+01         1.34817E+01         5.98771E+00         0.00000E+00
         -2.39601E-03         1.98399E-03        -1.33384E-04        -1.43650E-01         2.56026E-01         1.43650E-01         1.09605E+01         1.00000E+00         1.09605E+01         1.09605E+01         5.16051E+00         0.00000E+00
         -2.39601E-03         2.00327E-03        -1.35688E-04        -1.43650E-01         2.57182E-01         1.43650E-01         9.43354E+00         1.00000E+00         9.43354E+00         9.43354E+00         4.55076E+00         0.00000E+00
         -2.39601E-03         2.02255E-03        -1.38015E-04        -1.43650E-01         2.58338E-01         1.43650E-01         8.67916E+00         1.00000E+00         8.67916E+00         8.67916E+00         4.14821E+00         0.00000E+00
         -2.39601E-03         2.04183E-03        -1.40364E-04        -1.43650E-01         2.59494E-01         1.43650E-01         8.34081E+00         1.00000E+00         8.34081E+00         8.34081E+00         3.87531E+00         0.00000E+00
         -2.39601E-03         2.06111E-03        -1.42735E-04        -1.43650E-01         2.60650E-01         1.43650E-01         8.16698E+00         1.00000E+00         8.16698E+00         8.16698E+00         3.68777E+00         0.00000E+00
         -2.39601E-03         2.08039E-03        -1.45129E-04        -1.43650E-01         2.61805E-01         1.43650E-01         8.03239E+00         1.00000E+00         8.03239E+00         8.03239E+00         3.56608E+00         0.00000E+00
         -2.39601E-03         2.09967E-03        -1.47545E-04        -1.43650E-01         2.62961E-01         1.43650E-01         7.88134E+00         1.00000E+00         7.88134E+00         7.88134E+00         3.48992E+00         0.00000E+00
         -2.39601E-03         2.11895E-03        -1.49983E-04        -1.43650E-01         2.64117E-01         1.43650E-01         7.67871E+00         1.00000E+00         7.67871E+00         7.67871E+00         3.42974E+00         0.00000E+00
         -2.39601E-03         2.13823E-03        -1.52443E-04        -1.43650E-01         2.65273E-01         1.43650E-01         7.39779E+00         1.00000E+00         7.39779E+00         7.39779E+00         3.35350E+00         0.00000E+00
         -2.39601E-03         2.15751E-03        -1.54926E-04        -1.43650E-01         2.66429E-01         1.43650E-01         7.02850E+00         1.00000E+00         7.02850E+00         7.02850E+00         3.23768E+00         0.00000E+00
         -2.39601E-03         2.17679E-03        -1.57431E-04        -1.43650E-01         2.67585E-01         1.43650E-01         6.58300E+00         1.00000E+00         6.58300E+00         6.58300E+00         3.07411E+00         0.00000E+00
         -2.39601E-03         2.19607E-03        -1.59958E-04        -1.43650E-01         2.68741E-01         1.43650E-01         6.08942E+00         1.00000E+00         6.08942E+00         6.08942E+00         2.86901E+00         0.00000E+00
         -2.39601E-03         2.21535E-03        -1.62508E-04        -1.43650E-01         2.69897E-01         1.43650E-01         5.57948E+00         1.00000E+00         5.57948E+00         5.57948E+00         2.63656E+00         0.00000E+00
         -2.39601E-03         2.23463E-03        -1.65080E-04        -1.43650E-01         2.71053E-01         1.43650E-01         5.07947E+00         1.00000E+00         5.07947E+00         5.07947E+00         2.39257E+00         0.00000E+00
         -2.39601E-03         2.25391E-03        -1.67674E-04        -1.43650E-01         2.72209E-01         1.43650E-01         4.60815E+00         1.00000E+00         4.60815E+00         4.60815E+00         2.15128E+00         0.00000E+00
         -2.39601E-03         2.27319E-03        -1.70290E-04        -1.43650E-01         2.73364E-01         1.43650E-01         4.17881E+00         1.00000E+00         4.17881E+00         4.17881E+00         1.92481E+00         0.00000E+00
         -2.39601E-03         2.29247E-03        -1.72929E-04        -1.43650E-01         2.74520E-01         1.43650E-01         3.80176E+00         1.00000E+00         3.80176E+00         3.80176E+00         1.72343E+00         0.00000E+00
         -2.39601E-03         2.31175E-03        -1.75590E-04        -1.43650E-01         2.75676E-01         1.43650E-01         3.48514E+00         1.00000E+00         3.48514E+00         3.48514E+00         1.55548E+00         0.00000E+00
         -2.39601E-03         2.33102E-03        -1.78273E-04        -1.43650E-01         2.76832E-01         1.43650E-01         3.23422E+00         1.00000E+00         3.23422E+00         3.23422E+00         1.42673E+00         0.00000E+00
         -2.39601E-03         2.35030E-03        -1.80979E-04        -1.43650E-01         2.77988E-01         1.43650E-01         3.05015E+00         1.00000E+00         3.05015E+00         3.05015E+00         1.33979E+00         0.00000E+00
         -2.39601E-03         2.36958E-03        -1.83707E-04        -1.43650E-01         2.79144E-01         1.43650E-01         2.92937E+00         1.00000E+00         2.92937E+00         2.92937E+00         1.29384E+00         0.00000E+00
         -2.39601E-03         2.38886E-03        -1.86457E-04        -1.43650E-01         2.80300E-01         1.43650E-01         2.86386E+00         1.00000E+00         2.86386E+00         2.86386E+00         1.28494E+00         0.00000E+00
         -2.39601E-03         2.40814E-03        -1.89229E-04        -1.43650E-01         2.81456E-01         1.43650E-01         2.84220E+00         1.00000E+00         2.84220E+00         2.84220E+00         1.30660E+00         0.00000E+00
         -2.39601E-03         2.42742E-03        -1.92024E-04        -1.43650E-01         2.82612E-01         1.43650E-01         2.85095E+00         1.00000E+00         2.85095E+00         2.85095E+00         1.35059E+00         0.00000E+00
         -2.39601E-03         2.44670E-03        -1.94841E-04        -1.43650E-01         2.83768E-01         1.43650E-01         2.87622E+00         1.00000E+00         2.87622E+00         2.87622E+00         1.40781E+00         0.00000E+00
         -2.39601E-03         2.46598E-03        -1.97680E-04        -1.43650E-01         2.84923E-01         1.43650E-01         2.90508E+00         1.00000E+00         2.90508E+00         2.90508E+00         1.46915E+00         0.00000E+00
         -2.39601E-03         2.48526E-03        -2.00542E-04        -1.43650E-01         2.86079E-01         1.43650E-01         2.92660E+00         1.00000E+00         2.92660E+00         2.92660E+00         1.52625E+00         0.00000E+00
         -2.39601E-03         2.50454E-03        -2.03426E-04        -1.43650E-01         2.87235E-01         1.43650E-01         2.93258E+00         1.00000E+00         2.93258E+00         2.93258E+00         1.57212E+00         0.00000E+00
         -2.39601E-03         2.52382E-03        -2.06332E-04        -1.43650E-01         2.88391E-01         1.43650E-01         2.91771E+00         1.00000E+00         2.91771E+00         2.91771E+00         1.60154E+00         0.00000E+00
         -2.39601E-03         2.54310E-03        -2.09260E-04        -1.43650E-01         2.89547E-01         1.43650E-01         2.87937E+00         1.00000E+00         2.87937E+00         2.87937E+00         1.61110E+00         0.00000E+00
         -2.39601E-03         2.56238E-03        -2.12211E-04        -1.43650E-01         2.90703E-01         1.43650E-01         2.81724E+00         1.00000E+00         2.81724E+00         2.81724E+00         1.59921E+00         0.00000E+00
         -2.39601E-03         2.58166E-03        -2.15184E-04        -1.43650E-01         2.91859E-01         1.43650E-01         2.73281E+00         1.00000E+00         2.73281E+00         2.73281E+00         1.56589E+00         0.00000E+00
         -2.39601E-03         2.60094E-03        -2.18179E-04        -1.43650E-01         2.93015E-01         1.43650E-01         2.62904E+00         1.00000E+00         2.62904E+00         2.62904E+00         1.51257E+00         0.00000E+00
         -2.39601E-03         2.62022E-03        -2.21197E-04        -1.43650E-01         2.94171E-01         1.43650E-01         2.50994E+00         1.00000E+00         2.50994E+00         2.50994E+00         1.44191E+00         0.00000E+00
         -2.39601E-03         2.63950E-03        -2.24237E-04        -1.43650E-01         2.95327E-01         1.43650E-01         2.38029E+00         1.00000E+00         2.38029E+00         2.38029E+00         1.35752E+00         0.00000E+00
         -2.39601E-03         2.65878E-03        -2.27299E-04        -1.43650E-01         2.96482E-01         1.43650E-01         2.24532E+00         1.00000E+00         2.24532E+00         2.24532E+00         1.26374E+00         0.00000E+00
         -2.39601E-03         2.67806E-03        -2.30383E-04        -1.43650E-01         2.97638E-01         1.43650E-01         2.11035E+00         1.00000E+00         2.11035E+00         2.11035E+00         1.16529E+00         0.00000E+00
         -2.39601E-03         2.69734E-03        -2.33490E-04        -1.43650E-01         2.98794E-01         1.43650E-01         1.98039E+00         1.00000E+00         1.98039E+00         1.98039E+00         1.06691E+00         0.00000E+00
         -2.39601E-03         2.71662E-03        -2.36619E-04        -1.43650E-01         2.99950E-01         1.43650E-01         1.85985E+00         1.00000E+00         1.85985E+00         1.85985E+00         9.73074E-01         0.00000E+00
         -2.39601E-03         2.73590E-03        -2.39770E-04        -1.43650E-01         3.01106E-01         1.43650E-01         1.75224E+00         1.00000E+00         1.75224E+00         1.75224E+00         8.87662E-01         0.00000E+00
         -2.39601E-03         2.75518E-03        -2.42944E-04        -1.43650E-01         3.02262E-01         1.43650E-01         1.66002E+00         1.00000E+00         1.66002E+00         1.66002E+00         8.13794E-01         0.00000E+00
         -2.39601E-03         2.77446E-03        -2.46140E-04        -1.43650E-01         3.03418E-01         1.43650E-01         1.58455E+00         1.00000E+00         1.58455E+00         1.58455E+00         7.53680E-01         0.00000E+00
         -2.39601E-03         2.79374E-03        -2.49358E-04        -1.43650E-01         3.04574E-01         1.43650E-01         1.52608E+00         1.00000E+00         1.52608E+00         1.52608E+00         7.08573E-01         0.00000E+00
         -2.39601E-03         2.81302E-03        -2.52598E-04        -1.43650E-01         3.05730E-01         1.43650E-01         1.48389E+00         1.00000E+00         1.48389E+00         1.48389E+00         6.78771E-01         0.00000E+00
         -2.39601E-03         2.83230E-03        -2.55861E-04        -1.43650E-01         3.06886E-01         1.43650E-01         1.45639E+00         1.00000E+00         1.45639E+00         1.45639E+00         6.63683E-01         0.00000E+00
         -2.39601E-03         2.85158E-03        -2.59146E-04        -1.43650E-01         3.08041E-01         1.43650E-01         1.44139E+00         1.00000E+00         1.44139E+00         1.44139E+00         6.61935E-01         0.00000E+00
         -2.39601E-03         2.87086E-03        -2.62453E-04        -1.43650E-01         3.09197E-01         1.43650E-01         1.43622E+00         1.00000E+00         1.43622E+00         1.43622E+00         6.71512E-01         0.00000E+00
         -2.39601E-03         2.89014E-03        -2.65783E-04        -1.43650E-01         3.10353E-01         1.43650E-01         1.43801E+00         1.00000E+00         1.43801E+00         1.43801E+00         6.89931E-01         0.00000E+00
         -2.39601E-03         2.90942E-03        -2.69135E-04        -1.43650E-01         3.11509E-01         1.43650E-01         1.44384E+00         1.00000E+00         1.44384E+00         1.44384E+00         7.14421E-01         0.00000E+00
         -2.39601E-03         2.92870E-03        -2.72509E-04        -1.43650E-01         3.12665E-01         1.43650E-01         1.45097E+00         1.00000E+00         1.45097E+00         1.45097E+00         7.42115E-01         0.00000E+00
         -2.39601E-03         2.94798E-03        -2.75905E-04        -1.43650E-01         3.13821E-01         1.43650E-01         1.45693E+00         1.00000E+00         1.45693E+00         1.45693E+00         7.70215E-01         0.00000E+00
         -2.39601E-03         2.96726E-03        -2.79324E-04        -1.43650E-01         3.14977E-01         1.43650E-01         1.45965E+00         1.00000E+00         1.45965E+00         1.45965E+00         7.96150E-01         0.00000E+00
         -2.39601E-03         2.98654E-03        -2.82765E-04        -1.43650E-01         3.16133E-01         1.43650E-01         1.45755E+00         1.00000E+00         1.45755E+00         1.45755E+00         8.17696E-01         0.00000E+00
         -2.39601E-03         3.00582E-03        -2.86228E-04        -1.43650E-01         3.17289E-01         1.43650E-01         1.44956E+00         1.00000E+00         1.44956E+00         1.44956E+00         8.33078E-01         0.00000E+00
         -2.39601E-03         3.02510E-03        -2.89714E-04        -1.43650E-01         3.18445E-01         1.43650E-01         1.43513E+00         1.00000E+00         1.43513E+00         1.43513E+00         8.41030E-01         0.00000E+00
         -2.39601E-03         3.04438E-03        -2.93222E-04        -1.43650E-01         3.19600E-01         1.43650E-01         1.41423E+00         1.00000E+00         1.41423E+00         1.41423E+00         8.40828E-01         0.00000E+00
         -2.39601E-03         3.06366E-03        -2.96752E-04        -1.43650E-01         3.20756E-01         1.43650E-01         1.38725E+00         1.00000E+00         1.38725E+00         1.38725E+00         8.32284E-01         0.00000E+00
         -2.39601E-03         3.08294E-03        -3.00304E-04        -1.43650E-01         3.21912E-01         1.43650E-01         1.35497E+00         1.00000E+00         1.35497E+00         1.35497E+00         8.15714E-01         0.00000E+00
         -2.39601E-03         3.10222E-03        -3.03879E-04        -1.43650E-01         3.23068E-01         1.43650E-01         1.31846E+00         1.00000E+00         1.31846E+00         1.31846E+00         7.91869E-01         0.00000E+00
         -2.39601E-03         3.12150E-03        -3.07476E-04        -1.43650E-01         3.24224E-01         1.43650E-01         1.27897E+00         1.00000E+00         1.27897E+00         1.27897E+00         7.61858E-01         0.00000E+00
         -2.39601E-03         3.14078E-03        -3.11095E-04        -1.43650E-01         3.25380E-01         1.43650E-01         1.23783E+00         1.00000E+00         1.23783E+00         1.23783E+00         7.27044E-01         0.00000E+00
         -2.39601E-03         3.16005E-03        -3.14737E-04        -1.43650E-01         3.26536E-01         1.43650E-01         1.19637E+00         1.00000E+00         1.19637E+00         1.19637E+00         6.88947E-01         0.00000E+00
         -2.39601E-03         3.17933E-03        -3.18401E-04        -1.43650E-01         3.27692E-01         1.43650E-01         1.15581E+00         1.00000E+00         1.15581E+00         1.15581E+00         6.49143E-01         0.00000E+00
         -2.39601E-03         3.19861E-03        -3.22087E-04        -1.43650E-01         3.28848E-01         1.43650E-01         1.11722E+00         1.00000E+00         1.11722E+00         1.11722E+00         6.09174E-01         0.00000E+00
         -2.39601E-03         3.21789E-03        -3.25795E-04        -1.43650E-01         3.30004E-01         1.43650E-01         1.08148E+00         1.00000E+00         1.08148E+00         1.08148E+00         5.70472E-01         0.00000E+00
         -2.39601E-03         3.23717E-03        -3.29526E-04        -1.43650E-01         3.31159E-01         1.43650E-01         1.04919E+00         1.00000E+00         1.04919E+00         1.04919E+00         5.34293E-01         0.00000E+00
         -2.39601E-03         3.25645E-03        -3.33279E-04        -1.43650E-01         3.32315E-01         1.43650E-01         1.02073E+00         1.00000E+00         1.02073E+00         1.02073E+00         5.01668E-01         0.00000E+00
         -2.39601E-03         3.27573E-03        -3.37054E-04        -1.43650E-01         3.33471E-01         1.43650E-01         9.96240E-01         1.00000E+00         9.96240E-01         9.96240E-01         4.73372E-01         0.00000E+00
         -2.39601E-03         3.29501E-03        -3.40852E-04        -1.43650E-01         3.34627E-01         1.43650E-01         9.75616E-01         1.00000E+00         9.75616E-01         9.75616E-01         4.49907E-01         0.00000E+00
         -2.39601E-03         3.31429E-03        -3.44672E-04        -1.43650E-01         3.35783E-01         1.43650E-01         9.58568E-01         1.00000E+00         9.58568E-01         9.58568E-01         4.31502E-01         0.00000E+00
         -2.39601E-03         3.33357E-03        -3.48514E-04        -1.43650E-01         3.36939E-01         1.43650E-01         9.44656E-01         1.00000E+00         9.44656E-01         9.44656E-01         4.18126E-01         0.00000E+00
         -2.37676E-03         1.74533E-05        -1.26438E-05        -1.42497E-01         1.38124E-01         1.42497E-01         1.01073E-05         1.00000E+00         1.01073E-05         1.01073E-05         7.01412E-07         0.00000E+00
         -2.37676E-03         3.67331E-05        -1.26751E-05        -1.42497E-01         1.39280E-01         1.42497E-01         4.47793E-05         1.00000E+00         4.47793E-05         4.47793E-05         3.10772E-06         0.00000E+00
         -2.37676E-03         5.60128E-05        -1.27287E-05        -1.42497E-01         1.40436E-01         1.42497E-01         1.04156E-04         1.00000E+00         1.04156E-04         1.04156E-04         7.22925E-06         0.00000E+00
         -2.37676E-03         7.52926E-05        -1.28046E-05        -1.42497E-01         1.41592E-01         1.42497E-01         1.88289E-04         1.00000E+00         1.88289E-04         1.88289E-04         1.30706E-05         0.00000E+00
         -2.37676E-03         9.45723E-05        -1.29028E-05        -1.42497E-01         1.42748E-01         1.42497E-01         2.97252E-04         1.00000E+00         2.97252E-04         2.97252E-04         2.06384E-05         0.00000E+00
         -2.37676E-03         1.13852E-04        -1.30233E-05        -1.42497E-01         1.43904E-01         1.42497E-01         4.31139E-04         1.00000E+00         4.31139E-04         4.31139E-04         2.99412E-05         0.00000E+00
         -2.37676E-03         1.33132E-04        -1.31660E-05        -1.42497E-01         1.45060E-01         1.42497E-01         5.90070E-04         1.00000E+00         5.90070E-04         5.90070E-04         4.09897E-05         0.00000E+00
         -2.37676E-03         1.52412E-04        -1.33310E-05        -1.42497E-01         1.46215E-01         1.42497E-01         7.74186E-04         1.00000E+00         7.74186E-04         7.74186E-04         5.37964E-05         0.00000E+00
         -2.37676E-03         1.71691E-04        -1.35184E-05        -1.42497E-01         1.47371E-01         1.42497E-01         9.83650E-04         1.00000E+00         9.83650E-04         9.83650E-04         6.83762E-05         0.00000E+00
         -2.37676E-03         1.90971E-04        -1.37280E-05        -1.42497E-01         1.48527E-01         1.42497E-01         1.21865E-03         1.00000E+00         1.21865E-03         1.21865E-03         8.47460E-05         0.00000E+00
         -2.37676E-03         2.10251E-04        -1.39598E-05        -1.42497E-01         1.49683E-01         1.42497E-01         1.47940E-03         1.00000E+00         1.47940E-03         1.47940E-03         1.02925E-04         0.00000E+00
         -2.37676E-03         2.29531E-04        -1.42140E-05        -1.42497E-01         1.50839E-01         1.42497E-01         1.76614E-03         1.00000E+00         1.76614E-03         1.76614E-03         1.22935E-04         0.00000E+00
         -2.37676E-03         2.48810E-04        -1.44905E-05        -1.42497E-01         1.51995E-01         1.42497E-01         2.07914E-03         1.00000E+00         2.07914E-03         2.07914E-03         1.44799E-04         0.00000E+00
         -2.37676E-03         2.68090E-04        -1.47892E-05        -1.42497E-01         1.53151E-01         1.42497E-01         2.41868E-03         1.00000E+00         2.41868E-03         2.41868E-03         1.68544E-04         0.00000E+00
         -2.37676E-03         2.87370E-04        -1.51102E-05        -1.42497E-01         1.54307E-01         1.42497E-01         2.78508E-03         1.00000E+00         2.78508E-03         2.78508E-03         1.94199E-04         0.00000E+00
         -2.37676E-03         3.06650E-04        -1.54535E-05        -1.42497E-01         1.55463E-01         1.42497E-01         3.17869E-03         1.00000E+00         3.17869E-03         3.17869E-03         2.21795E-04         0.00000E+00
         -2.37676E-03         3.25930E-04        -1.58191E-05        -1.42497E-01         1.56619E-01         1.42497E-01         3.59989E-03         1.00000E+00         3.59989E-03         3.59989E-03         2.51367E-04         0.00000E+00
         -2.37676E-03         3.45209E-04        -1.62070E-05        -1.42497E-01         1.57774E-01         1.42497E-01         4.04910E-03         1.00000E+00         4.04910E-03         4.04910E-03         2.82952E-04         0.00000E+00
         -2.37676E-03         3.64489E-04        -1.66172E-05        -1.42497E-01         1.58930E-01         1.42497E-01         4.52674E-03         1.00000E+00         4.52674E-03         4.52674E-03         3.16590E-04         0.00000E+00
         -2.37676E-03         3.83769E-04        -1.70497E-05        -1.42497E-01         1.60086E-01         1.42497E-01         5.03331E-03         1.00000E+00         5.03331E-03         5.03331E-03         3.52325E-04         0.00000E+00
         -2.37676E-03         4.03049E-04        -1.75044E-05        -1.42497E-01         1.61242E-01         1.42497E-01         5.56932E-03         1.00000E+00         5.56932E-03         5.56932E-03         3.90205E-04         0.00000E+00
         -2.37676E-03         4.22328E-04        -1.79814E-05        -1.42497E-01         1.62398E-01         1.42497E-01         6.13531E-03         1.00000E+00         6.13531E-03         6.13531E-03         4.30279E-04         0.00000E+00
         -2.37676E-03         4.41608E-04        -1.84807E-05        -1.42497E-01         1.63554E-01         1.42497E-01         6.73188E-03         1.00000E+00         6.73188E-03         6.73188E-03         4.72604E-04         0.00000E+00
         -2.37676E-03         4.60888E-04        -1.90023E-05        -1.42497E-01         1.64710E-01         1.42497E-01         7.35968E-03         1.00000E+00         7.35968E-03         7.35968E-03         5.17236E-04         0.00000E+00
         -2.37676E-03         4.80168E-04        -1.95462E-05        -1.42497E-01         1.65866E-01         1.42497E-01         8.01938E-03         1.00000E+00         8.01938E-03         8.01938E-03         5.64240E-04         0.00000E+00
         -2.37676E-03         4.99447E-04        -2.01124E-05        -1.42497E-01         1.67022E-01         1.42497E-01         8.71171E-03         1.00000E+00         8.71171E-03         8.71171E-03         6.13684E-04         0.00000E+00
         -2.37676E-03         5.18727E-04        -2.07008E-05        -1.42497E-01         1.68178E-01         1.42497E-01         9.43746E-03         1.00000E+00         9.43746E-03         9.43746E-03         6.65640E-04         0.00000E+00
         -2.37676E-03         5.38007E-04        -2.13116E-05        -1.42497E-01         1.69333E-01         1.42497E-01         1.01975E-02         1.00000E+00         1.01975E-02         1.01975E-02         7.20186E-04         0.00000E+00
         -2.37676E-03         5.57287E-04        -2.19446E-05        -1.42497E-01         1.70489E-01         1.42497E-01         1.09926E-02         1.00000E+00         1.09926E-02         1.09926E-02         7.77407E-04         0.00000E+00
         -2.37676E-03         5.76566E-04        -2.25999E-05        -1.42497E-01         1.71645E-01         1.42497E-01         1.18239E-02         1.00000E+00         1.18239E-02         1.18239E-02         8.37392E-04         0.00000E+00
         -2.37676E-03         5.95846E-04        -2.32775E-05        -1.42497E-01         1.72801E-01         1.42497E-01         1.26923E-02         1.00000E+00         1.26923E-02         1.26923E-02         9.00239E-04         0.00000E+00
         -2.37676E-03         6.15126E-04        -2.39774E-05        -1.42497E-01         1.73957E-01         1.42497E-01         1.35990E-02         1.00000E+00         1.35990E-02         1.35990E-02         9.66052E-04         0.00000E+00
         -2.37676E-03         6.34406E-04        -2.46995E-05        -1.42497E-01         1.75113E-01         1.42497E-01         1.45451E-02         1.00000E+00         1.45451E-02         1.45451E-02         1.03494E-03         0.00000E+00
         -2.37676E-03         6.53686E-04        -2.54440E-05        -1.42497E-01         1.76269E-01         1.42497E-01         1.55319E-02         1.00000E+00         1.55319E-02         1.55319E-02         1.10703E-03         0.00000E+00
         -2.37676E-03         6.72965E-04        -2.62107E-05        -1.42497E-01         1.77425E-01         1.42497E-01         1.65608E-02         1.00000E+00         1.65608E-02         1.65608E-02         1.18245E-03         0.00000E+00
         -2.37676E-03         6.92245E-04        -2.69997E-05        -1.42497E-01         1.78581E-01         1.42497E-01         1.76332E-02         1.00000E+00         1.76332E-02         1.76332E-02         1.26133E-03         0.00000E+00
         -2.37676E-03         7.11525E-04        -2.78110E-05        -1.42497E-01         1.79737E-01         1.42497E-01         1.87507E-02         1.00000E+00         1.87507E-02         1.87507E-02         1.34383E-03         0.00000E+00
         -2.37676E-03         7.30805E-04        -2.86446E-05        -1.42497E-01         1.80892E-01         1.42497E-01         1.99150E-02         1.00000E+00         1.99150E-02         1.99150E-02         1.43011E-03         0.00000E+00
         -2.37676E-03         7.50084E-04        -2.95005E-05        -1.42497E-01         1.82048E-01         1.42497E-01         2.11278E-02         1.00000E+00         2.11278E-02         2.11278E-02         1.52035E-03         0.00000E+00
         -2.37676E-03         7.69364E-04        -3.03787E-05        -1.42497E-01         1.83204E-01         1.42497E-01         2.23913E-02         1.00000E+00         2.23913E-02         2.23913E-02         1.61473E-03         0.00000E+00
         -2.37676E-03         7.88644E-04        -3.12791E-05        -1.42497E-01         1.84360E-01         1.42497E-01         2.37074E-02         1.00000E+00         2.37074E-02         2.37074E-02         1.71345E-03         0.00000E+00
         -2.37676E-03         8.07924E-04        -3.22019E-05        -1.42497E-01         1.85516E-01         1.42497E-01         2.50785E-02         1.00000E+00         2.50785E-02         2.50785E-02         1.81676E-03         0.00000E+00
         -2.37676E-03         8.27203E-04        -3.31469E-05        -1.42497E-01         1.86672E-01         1.42497E-01         2.65070E-02         1.00000E+00         2.65070E-02         2.65070E-02         1.92487E-03         0.00000E+00
         -2.37676E-03         8.46483E-04        -3.41142E-05        -1.42497E-01         1.87828E-01         1.42497E-01         2.79956E-02         1.00000E+00         2.79956E-02         2.79956E-02         2.03806E-03         0.00000E+00
         -2.37676E-03         8.65763E-04        -3.51038E-05        -1.42497E-01         1.88984E-01         1.42497E-01         2.95473E-02         1.00000E+00         2.95473E-02         2.95473E-02         2.15660E-03         0.00000E+00
         -2.37676E-03         8.85043E-04        -3.61157E-05        -1.42497E-01         1.90140E-01         1.42497E-01         3.11651E-02         1.00000E+00         3.11651E-02         3.11651E-02         2.28082E-03         0.00000E+00
         -2.37676E-03         9.04322E-04        -3.71498E-05        -1.42497E-01         1.91296E-01         1.42497E-01         3.28526E-02         1.00000E+00         3.28526E-02         3.28526E-02         2.41104E-03         0.00000E+00
         -2.37676E-03         9.23602E-04        -3.82063E-05        -1.42497E-01         1.92451E-01         1.42497E-01         3.46135E-02         1.00000E+00         3.46135E-02         3.46135E-02         2.54764E-03         0.00000E+00
         -2.37676E-03         9.42882E-04        -3.92850E-05        -1.42497E-01         1.93607E-01         1.42497E-01         3.64518E-02         1.00000E+00         3.64518E-02         3.64518E-02         2.69102E-03         0.00000E+00
         -2.37676E-03         9.62162E-04        -4.03860E-05        -1.42497E-01         1.94763E-01         1.42497E-01         3.83721E-02         1.00000E+00         3.83721E-02         3.83721E-02         2.84163E-03         0.00000E+00
         -2.37676E-03         9.81441E-04        -4.15093E-05        -1.42497E-01         1.95919E-01         1.42497E-01         4.03793E-02         1.00000E+00         4.03793E-02         4.03793E-02         2.99995E-03         0.00000E+00
         -2.37676E-03         1.00072E-03        -4.26549E-05        -1.42497E-01         1.97075E-01         1.42497E-01         4.24788E-02         1.00000E+00         4.24788E-02         4.24788E-02         3.16652E-03         0.00000E+00
         -2.37676E-03         1.02000E-03        -4.38228E-05        -1.42497E-01         1.98231E-01         1.42497E-01         4.46765E-02         1.00000E+00         4.46765E-02         4.46765E-02         3.34194E-03         0.00000E+00
         -2.37676E-03         1.03928E-03        -4.50129E-05        -1.42497E-01         1.99387E-01         1.42497E-01         4.69792E-02         1.00000E+00         4.69792E-02         4.69792E-02         3.52685E-03         0.00000E+00
         -2.37676E-03         1.05856E-03        -4.62254E-05        -1.42497E-01         2.00543E-01         1.42497E-01         4.93939E-02         1.00000E+00         4.93939E-02         4.93939E-02         3.72198E-03         0.00000E+00
         -2.37676E-03         1.07784E-03        -4.74601E-05        -1.42497E-01         2.01699E-01         1.42497E-01         5.19290E-02         1.00000E+00         5.19290E-02         5.19290E-02         3.92815E-03         0.00000E+00
         -2.37676E-03         1.09712E-03        -4.87171E-05        -1.42497E-01         2.02855E-01         1.42497E-01         5.45933E-02         1.00000E+00         5.45933E-02         5.45933E-02         4.14624E-03         0.00000E+00
         -2.37676E-03         1.11640E-03        -4.99964E-05        -1.42497E-01         2.04010E-01         1.42497E-01         5.73970E-02         1.00000E+00         5.73970E-02         5.73970E-02         4.37725E-03         0.00000E+00
         -2.37676E-03         1.13568E-03        -5.12980E-05        -1.42497E-01         2.05166E-01         1.42497E-01         6.03514E-02         1.00000E+00         6.03514E-02         6.03514E-02         4.62231E-03         0.00000E+00
         -2.37676E-03         1.15496E-03        -5.26219E-05        -1.42497E-01         2.06322E-01         1.42497E-01         6.34691E-02         1.00000E+00         6.34691E-02         6.34691E-02         4.88267E-03         0.00000E+00
         -2.37676E-03         1.17424E-03        -5.39680E-05        -1.42497E-01         2.07478E-01         1.42497E-01         6.67644E-02         1.00000E+00         6.67644E-02         6.67644E-02         5.15974E-03         0.00000E+00
         -2.37676E-03         1.19352E-03        -5.53365E-05        -1.42497E-01         2.08634E-01         1.42497E-01         7.02536E-02         1.00000E+00         7.02536E-02         7.02536E-02         5.45512E-03         0.00000E+00
         -2.37676E-03         1.21280E-03        -5.67272E-05        -1.42497E-01         2.09790E-01         1.42497E-01         7.39549E-02         1.00000E+00         7.39549E-02         7.39549E-02         5.77061E-03         0.00000E+00
         -2.37676E-03         1.23208E-03        -5.81402E-05        -1.42497E-01         2.10946E-01         1.42497E-01         7.78893E-02         1.00000E+00         7.78893E-02         7.78893E-02         6.10826E-03         0.00000E+00
         -2.37676E-03         1.25136E-03        -5.95755E-05        -1.42497E-01         2.12102E-01         1.42497E-01         8.20809E-02         1.00000E+00         8.20809E-02         8.20809E-02         6.47042E-03         0.00000E+00
         -2.37676E-03         1.27064E-03        -6.10331E-05        -1.42497E-01         2.13258E-01         1.42497E-01         8.65570E-02         1.00000E+00         8.65570E-02         8.65570E-02         6.85975E-03         0.00000E+00
         -2.37676E-03         1.28992E-03        -6.25130E-05        -1.42497E-01         2.14414E-01         1.42497E-01         9.13496E-02         1.00000E+00         9.13496E-02         9.13496E-02         7.27933E-03         0.00000E+00
         -2.37676E-03         1.30920E-03        -6.40151E-05        -1.42497E-01         2.15569E-01         1.42497E-01         9.64956E-02         1.00000E+00         9.64956E-02         9.64956E-02         7.73271E-03         0.00000E+00
         -2.37676E-03         1.32848E-03        -6.55396E-05        -1.42497E-01         2.16725E-01         1.42497E-01         1.02038E-01         1.00000E+00         1.02038E-01         1.02038E-01         8.22398E-03         0.00000E+00
         -2.37676E-03         1.34776E-03        -6.70863E-05        -1.42497E-01         2.17881E-01         1.42497E-01         1.08027E-01         1.00000E+00         1.08027E-01         1.08027E-01         8.75794E-03         0.00000E+00
         -2.37676E-03         1.36704E-03        -6.86553E-05        -1.42497E-01         2.19037E-01         1.42497E-01         1.14523E-01         1.00000E+00         1.14523E-01         1.14523E-01         9.34015E-03         0.00000E+00
         -2.37676E-03         1.38632E-03        -7.02466E-05        -1.42497E-01         2.20193E-01         1.42497E-01         1.21596E-01         1.00000E+00         1.21596E-01         1.21596E-01         9.97721E-03         0.00000E+00
         -2.37676E-03         1.40560E-03        -7.18602E-05        -1.42497E-01         2.21349E-01         1.42497E-01         1.29330E-01         1.00000E+00         1.29330E-01         1.29330E-01         1.06769E-02         0.00000E+00
         -2.37676E-03         1.42488E-03        -7.34961E-05        -1.42497E-01         2.22505E-01         1.42497E-01         1.37827E-01         1.00000E+00         1.37827E-01         1.37827E-01         1.14483E-02         0.00000E+00
         -2.37676E-03         1.44416E-03        -7.51542E-05        -1.42497E-01         2.23661E-01         1.42497E-01         1.47210E-01         1.00000E+00         1.47210E-01         1.47210E-01         1.23027E-02         0.00000E+00
         -2.37676E-03         1.46344E-03        -7.68347E-05        -1.42497E-01         2.24817E-01         1.42497E-01         1.57628E-01         1.00000E+00         1.57628E-01         1.57628E-01         1.32532E-02         0.00000E+00
         -2.37676E-03         1.48272E-03        -7.85374E-05        -1.42497E-01         2.25973E-01         1.42497E-01         1.69266E-01         1.00000E+00         1.69266E-01         1.69266E-01         1.43161E-02         0.00000E+00
         -2.37676E-03         1.50200E-03        -8.02624E-05        -1.42497E-01         2.27128E-01         1.42497E-01         1.82353E-01         1.00000E+00         1.82353E-01         1.82353E-01         1.55110E-02         0.00000E+00
         -2.37676E-03         1.52127E-03        -8.20097E-05        -1.42496E-01         2.28284E-01         1.42497E-01         1.97178E-01         1.00000E+00         1.97178E-01         1.97178E-01         1.68624E-02         0.00000E+00
         -2.37676E-03         1.54055E-03        -8.37793E-05        -1.42496E-01         2.29440E-01         1.42497E-01         2.14104E-01         1.00000E+00         2.14104E-01         2.14104E-01         1.84004E-02         0.00000E+00
         -2.37676E-03         1.55983E-03        -8.55711E-05        -1.42496E-01         2.30596E-01         1.42497E-01         2.33600E-01         1.00000E+00         2.33600E-01         2.33600E-01         2.01633E-02         0.00000E+00
         -2.37676E-03         1.57911E-03        -8.73853E-05        -1.42496E-01         2.31752E-01         1.42497E-01         2.56276E-01         1.00000E+00         2.56276E-01         2.56276E-01         2.21994E-02         0.00000E+00
         -2.37676E-03         1.59839E-03        -8.92217E-05        -1.42496E-01         2.32908E-01         1.42497E-01         2.82933E-01         1.00000E+00         2.82933E-01         2.82933E-01         2.45709E-02         0.00000E+00
         -2.37676E-03         1.61767E-03        -9.10805E-05        -1.42496E-01         2.34064E-01         1.42497E-01         3.14647E-01         1.00000E+00         3.14647E-01         3.14647E-01         2.73589E-02         0.00000E+00
         -2.37676E-03         1.63695E-03        -9.29615E-05        -1.42496E-01         2.35220E-01         1.42497E-01         3.52884E-01         1.00000E+00         3.52884E-01         3.52884E-01         3.06708E-02         0.00000E+00
         -2.37676E-03         1.65623E-03        -9.48648E-05        -1.42496E-01         2.36376E-01         1.42496E-01         3.99686E-01         1.00000E+00         3.99686E-01         3.99686E-01         3.46504E-02         0.00000E+00
         -2.37676E-03         1.67551E-03        -9.67903E-05        -1.42496E-01         2.37532E-01         1.42496E-01         4.57958E-01         1.00000E+00         4.57958E-01         4.57958E-01         3.94950E-02         0.00000E+00
         -2.37676E-03         1.69479E-03        -9.87382E-05        -1.42496E-01         2.38687E-01         1.42496E-01         5.31946E-01         1.00000E+00         5.31946E-01         5.31946E-01         4.54797E-02         0.00000E+00
         -2.37676E-03         1.71407E-03        -1.00708E-04        -1.42496E-01         2.39843E-01         1.42496E-01         6.28056E-01         1.00000E+00         6.28056E-01         6.28056E-01         5.29982E-02         0.00000E+00
         -2.37676E-03         1.73335E-03        -1.02701E-04        -1.42496E-01         2.40999E-01         1.42496E-01         7.56316E-01         1.00000E+00         7.56316E-01         7.56316E-01         6.26287E-02         0.00000E+00
         -2.37676E-03         1.75263E-03        -1.04716E-04        -1.42496E-01         2.42155E-01         1.42496E-01         9.33155E-01         1.00000E+00         9.33155E-01         9.33155E-01         7.52497E-02         0.00000E+00
         -2.37676E-03         1.77191E-03        -1.06753E-04        -1.42496E-01         2.43311E-01         1.42496E-01         1.18709E+00         1.00000E+00         1.18709E+00         1.18709E+00         9.22525E-02         0.00000E+00
         -2.37676E-03         1.79119E-03        -1.08812E-04        -1.42496E-01         2.44467E-01         1.42496E-01         1.57152E+00         1.00000E+00         1.57152E+00         1.57152E+00         1.15961E-01         0.00000E+00
         -2.37676E-03         1.81047E-03        -1.10893E-04        -1.42496E-01         2.45623E-01         1.42496E-01         2.19564E+00         1.00000E+00         2.19564E+00         2.19564E+00         1.50159E-01         0.00000E+00
         -2.37676E-03         1.82975E-03        -1.12997E-04        -1.42496E-01         2.46779E-01         1.42496E-01         3.35121E+00         1.00000E+00         3.35121E+00         3.35121E+00         1.83667E-01         0.00000E+00
         -2.37676E-03         1.84903E-03        -1.15123E-04        -1.42496E-01         2.47935E-01         1.42496E-01         5.99807E+00         1.00000E+00         5.99807E+00         5.99807E+00         2.38243E-01         0.00000E+00
         -2.37676E-03         1.86831E-03        -1.17272E-04        -1.42496E-01         2.49091E-01         1.42496E-01         1.46484E+01         1.00000E+00         1.46484E+01         1.46484E+01         4.93669E-01         0.00000E+00
         -2.37676E-03         1.88759E-03        -1.19443E-04        -1.42496E-01         2.50246E-01         1.42496E-01         4.24612E+01         1.00000E+00         4.24612E+01         4.24612E+01         3.67946E+00         0.00000E+00
         -2.37676E-03         1.90687E-03        -1.21636E-04        -1.42496E-01         2.51402E-01         1.42496E-01         2.74524E+01         1.00000E+00         2.74524E+01         2.74524E+01         6.19017E+00         0.00000E+00
         -2.37676E-03         1.92615E-03        -1.23851E-04        -1.42496E-01         2.52558E-01         1.42496E-01         1.97056E+01         1.00000E+00         1.97056E+01         1.97056E+01         6.57721E+00         0.00000E+00
         -2.37676E-03         1.94543E-03        -1.26088E-04        -1.42496E-01         2.53714E-01         1.42496E-01         1.70734E+01         1.00000E+00         1.70734E+01         1.70734E+01         6.68029E+00         0.00000E+00
         -2.37676E-03         1.96471E-03        -1.28348E-04        -1.42496E-01         2.54870E-01         1.42496E-01         1.39615E+01         1.00000E+00         1.39615E+01         1.39615E+01         6.03808E+00         0.00000E+00
         -2.37676E-03         1.98399E-03        -1.30630E-04        -1.42496E-01         2.56026E-01         1.42496E-01         1.12499E+01         1.00000E+00         1.12499E+01         1.12499E+01         5.23343E+00         0.00000E+00
         -2.37676E-03         2.00327E-03        -1.32935E-04        -1.42496E-01         2.57182E-01         1.42496E-01         9.56044E+00         1.00000E+00         9.56044E+00         9.56044E+00         4.62211E+00         0.00000E+00
         -2.37676E-03         2.02255E-03        -1.35262E-04        -1.42496E-01         2.58338E-01         1.42496E-01         8.68447E+00         1.00000E+00         8.68447E+00         8.68447E+00         4.20323E+00         0.00000E+00
         -2.37676E-03         2.04183E-03        -1.37611E-04        -1.42496E-01         2.59494E-01         1.42496E-01         8.26656E+00         1.00000E+00         8.26656E+00         8.26656E+00         3.90843E+00         0.00000E+00
         -2.37676E-03         2.06111E-03        -1.39982E-04        -1.42496E-01         2.60650E-01         1.42496E-01         8.05271E+00         1.00000E+00         8.05271E+00         8.05271E+00         3.70162E+00         0.00000E+00
         -2.37676E-03         2.08039E-03        -1.42375E-04        -1.42496E-01         2.61805E-01         1.42496E-01         7.91093E+00         1.00000E+00         7.91093E+00         7.91093E+00         3.56859E+00         0.00000E+00
         -2.37676E-03         2.09967E-03        -1.44791E-04        -1.42496E-01         2.62961E-01         1.42496E-01         7.77715E+00         1.00000E+00         7.77715E+00         7.77715E+00         3.49086E+00         0.00000E+00
         -2.37676E-03         2.11895E-03        -1.47229E-04        -1.42496E-01         2.64117E-01         1.42496E-01         7.60868E+00         1.00000E+00         7.60868E+00         7.60868E+00         3.43842E+00         0.00000E+00
         -2.37676E-03         2.13823E-03        -1.49690E-04        -1.42496E-01         2.65273E-01         1.42496E-01         7.37198E+00         1.00000E+00         7.37198E+00         7.37198E+00         3.37739E+00         0.00000E+00
         -2.37676E-03         2.15751E-03        -1.52173E-04        -1.42496E-01         2.66429E-01         1.42496E-01         7.05044E+00         1.00000E+00         7.05044E+00         7.05044E+00         3.28141E+00         0.00000E+00
         -2.37676E-03         2.17679E-03        -1.54678E-04        -1.42496E-01         2.67585E-01         1.42496E-01         6.65019E+00         1.00000E+00         6.65019E+00         6.65019E+00         3.13914E+00         0.00000E+00
         -2.37676E-03         2.19607E-03        -1.57205E-04        -1.42496E-01         2.68741E-01         1.42496E-01         6.19459E+00         1.00000E+00         6.19459E+00         6.19459E+00         2.95374E+00         0.00000E+00
         -2.37676E-03         2.21535E-03        -1.59755E-04        -1.42496E-01         2.69897E-01         1.42496E-01         5.71233E+00         1.00000E+00         5.71233E+00         5.71233E+00         2.73700E+00         0.00000E+00
         -2.37676E-03         2.23463E-03        -1.62326E-04        -1.42496E-01         2.71053E-01         1.42496E-01         5.22836E+00         1.00000E+00         5.22836E+00         5.22836E+00         2.50309E+00         0.00000E+00
         -2.37676E-03         2.25391E-03        -1.64921E-04        -1.42496E-01         2.72209E-01         1.42496E-01         4.76133E+00         1.00000E+00         4.76133E+00         4.76133E+00         2.26530E+00         0.00000E+00
         -2.37676E-03         2.27319E-03        -1.67537E-04        -1.42496E-01         2.73364E-01         1.42496E-01         4.32540E+00         1.00000E+00         4.32540E+00         4.32540E+00         2.03545E+00         0.00000E+00
         -2.37676E-03         2.29247E-03        -1.70176E-04        -1.42496E-01         2.74520E-01         1.42496E-01         3.93250E+00         1.00000E+00         3.93250E+00         3.93250E+00         1.82415E+00         0.00000E+00
         -2.37676E-03         2.31175E-03        -1.72837E-04        -1.42496E-01         2.75676E-01         1.42496E-01         3.59305E+00         1.00000E+00         3.59305E+00         3.59305E+00         1.64071E+00         0.00000E+00
         -2.37676E-03         2.33102E-03        -1.75520E-04        -1.42496E-01         2.76832E-01         1.42496E-01         3.31493E+00         1.00000E+00         3.31493E+00         3.31493E+00         1.49239E+00         0.00000E+00
         -2.37676E-03         2.35030E-03        -1.78226E-04        -1.42496E-01         2.77988E-01         1.42496E-01         3.10200E+00         1.00000E+00         3.10200E+00         3.10200E+00         1.38360E+00         0.00000E+00
         -2.37676E-03         2.36958E-03        -1.80953E-04        -1.42496E-01         2.79144E-01         1.42496E-01         2.95320E+00         1.00000E+00         2.95320E+00         2.95320E+00         1.31538E+00         0.00000E+00
         -2.37676E-03         2.38886E-03        -1.83704E-04        -1.42496E-01         2.80300E-01         1.42496E-01         2.86257E+00         1.00000E+00         2.86257E+00         2.86257E+00         1.28552E+00         0.00000E+00
         -2.37676E-03         2.40814E-03        -1.86476E-04        -1.42496E-01         2.81456E-01         1.42496E-01         2.82024E+00         1.00000E+00         2.82024E+00         2.82024E+00         1.28901E+00         0.00000E+00
         -2.37676E-03         2.42742E-03        -1.89271E-04        -1.42496E-01         2.82612E-01         1.42496E-01         2.81382E+00         1.00000E+00         2.81382E+00         2.81382E+00         1.31880E+00         0.00000E+00
         -2.37676E-03         2.44670E-03        -1.92088E-04        -1.42496E-01         2.83768E-01         1.42496E-01         2.82995E+00         1.00000E+00         2.82995E+00         2.82995E+00         1.36655E+00         0.00000E+00
         -2.37676E-03         2.46598E-03        -1.94927E-04        -1.42496E-01         2.84923E-01         1.42496E-01         2.85568E+00         1.00000E+00         2.85568E+00         2.85568E+00         1.42348E+00         0.00000E+00
         -2.37676E-03         2.48526E-03        -1.97789E-04        -1.42496E-01         2.86079E-01         1.42496E-01         2.87969E+00         1.00000E+00         2.87969E+00         2.87969E+00         1.48116E+00         0.00000E+00
         -2.37676E-03         2.50454E-03        -2.00672E-04        -1.42496E-01         2.87235E-01         1.42496E-01         2.89300E+00         1.00000E+00         2.89300E+00         2.89300E+00         1.53215E+00         0.00000E+00
         -2.37676E-03         2.52382E-03        -2.03579E-04        -1.42496E-01         2.88391E-01         1.42496E-01         2.88927E+00         1.00000E+00         2.88927E+00         2.88927E+00         1.57047E+00         0.00000E+00
         -2.37676E-03         2.54310E-03        -2.06507E-04        -1.42496E-01         2.89547E-01         1.42496E-01         2.86471E+00         1.00000E+00         2.86471E+00         2.86471E+00         1.59175E+00         0.00000E+00
         -2.37676E-03         2.56238E-03        -2.09458E-04        -1.42496E-01         2.90703E-01         1.42496E-01         2.81780E+00         1.00000E+00         2.81780E+00         2.81780E+00         1.59333E+00         0.00000E+00
         -2.37676E-03         2.58166E-03        -2.12431E-04        -1.42496E-01         2.91859E-01         1.42496E-01         2.74889E+00         1.00000E+00         2.74889E+00         2.74889E+00         1.57414E+00         0.00000E+00
         -2.37676E-03         2.60094E-03        -2.15426E-04        -1.42496E-01         2.93015E-01         1.42496E-01         2.65986E+00         1.00000E+00         2.65986E+00         2.65986E+00         1.53459E+00         0.00000E+00
         -2.37676E-03         2.62022E-03        -2.18444E-04        -1.42496E-01         2.94171E-01         1.42496E-01         2.55383E+00         1.00000E+00         2.55383E+00         2.55383E+00         1.47639E+00         0.00000E+00
         -2.37676E-03         2.63950E-03        -2.21483E-04        -1.42496E-01         2.95327E-01         1.42496E-01         2.43489E+00         1.00000E+00         2.43489E+00         2.43489E+00         1.40240E+00         0.00000E+00
         -2.37676E-03         2.65878E-03        -2.24546E-04        -1.42496E-01         2.96482E-01         1.42496E-01         2.30777E+00         1.00000E+00         2.30777E+00         2.30777E+00         1.31640E+00         0.00000E+00
         -2.37676E-03         2.67806E-03        -2.27630E-04        -1.42496E-01         2.97638E-01         1.42496E-01         2.17753E+00         1.00000E+00         2.17753E+00         2.17753E+00         1.22274E+00         0.00000E+00
         -2.37676E-03         2.69734E-03        -2.30737E-04        -1.42496E-01         2.98794E-01         1.42496E-01         2.04916E+00         1.00000E+00         2.04916E+00         2.04916E+00         1.12603E+00         0.00000E+00
         -2.37676E-03         2.71662E-03        -2.33866E-04        -1.42496E-01         2.99950E-01         1.42496E-01         1.92723E+00         1.00000E+00         1.92723E+00         1.92723E+00         1.03084E+00         0.00000E+00
         -2.37676E-03         2.73590E-03        -2.37017E-04        -1.42496E-01         3.01106E-01         1.42496E-01         1.81560E+00         1.00000E+00         1.81560E+00         1.81560E+00         9.41300E-01         0.00000E+00
         -2.37676E-03         2.75518E-03        -2.40191E-04        -1.42496E-01         3.02262E-01         1.42496E-01         1.71721E+00         1.00000E+00         1.71721E+00         1.71721E+00         8.60961E-01         0.00000E+00
         -2.37676E-03         2.77446E-03        -2.43386E-04        -1.42496E-01         3.03418E-01         1.42496E-01         1.63400E+00         1.00000E+00         1.63400E+00         1.63400E+00         7.92562E-01         0.00000E+00
         -2.37676E-03         2.79374E-03        -2.46605E-04        -1.42496E-01         3.04574E-01         1.42496E-01         1.56683E+00         1.00000E+00         1.56683E+00         1.56683E+00         7.37963E-01         0.00000E+00
         -2.37676E-03         2.81302E-03        -2.49845E-04        -1.42496E-01         3.05730E-01         1.42496E-01         1.51561E+00         1.00000E+00         1.51561E+00         1.51561E+00         6.98102E-01         0.00000E+00
         -2.37676E-03         2.83230E-03        -2.53108E-04        -1.42496E-01         3.06886E-01         1.42496E-01         1.47934E+00         1.00000E+00         1.47934E+00         1.47934E+00         6.73021E-01         0.00000E+00
         -2.37676E-03         2.85158E-03        -2.56393E-04        -1.42496E-01         3.08041E-01         1.42496E-01         1.45634E+00         1.00000E+00         1.45634E+00         1.45634E+00         6.61932E-01         0.00000E+00
         -2.37676E-03         2.87086E-03        -2.59700E-04        -1.42496E-01         3.09197E-01         1.42496E-01         1.44437E+00         1.00000E+00         1.44437E+00         1.44437E+00         6.63326E-01         0.00000E+00
         -2.37676E-03         2.89014E-03        -2.63030E-04        -1.42496E-01         3.10353E-01         1.42496E-01         1.44088E+00         1.00000E+00         1.44088E+00         1.44088E+00         6.75124E-01         0.00000E+00
         -2.37676E-03         2.90942E-03        -2.66381E-04        -1.42496E-01         3.11509E-01         1.42496E-01         1.44313E+00         1.00000E+00         1.44313E+00         1.44313E+00         6.94837E-01         0.00000E+00
         -2.37676E-03         2.92870E-03        -2.69756E-04        -1.42496E-01         3.12665E-01         1.42496E-01         1.44845E+00         1.00000E+00         1.44845E+00         1.44845E+00         7.19744E-01         0.00000E+00
         -2.37676E-03         2.94798E-03        -2.73152E-04        -1.42496E-01         3.13821E-01         1.42496E-01         1.45432E+00         1.00000E+00         1.45432E+00         1.45432E+00         7.47067E-01         0.00000E+00
         -2.37676E-03         2.96726E-03        -2.76571E-04        -1.42496E-01         3.14977E-01         1.42496E-01         1.45854E+00         1.00000E+00         1.45854E+00         1.45854E+00         7.74135E-01         0.00000E+00
         -2.37676E-03         2.98654E-03        -2.80012E-04        -1.42496E-01         3.16133E-01         1.42496E-01         1.45930E+00         1.00000E+00         1.45930E+00         1.45930E+00         7.98517E-01         0.00000E+00
         -2.37676E-03         3.00582E-03        -2.83475E-04        -1.42496E-01         3.17289E-01         1.42496E-01         1.45525E+00         1.00000E+00         1.45525E+00         1.45525E+00         8.18145E-01         0.00000E+00
         -2.37676E-03         3.02510E-03        -2.86961E-04        -1.42496E-01         3.18445E-01         1.42496E-01         1.44551E+00         1.00000E+00         1.44551E+00         1.44551E+00         8.31401E-01         0.00000E+00
         -2.37676E-03         3.04438E-03        -2.90468E-04        -1.42496E-01         3.19600E-01         1.42496E-01         1.42970E+00         1.00000E+00         1.42970E+00         1.42970E+00         8.37167E-01         0.00000E+00
         -2.37676E-03         3.06366E-03        -2.93999E-04        -1.42496E-01         3.20756E-01         1.42496E-01         1.40790E+00         1.00000E+00         1.40790E+00         1.40790E+00         8.34855E-01         0.00000E+00
         -2.37676E-03         3.08294E-03        -2.97551E-04        -1.42496E-01         3.21912E-01         1.42496E-01         1.38056E+00         1.00000E+00         1.38056E+00         1.38056E+00         8.24391E-01         0.00000E+00
         -2.37676E-03         3.10222E-03        -3.01126E-04        -1.42496E-01         3.23068E-01         1.42496E-01         1.34848E+00         1.00000E+00         1.34848E+00         1.34848E+00         8.06174E-01         0.00000E+00
         -2.37676E-03         3.12150E-03        -3.04723E-04        -1.42496E-01         3.24224E-01         1.42496E-01         1.31268E+00         1.00000E+00         1.31268E+00         1.31268E+00         7.81011E-01         0.00000E+00
         -2.37676E-03         3.14078E-03        -3.08342E-04        -1.42496E-01         3.25380E-01         1.42496E-01         1.27433E+00         1.00000E+00         1.27433E+00         1.27433E+00         7.50031E-01         0.00000E+00
         -2.37676E-03         3.16005E-03        -3.11984E-04        -1.42496E-01         3.26536E-01         1.42496E-01         1.23465E+00         1.00000E+00         1.23465E+00         1.23465E+00         7.14594E-01         0.00000E+00
         -2.37676E-03         3.17933E-03        -3.15647E-04        -1.42496E-01         3.27692E-01         1.42496E-01         1.19483E+00         1.00000E+00         1.19483E+00         1.19483E+00         6.76195E-01         0.00000E+00
         -2.37676E-03         3.19861E-03        -3.19334E-04        -1.42496E-01         3.28848E-01         1.42496E-01         1.15598E+00         1.00000E+00         1.15598E+00         1.15598E+00         6.36372E-01         0.00000E+00
         -2.37676E-03         3.21789E-03        -3.23042E-04        -1.42496E-01         3.30004E-01         1.42496E-01         1.11903E+00         1.00000E+00         1.11903E+00         1.11903E+00         5.96622E-01         0.00000E+00
         -2.37676E-03         3.23717E-03        -3.26773E-04        -1.42496E-01         3.31159E-01         1.42496E-01         1.08474E+00         1.00000E+00         1.08474E+00         1.08474E+00         5.58329E-01         0.00000E+00
         -2.37676E-03         3.25645E-03        -3.30526E-04        -1.42496E-01         3.32315E-01         1.42496E-01         1.05364E+00         1.00000E+00         1.05364E+00         1.05364E+00         5.22705E-01         0.00000E+00
         -2.37676E-03         3.27573E-03        -3.34301E-04        -1.42496E-01         3.33471E-01         1.42496E-01         1.02606E+00         1.00000E+00         1.02606E+00         1.02606E+00         4.90741E-01         0.00000E+00
         -2.37676E-03         3.29501E-03        -3.38099E-04        -1.42496E-01         3.34627E-01         1.42496E-01         1.00209E+00         1.00000E+00         1.00209E+00         1.00209E+00         4.63179E-01         0.00000E+00
         -2.37676E-03         3.31429E-03        -3.41918E-04        -1.42496E-01         3.35783E-01         1.42496E-01         9.81655E-01         1.00000E+00         9.81655E-01         9.81655E-01         4.40497E-01         0.00000E+00
         -2.37676E-03         3.33357E-03        -3.45761E-04        -1.42496E-01         3.36939E-01         1.42496E-01         9.64488E-01         1.00000E+00         9.64488E-01         9.64488E-01         4.22904E-01         0.00000E+00
         -2.35752E-03         1.74533E-05        -9.91256E-06        -1.41343E-01         1.38124E-01         1.41343E-01         1.07303E-05         1.00000E+00         1.07303E-05         1.07303E-05         6.87397E-07         0.00000E+00
         -2.35752E-03         3.67331E-05        -9.94388E-06        -1.41343E-01         1.39280E-01         1.41343E-01         4.75398E-05         1.00000E+00         4.75398E-05         4.75398E-05         3.04567E-06         0.00000E+00
         -2.35752E-03         5.60128E-05        -9.99748E-06        -1.41343E-01         1.40436E-01         1.41343E-01         1.10578E-04         1.00000E+00         1.10578E-04         1.10578E-04         7.08509E-06         0.00000E+00
         -2.35752E-03         7.52926E-05        -1.00734E-05        -1.41343E-01         1.41592E-01         1.41343E-01         1.99900E-04         1.00000E+00         1.99900E-04         1.99900E-04         1.28104E-05         0.00000E+00
         -2.35752E-03         9.45723E-05        -1.01715E-05        -1.41343E-01         1.42748E-01         1.41343E-01         3.15585E-04         1.00000E+00         3.15585E-04         3.15585E-04         2.02285E-05         0.00000E+00
         -2.35752E-03         1.13852E-04        -1.02920E-05        -1.41343E-01         1.43904E-01         1.41343E-01         4.57738E-04         1.00000E+00         4.57738E-04         4.57738E-04         2.93482E-05         0.00000E+00
         -2.35752E-03         1.33132E-04        -1.04347E-05        -1.41343E-01         1.45060E-01         1.41343E-01         6.26485E-04         1.00000E+00         6.26485E-04         6.26485E-04         4.01805E-05         0.00000E+00
         -2.35752E-03         1.52412E-04        -1.05998E-05        -1.41343E-01         1.46215E-01         1.41343E-01         8.21979E-04         1.00000E+00         8.21979E-04         8.21979E-04         5.27386E-05         0.00000E+00
         -2.35752E-03         1.71691E-04        -1.07871E-05        -1.41343E-01         1.47371E-01         1.41343E-01         1.04440E-03         1.00000E+00         1.04440E-03         1.04440E-03         6.70376E-05         0.00000E+00
         -2.35752E-03         1.90971E-04        -1.09967E-05        -1.41343E-01         1.48527E-01         1.41343E-01         1.29395E-03         1.00000E+00         1.29395E-03         1.29395E-03         8.30952E-05         0.00000E+00
         -2.35752E-03         2.10251E-04        -1.12286E-05        -1.41343E-01         1.49683E-01         1.41343E-01         1.57086E-03         1.00000E+00         1.57086E-03         1.57086E-03         1.00931E-04         0.00000E+00
         -2.35752E-03         2.29531E-04        -1.14827E-05        -1.41343E-01         1.50839E-01         1.41343E-01         1.87539E-03         1.00000E+00         1.87539E-03         1.87539E-03         1.20568E-04         0.00000E+00
         -2.35752E-03         2.48810E-04        -1.17592E-05        -1.41343E-01         1.51995E-01         1.41343E-01         2.20782E-03         1.00000E+00         2.20782E-03         2.20782E-03         1.42030E-04         0.00000E+00
         -2.35752E-03         2.68090E-04        -1.20579E-05        -1.41343E-01         1.53151E-01         1.41343E-01         2.56847E-03         1.00000E+00         2.56847E-03         2.56847E-03         1.65344E-04         0.00000E+00
         -2.35752E-03         2.87370E-04        -1.23790E-05        -1.41343E-01         1.54307E-01         1.41343E-01         2.95768E-03         1.00000E+00         2.95768E-03         2.95768E-03         1.90541E-04         0.00000E+00
         -2.35752E-03         3.06650E-04        -1.27223E-05        -1.41343E-01         1.55463E-01         1.41343E-01         3.37583E-03         1.00000E+00         3.37583E-03         3.37583E-03         2.17654E-04         0.00000E+00
         -2.35752E-03         3.25930E-04        -1.30879E-05        -1.41343E-01         1.56619E-01         1.41343E-01         3.82334E-03         1.00000E+00         3.82334E-03         3.82334E-03         2.46716E-04         0.00000E+00
         -2.35752E-03         3.45209E-04        -1.34758E-05        -1.41343E-01         1.57774E-01         1.41343E-01         4.30064E-03         1.00000E+00         4.30064E-03         4.30064E-03         2.77769E-04         0.00000E+00
         -2.35752E-03         3.64489E-04        -1.38859E-05        -1.41343E-01         1.58930E-01         1.41343E-01         4.80821E-03         1.00000E+00         4.80821E-03         4.80821E-03         3.10852E-04         0.00000E+00
         -2.35752E-03         3.83769E-04        -1.43184E-05        -1.41343E-01         1.60086E-01         1.41343E-01         5.34657E-03         1.00000E+00         5.34657E-03         5.34657E-03         3.46012E-04         0.00000E+00
         -2.35752E-03         4.03049E-04        -1.47731E-05        -1.41343E-01         1.61242E-01         1.41343E-01         5.91629E-03         1.00000E+00         5.91629E-03         5.91629E-03         3.83297E-04         0.00000E+00
         -2.35752E-03         4.22328E-04        -1.52502E-05        -1.41343E-01         1.62398E-01         1.41343E-01         6.51794E-03         1.00000E+00         6.51794E-03         6.51794E-03         4.22759E-04         0.00000E+00
         -2.35752E-03         4.41608E-04        -1.57495E-05        -1.41343E-01         1.63554E-01         1.41343E-01         7.15219E-03         1.00000E+00         7.15219E-03         7.15219E-03         4.64456E-04         0.00000E+00
         -2.35752E-03         4.60888E-04        -1.62711E-05        -1.41343E-01         1.64710E-01         1.41343E-01         7.81972E-03         1.00000E+00         7.81972E-03         7.81972E-03         5.08449E-04         0.00000E+00
         -2.35752E-03         4.80168E-04        -1.68149E-05        -1.41343E-01         1.65866E-01         1.41343E-01         8.52126E-03         1.00000E+00         8.52126E-03         8.52126E-03         5.54802E-04         0.00000E+00
         -2.35752E-03         4.99447E-04        -1.73811E-05        -1.41343E-01         1.67022E-01         1.41343E-01         9.25761E-03         1.00000E+00         9.25761E-03         9.25761E-03         6.03585E-04         0.00000E+00
         -2.35752E-03         5.18727E-04        -1.79696E-05        -1.41343E-01         1.68178E-01         1.41343E-01         1.00296E-02         1.00000E+00         1.00296E-02         1.00296E-02         6.54875E-04         0.00000E+00
         -2.35752E-03         5.38007E-04        -1.85803E-05        -1.41343E-01         1.69333E-01         1.41343E-01         1.08382E-02         1.00000E+00         1.08382E-02         1.08382E-02         7.08753E-04         0.00000E+00
         -2.35752E-03         5.57287E-04        -1.92133E-05        -1.41343E-01         1.70489E-01         1.41343E-01         1.16843E-02         1.00000E+00         1.16843E-02         1.16843E-02         7.65305E-04         0.00000E+00
         -2.35752E-03         5.76566E-04        -1.98686E-05        -1.41343E-01         1.71645E-01         1.41343E-01         1.25690E-02         1.00000E+00         1.25690E-02         1.25690E-02         8.24624E-04         0.00000E+00
         -2.35752E-03         5.95846E-04        -2.05462E-05        -1.41343E-01         1.72801E-01         1.41343E-01         1.34934E-02         1.00000E+00         1.34934E-02         1.34934E-02         8.86812E-04         0.00000E+00
         -2.35752E-03         6.15126E-04        -2.12461E-05        -1.41343E-01         1.73957E-01         1.41343E-01         1.44587E-02         1.00000E+00         1.44587E-02         1.44587E-02         9.51976E-04         0.00000E+00
         -2.35752E-03         6.34406E-04        -2.19683E-05        -1.41343E-01         1.75113E-01         1.41343E-01         1.54661E-02         1.00000E+00         1.54661E-02         1.54661E-02         1.02023E-03         0.00000E+00
         -2.35752E-03         6.53686E-04        -2.27127E-05        -1.41343E-01         1.76269E-01         1.41343E-01         1.65171E-02         1.00000E+00         1.65171E-02         1.65171E-02         1.09170E-03         0.00000E+00
         -2.35752E-03         6.72965E-04        -2.34795E-05        -1.41343E-01         1.77425E-01         1.41343E-01         1.76131E-02         1.00000E+00         1.76131E-02         1.76131E-02         1.16653E-03         0.00000E+00
         -2.35752E-03         6.92245E-04        -2.42685E-05        -1.41343E-01         1.78581E-01         1.41343E-01         1.87557E-02         1.00000E+00         1.87557E-02         1.87557E-02         1.24485E-03         0.00000E+00
         -2.35752E-03         7.11525E-04        -2.50798E-05        -1.41343E-01         1.79737E-01         1.41343E-01         1.99466E-02         1.00000E+00         1.99466E-02         1.99466E-02         1.32682E-03         0.00000E+00
         -2.35752E-03         7.30805E-04        -2.59134E-05        -1.41343E-01         1.80892E-01         1.41343E-01         2.11877E-02         1.00000E+00         2.11877E-02         2.11877E-02         1.41261E-03         0.00000E+00
         -2.35752E-03         7.50084E-04        -2.67693E-05        -1.41343E-01         1.82048E-01         1.41343E-01         2.24808E-02         1.00000E+00         2.24808E-02         2.24808E-02         1.50240E-03         0.00000E+00
         -2.35752E-03         7.69364E-04        -2.76474E-05        -1.41343E-01         1.83204E-01         1.41343E-01         2.38281E-02         1.00000E+00         2.38281E-02         2.38281E-02         1.59639E-03         0.00000E+00
         -2.35752E-03         7.88644E-04        -2.85479E-05        -1.41343E-01         1.84360E-01         1.41343E-01         2.52320E-02         1.00000E+00         2.52320E-02         2.52320E-02         1.69478E-03         0.00000E+00
         -2.35752E-03         8.07924E-04        -2.94706E-05        -1.41343E-01         1.85516E-01         1.41343E-01         2.66948E-02         1.00000E+00         2.66948E-02         2.66948E-02         1.79782E-03         0.00000E+00
         -2.35752E-03         8.27203E-04        -3.04156E-05        -1.41343E-01         1.86672E-01         1.41343E-01         2.82193E-02         1.00000E+00         2.82193E-02         2.82193E-02         1.90575E-03         0.00000E+00
         -2.35752E-03         8.46483E-04        -3.13829E-05        -1.41343E-01         1.87828E-01         1.41343E-01         2.98084E-02         1.00000E+00         2.98084E-02         2.98084E-02         2.01884E-03         0.00000E+00
         -2.35752E-03         8.65763E-04        -3.23725E-05        -1.41343E-01         1.88984E-01         1.41343E-01         3.14651E-02         1.00000E+00         3.14651E-02         3.14651E-02         2.13738E-03         0.00000E+00
         -2.35752E-03         8.85043E-04        -3.33844E-05        -1.41343E-01         1.90140E-01         1.41343E-01         3.31930E-02         1.00000E+00         3.31930E-02         3.31930E-02         2.26170E-03         0.00000E+00
         -2.35752E-03         9.04322E-04        -3.44186E-05        -1.41343E-01         1.91296E-01         1.41343E-01         3.49957E-02         1.00000E+00         3.49957E-02         3.49957E-02         2.39215E-03         0.00000E+00
         -2.35752E-03         9.23602E-04        -3.54750E-05        -1.41343E-01         1.92451E-01         1.41343E-01         3.68774E-02         1.00000E+00         3.68774E-02         3.68774E-02         2.52911E-03         0.00000E+00
         -2.35752E-03         9.42882E-04        -3.65537E-05        -1.41343E-01         1.93607E-01         1.41343E-01         3.88423E-02         1.00000E+00         3.88423E-02         3.88423E-02         2.67300E-03         0.00000E+00
         -2.35752E-03         9.62162E-04        -3.76548E-05        -1.41343E-01         1.94763E-01         1.41343E-01         4.08955E-02         1.00000E+00         4.08955E-02         4.08955E-02         2.82427E-03         0.00000E+00
         -2.35752E-03         9.81441E-04        -3.87781E-05        -1.41343E-01         1.95919E-01         1.41343E-01         4.30422E-02         1.00000E+00         4.30422E-02         4.30422E-02         2.98345E-03         0.00000E+00
         -2.35752E-03         1.00072E-03        -3.99236E-05        -1.41343E-01         1.97075E-01         1.41343E-01         4.52882E-02         1.00000E+00         4.52882E-02         4.52882E-02         3.15107E-03         0.00000E+00
         -2.35752E-03         1.02000E-03        -4.10915E-05        -1.41343E-01         1.98231E-01         1.41343E-01         4.76401E-02         1.00000E+00         4.76401E-02         4.76401E-02         3.32776E-03         0.00000E+00
         -2.35752E-03         1.03928E-03        -4.22817E-05        -1.41343E-01         1.99387E-01         1.41343E-01         5.01049E-02         1.00000E+00         5.01049E-02         5.01049E-02         3.51419E-03         0.00000E+00
         -2.35752E-03         1.05856E-03        -4.34941E-05        -1.41343E-01         2.00543E-01         1.41343E-01         5.26906E-02         1.00000E+00         5.26906E-02         5.26906E-02         3.71111E-03         0.00000E+00
         -2.35752E-03         1.07784E-03        -4.47289E-05        -1.41343E-01         2.01699E-01         1.41343E-01         5.54058E-02         1.00000E+00         5.54058E-02         5.54058E-02         3.91936E-03         0.00000E+00
         -2.35752E-03         1.09712E-03        -4.59859E-05        -1.41343E-01         2.02855E-01         1.41343E-01         5.82604E-02         1.00000E+00         5.82604E-02         5.82604E-02         4.13987E-03         0.00000E+00
         -2.35752E-03         1.11640E-03        -4.72652E-05        -1.41343E-01         2.04010E-01         1.41343E-01         6.12651E-02         1.00000E+00         6.12651E-02         6.12651E-02         4.37367E-03         0.00000E+00
         -2.35752E-03         1.13568E-03        -4.85668E-05        -1.41343E-01         2.05166E-01         1.41343E-01         6.44322E-02         1.00000E+00         6.44322E-02         6.44322E-02         4.62191E-03         0.00000E+00
[truncated: 10,661,553 more chars]
