# Supplementary material for: Versatile X-ray reflector extension setup for grazing-incidence experiments at SAXS facilities for liquid surface study
Source: J Synchrotron Radiat. 2025 Jun 2;32(Pt 4):961–70. doi: 10.1107/S1600577525003431 (PMC12236259; doi:10.1107/S1600577525003431)
Supplement: Supplementary file 2 [file s-32-00961-sup2.zip › PPS_200nm_hex_on_H2O-2.out]

#================================================================================================
#                                     GISAXS OUTPUT FILE
#================================================================================================
# Date and time :                                   Fri Dec 06 22:01:04 2024
# Input filename :                                  D:\PROJECTS\ISGISAXS\PSonH2O\PPS_200nm_hex_in_H2O.inp
# Base filename :                                   PPS_200nm_hex_on_H2O
# Type of calculation :                             simulation
# Ewald construction :                               T
# Framework :                                       DWBA                
# Treatment of the diffuse scattering :             LMA       
# Multilayer wavefields (Parratt-like) :                1
# Required number of slices  :                         15
# Actual number of slices in z  :                      27
# Grid sizes (#) and limits (deg) :                   264  173   -1.45000E-01    1.45000E-01    1.00000E-03    1.91000E-01
#=====================================Beam and substrate parameters==============================
# Incident and scattered beam polarizations :       ss
# Distribution of wavelength :                      none           
# Wl0 - sigWl/Wl - FWHM-Wl (nm) :                       1.04800E-01    0.00000E+00    0.00000E+00
# Ranges of Wl (nm), width and # of points :            1.04800E-01    1.04800E-01    0.00000E+00    1
# Distribution of incident angle :                  gaussian       
# Alphai - sigAlphai - FWHM-Ai (deg) :                  1.31000E-01    5.00000E-01    1.17741E+00
# Ranges of Alphai (deg), width and # of points :       1.28000E-01    1.34000E-01   -2.00000E+00   10
# Distribution of 2Theta incident angle :           none           
# 2Thetai - sig2Thetai - FWHM (deg) :                   0.00000E+00    0.00000E+00    0.00000E+00
# Ranges of 2Thetai (deg), width and # of points:       0.00000E+00    0.00000E+00    0.00000E+00    1
# Substrate index of refraction (delta,beta):           1.65105E-06    2.53675E-09
# Particle index of refraction (delta,beta):            1.77286E-06    1.16033E-09
# Substrate roughness (nm) :                            2.50000E+00
# Layer thickness (nm) :                                0.00000E+00
# Layer index of refraction (delta,beta) :              1.65105E-06    2.53675E-09
# Depth for the buried particle layer (nm):             0.00000E+00
# Shell index of refraction (delta,beta) :              3.72900E-05    3.68100E-06
#========================================Particle parameters=====================================
# Number of different particle type :                  2
#-------------------------------------------------------------------------------------------------
# Angle between base and facets (deg) :                 5.47356E+01
# Ratio between height for a cubooctahedron :           1.00000E-06
# Flattening parameter of spheroid :                    1.12163E+00
# Truncation parameters for a facetted sphere :         8.00000E-01    8.00000E-01
# Particle shell thickness dR-dH-dW(nnm) :              0.00000E+00    0.00000E+00    0.00000E+00
# H uncoupled :                                         T
# W uncoupled :                                         F
# Particle type - Probability :                      full_sphere        1.00000E+00
# Distribution of radius R :                        gaussian       
# R0 - sigR/R0 - FWHM (nm) :                            1.00000E+02    5.00000E-01    1.17741E+02
# Ranges of R (nm), width and # of points :             9.00000E+01    1.10000E+02   -2.00000E+00   50
# Distribution of height H :                        none           
# H0/R0 - sigH/H0 - FWHM - rho_H :                      2.00000E+00    0.00000E+00    0.00000E+00    0.00000E+00
# Ranges of H/H0, width and  # of points :              2.00000E+00    2.00000E+00    0.00000E+00    1
# Distribution of height W :                        none           
# W0/R0 - sigW/W0 - FWHM - rho_W :                      1.00000E+00    0.00000E+00    0.00000E+00    0.00000E+00
# Ranges of W/W0, width and  # of points :              1.00000E+00    1.00000E+00    0.00000E+00    1
# Distribution of orientations Z :                  none           
# Z0 - sigZ - FWHM (deg) :                              0.00000E+00    0.00000E+00    0.00000E+00
# Ranges of Z (deg), width and # of points :            0.00000E+00    0.00000E+00    0.00000E+00    1
#-------------------------------------------------------------------------------------------------
# Angle between base and facets (deg) :                 5.47356E+01
# Ratio between height for a cubooctahedron :           1.00000E-06
# Flattening parameter of spheroid :                    1.12163E+00
# Truncation parameters for a facetted sphere :         8.00000E-01    8.00000E-01
# Particle shell thickness dR-dH-dW(nnm) :              0.00000E+00    0.00000E+00    0.00000E+00
# H uncoupled :                                         T
# W uncoupled :                                         F
# Particle type - Probability :                      cylinder           0.00000E+00
# Distribution of radius R :                        none           
# R0 - sigR/R0 - FWHM (nm) :                            2.50000E+01    0.00000E+00    0.00000E+00
# Ranges of R (nm), width and # of points :             2.50000E+01    2.50000E+01    0.00000E+00    1
# Distribution of height H :                        none           
# H0/R0 - sigH/H0 - FWHM - rho_H :                      1.40000E+00    0.00000E+00    0.00000E+00    0.00000E+00
# Ranges of H/H0, width and  # of points :              1.40000E+00    1.40000E+00    0.00000E+00    1
# Distribution of height W :                        none           
# W0/R0 - sigW/W0 - FWHM - rho_W :                      1.00000E+00    0.00000E+00    0.00000E+00    0.00000E+00
# Ranges of W/W0, width and  # of points :              1.00000E+00    1.00000E+00    0.00000E+00    1
# Distribution of orientations Z :                  none           
# Z0 - sigZ - FWHM (deg) :                              0.00000E+00    0.00000E+00    0.00000E+00
# Ranges of Z (deg), width and # of points :            0.00000E+00    0.00000E+00    0.00000E+00    1
#======================================Particle position parameters===============================
# Distribution of particles :                       2ddlh                    
# Density of particles (nm-2) - L(nm) :                 2.88675E-05    1.86121E+02
# Size-distance coupling parameter :                    1.00000E+00
# Cut-off value for finite size effects :               1.00000E+03
# Correlation function parameters (D,w,D1) :            2.00000E+02    5.00000E+01    2.50000E+01
# Hard core parameters (sig(nm), eta) :                 3.00000E+02    2.04052E+00
# Statistical distribution  :                       gau
# Pseudo Voigt parameter :                              5.00000E-01
# Distribution of domain sizes :                    none           
# Domain sizes (nm) :                                   1.00000E+03    1.00000E+03
# SigDS/DS - FWHM (nm) :                                0.00000E+00    0.00000E+00    0.00000E+00    0.00000E+00
# Ranges of DS (nm), widths and # of points :           1.00000E+03    1.00000E+03    1.00000E+03    1.00000E+03    0.00000E+00    0.00000E+00    1    1
# Mean domains sizes (nm) :                             1.00000E+03    1.00000E+03
#=========================================Derived parameters======================================
# Mean wavelength (nm) :                                1.04800E-01
# Mean incident angle Alphai (deg) :                    1.31000E-01
# Mean incident angle 2Thetai (deg) :                   0.00000E+00
# Mean radius (nm) :                                    1.00000E+02
# Mean gyration radius (nm) :                           1.00000E+02
# Mean height (nm) :                                    2.00000E+02
# Mean width (nm) :                                     1.00000E+02
# Mean height aspect ratio :                            2.00694E+00
# Mean width aspect ratio :                             1.00000E+00
# Mean volumes <V>, Sqrt(<V^2>) (nm^3) :                4.23215E+06    4.29647E+06
# Mean particle orientationn (deg) :                    0.00000E+00
# Coverage :                                            9.10029E-01
# Mean thickness (nm) :                                 1.22172E+02
# Magic size coupling parameter :                      -3.37986E-03
 
#==========================================Data file============================================
#       Sin(twotheta)         Sin(alphaf)            Qx(nm-1)            Qy(nm-1)            Qz(nm-1)          Qpar(nm-1)              GISAXS               IntFU    Structure factor              MFF(1)              MFF(2)  Diffuse Scattering
         -2.53072E-03         1.74533E-05        -3.52933E-05        -1.51727E-01         1.38124E-01         1.51727E-01         1.79755E-02         1.00000E+00         1.79755E-02         1.79755E-02         1.12588E-03         0.00000E+00
         -2.53072E-03         3.67331E-05        -3.53246E-05        -1.51727E-01         1.39280E-01         1.51727E-01         7.96723E-02         1.00000E+00         7.96723E-02         7.96723E-02         4.98943E-03         0.00000E+00
         -2.53072E-03         5.60128E-05        -3.53782E-05        -1.51727E-01         1.40436E-01         1.51727E-01         1.85451E-01         1.00000E+00         1.85451E-01         1.85451E-01         1.16106E-02         0.00000E+00
         -2.53072E-03         7.52926E-05        -3.54541E-05        -1.51727E-01         1.41592E-01         1.51727E-01         3.35595E-01         1.00000E+00         3.35595E-01         3.35595E-01         2.10026E-02         0.00000E+00
         -2.53072E-03         9.45723E-05        -3.55523E-05        -1.51727E-01         1.42748E-01         1.51727E-01         5.30506E-01         1.00000E+00         5.30506E-01         5.30506E-01         3.31842E-02         0.00000E+00
         -2.53072E-03         1.13852E-04        -3.56727E-05        -1.51727E-01         1.43904E-01         1.51727E-01         7.70712E-01         1.00000E+00         7.70712E-01         7.70712E-01         4.81799E-02         0.00000E+00
         -2.53072E-03         1.33132E-04        -3.58155E-05        -1.51727E-01         1.45060E-01         1.51727E-01         1.05687E+00         1.00000E+00         1.05687E+00         1.05687E+00         6.60200E-02         0.00000E+00
         -2.53072E-03         1.52412E-04        -3.59805E-05        -1.51727E-01         1.46215E-01         1.51727E-01         1.38975E+00         1.00000E+00         1.38975E+00         1.38975E+00         8.67406E-02         0.00000E+00
         -2.53072E-03         1.71691E-04        -3.61678E-05        -1.51727E-01         1.47371E-01         1.51727E-01         1.77028E+00         1.00000E+00         1.77028E+00         1.77028E+00         1.10384E-01         0.00000E+00
         -2.53072E-03         1.90971E-04        -3.63774E-05        -1.51727E-01         1.48527E-01         1.51727E-01         2.19952E+00         1.00000E+00         2.19952E+00         2.19952E+00         1.36999E-01         0.00000E+00
         -2.53072E-03         2.10251E-04        -3.66093E-05        -1.51727E-01         1.49683E-01         1.51727E-01         2.67867E+00         1.00000E+00         2.67867E+00         2.67867E+00         1.66641E-01         0.00000E+00
         -2.53072E-03         2.29531E-04        -3.68635E-05        -1.51727E-01         1.50839E-01         1.51727E-01         3.20911E+00         1.00000E+00         3.20911E+00         3.20911E+00         1.99372E-01         0.00000E+00
         -2.53072E-03         2.48810E-04        -3.71400E-05        -1.51727E-01         1.51995E-01         1.51727E-01         3.79235E+00         1.00000E+00         3.79235E+00         3.79235E+00         2.35260E-01         0.00000E+00
         -2.53072E-03         2.68090E-04        -3.74387E-05        -1.51727E-01         1.53151E-01         1.51727E-01         4.43010E+00         1.00000E+00         4.43010E+00         4.43010E+00         2.74383E-01         0.00000E+00
         -2.53072E-03         2.87370E-04        -3.77597E-05        -1.51727E-01         1.54307E-01         1.51727E-01         5.12425E+00         1.00000E+00         5.12425E+00         5.12425E+00         3.16824E-01         0.00000E+00
         -2.53072E-03         3.06650E-04        -3.81030E-05        -1.51727E-01         1.55463E-01         1.51727E-01         5.87688E+00         1.00000E+00         5.87688E+00         5.87688E+00         3.62676E-01         0.00000E+00
         -2.53072E-03         3.25930E-04        -3.84686E-05        -1.51727E-01         1.56619E-01         1.51727E-01         6.69030E+00         1.00000E+00         6.69030E+00         6.69030E+00         4.12039E-01         0.00000E+00
         -2.53072E-03         3.45209E-04        -3.88565E-05        -1.51727E-01         1.57774E-01         1.51727E-01         7.56705E+00         1.00000E+00         7.56705E+00         7.56705E+00         4.65025E-01         0.00000E+00
         -2.53072E-03         3.64489E-04        -3.92667E-05        -1.51727E-01         1.58930E-01         1.51727E-01         8.50990E+00         1.00000E+00         8.50990E+00         8.50990E+00         5.21753E-01         0.00000E+00
         -2.53072E-03         3.83769E-04        -3.96991E-05        -1.51727E-01         1.60086E-01         1.51727E-01         9.52191E+00         1.00000E+00         9.52191E+00         9.52191E+00         5.82353E-01         0.00000E+00
         -2.53072E-03         4.03049E-04        -4.01539E-05        -1.51727E-01         1.61242E-01         1.51727E-01         1.06064E+01         1.00000E+00         1.06064E+01         1.06064E+01         6.46966E-01         0.00000E+00
         -2.53072E-03         4.22328E-04        -4.06309E-05        -1.51727E-01         1.62398E-01         1.51727E-01         1.17671E+01         1.00000E+00         1.17671E+01         1.17671E+01         7.15746E-01         0.00000E+00
         -2.53072E-03         4.41608E-04        -4.11302E-05        -1.51727E-01         1.63554E-01         1.51727E-01         1.30079E+01         1.00000E+00         1.30079E+01         1.30079E+01         7.88857E-01         0.00000E+00
         -2.53072E-03         4.60888E-04        -4.16518E-05        -1.51727E-01         1.64710E-01         1.51727E-01         1.43333E+01         1.00000E+00         1.43333E+01         1.43333E+01         8.66478E-01         0.00000E+00
         -2.53072E-03         4.80168E-04        -4.21957E-05        -1.51727E-01         1.65866E-01         1.51727E-01         1.57481E+01         1.00000E+00         1.57481E+01         1.57481E+01         9.48802E-01         0.00000E+00
         -2.53072E-03         4.99447E-04        -4.27619E-05        -1.51727E-01         1.67022E-01         1.51727E-01         1.72575E+01         1.00000E+00         1.72575E+01         1.72575E+01         1.03604E+00         0.00000E+00
         -2.53072E-03         5.18727E-04        -4.33503E-05        -1.51727E-01         1.68178E-01         1.51727E-01         1.88672E+01         1.00000E+00         1.88672E+01         1.88672E+01         1.12841E+00         0.00000E+00
         -2.53072E-03         5.38007E-04        -4.39610E-05        -1.51727E-01         1.69333E-01         1.51727E-01         2.05837E+01         1.00000E+00         2.05837E+01         2.05837E+01         1.22616E+00         0.00000E+00
         -2.53072E-03         5.57287E-04        -4.45941E-05        -1.51727E-01         1.70489E-01         1.51727E-01         2.24138E+01         1.00000E+00         2.24138E+01         2.24138E+01         1.32955E+00         0.00000E+00
         -2.53072E-03         5.76566E-04        -4.52494E-05        -1.51727E-01         1.71645E-01         1.51727E-01         2.43652E+01         1.00000E+00         2.43652E+01         2.43652E+01         1.43887E+00         0.00000E+00
         -2.53072E-03         5.95846E-04        -4.59270E-05        -1.51727E-01         1.72801E-01         1.51727E-01         2.64461E+01         1.00000E+00         2.64461E+01         2.64461E+01         1.55441E+00         0.00000E+00
         -2.53072E-03         6.15126E-04        -4.66269E-05        -1.51727E-01         1.73957E-01         1.51727E-01         2.86659E+01         1.00000E+00         2.86659E+01         2.86659E+01         1.67650E+00         0.00000E+00
         -2.53072E-03         6.34406E-04        -4.73490E-05        -1.51727E-01         1.75113E-01         1.51727E-01         3.10344E+01         1.00000E+00         3.10344E+01         3.10344E+01         1.80549E+00         0.00000E+00
         -2.53072E-03         6.53686E-04        -4.80935E-05        -1.51727E-01         1.76269E-01         1.51727E-01         3.35626E+01         1.00000E+00         3.35626E+01         3.35626E+01         1.94175E+00         0.00000E+00
         -2.53072E-03         6.72965E-04        -4.88602E-05        -1.51727E-01         1.77425E-01         1.51727E-01         3.62563E+01         1.00000E+00         3.62563E+01         3.62563E+01         2.08531E+00         0.00000E+00
         -2.53072E-03         6.92245E-04        -4.96492E-05        -1.51727E-01         1.78581E-01         1.51727E-01         3.88008E+01         1.00000E+00         3.88008E+01         3.88008E+01         2.21763E+00         0.00000E+00
         -2.53072E-03         7.11525E-04        -5.04605E-05        -1.51727E-01         1.79737E-01         1.51727E-01         4.18835E+01         1.00000E+00         4.18835E+01         4.18835E+01         2.37787E+00         0.00000E+00
         -2.53072E-03         7.30805E-04        -5.12941E-05        -1.51727E-01         1.80892E-01         1.51727E-01         4.51844E+01         1.00000E+00         4.51844E+01         4.51844E+01         2.54722E+00         0.00000E+00
         -2.53072E-03         7.50084E-04        -5.21500E-05        -1.51727E-01         1.82048E-01         1.51727E-01         4.87229E+01         1.00000E+00         4.87229E+01         4.87229E+01         2.72630E+00         0.00000E+00
         -2.53072E-03         7.69364E-04        -5.30282E-05        -1.51727E-01         1.83204E-01         1.51727E-01         5.25201E+01         1.00000E+00         5.25201E+01         5.25201E+01         2.91570E+00         0.00000E+00
         -2.53072E-03         7.88644E-04        -5.39286E-05        -1.51727E-01         1.84360E-01         1.51727E-01         5.65990E+01         1.00000E+00         5.65990E+01         5.65990E+01         3.11609E+00         0.00000E+00
         -2.53072E-03         8.07924E-04        -5.48513E-05        -1.51727E-01         1.85516E-01         1.51727E-01         6.09852E+01         1.00000E+00         6.09852E+01         6.09852E+01         3.32814E+00         0.00000E+00
         -2.53072E-03         8.27203E-04        -5.57964E-05        -1.51727E-01         1.86672E-01         1.51727E-01         6.56983E+01         1.00000E+00         6.56983E+01         6.56983E+01         3.55211E+00         0.00000E+00
         -2.53072E-03         8.46483E-04        -5.67637E-05        -1.51727E-01         1.87828E-01         1.51727E-01         7.05486E+01         1.00000E+00         7.05486E+01         7.05486E+01         3.77776E+00         0.00000E+00
         -2.53072E-03         8.65763E-04        -5.77533E-05        -1.51727E-01         1.88984E-01         1.51727E-01         7.60384E+01         1.00000E+00         7.60384E+01         7.60384E+01         4.02965E+00         0.00000E+00
         -2.53072E-03         8.85043E-04        -5.87651E-05        -1.51727E-01         1.90140E-01         1.51727E-01         8.19731E+01         1.00000E+00         8.19731E+01         8.19731E+01         4.29659E+00         0.00000E+00
         -2.53072E-03         9.04322E-04        -5.97993E-05        -1.51727E-01         1.91296E-01         1.51727E-01         8.83992E+01         1.00000E+00         8.83992E+01         8.83992E+01         4.57960E+00         0.00000E+00
         -2.53072E-03         9.23602E-04        -6.08557E-05        -1.51727E-01         1.92451E-01         1.51727E-01         9.53682E+01         1.00000E+00         9.53682E+01         9.53682E+01         4.87974E+00         0.00000E+00
         -2.53072E-03         9.42882E-04        -6.19345E-05        -1.51727E-01         1.93607E-01         1.51727E-01         1.02937E+02         1.00000E+00         1.02937E+02         1.02937E+02         5.19810E+00         0.00000E+00
         -2.53072E-03         9.62162E-04        -6.30355E-05        -1.51727E-01         1.94763E-01         1.51727E-01         1.10769E+02         1.00000E+00         1.10769E+02         1.10769E+02         5.51854E+00         0.00000E+00
         -2.53072E-03         9.81441E-04        -6.41588E-05        -1.51727E-01         1.95919E-01         1.51727E-01         1.19733E+02         1.00000E+00         1.19733E+02         1.19733E+02         5.87743E+00         0.00000E+00
         -2.53072E-03         1.00072E-03        -6.53044E-05        -1.51727E-01         1.97075E-01         1.51727E-01         1.29512E+02         1.00000E+00         1.29512E+02         1.29512E+02         6.25789E+00         0.00000E+00
         -2.53072E-03         1.02000E-03        -6.64723E-05        -1.51727E-01         1.98231E-01         1.51727E-01         1.40210E+02         1.00000E+00         1.40210E+02         1.40210E+02         6.66182E+00         0.00000E+00
         -2.53072E-03         1.03928E-03        -6.76624E-05        -1.51727E-01         1.99387E-01         1.51727E-01         1.51940E+02         1.00000E+00         1.51940E+02         1.51940E+02         7.09064E+00         0.00000E+00
         -2.53072E-03         1.05856E-03        -6.88749E-05        -1.51727E-01         2.00543E-01         1.51727E-01         1.64822E+02         1.00000E+00         1.64822E+02         1.64822E+02         7.54571E+00         0.00000E+00
         -2.53072E-03         1.07784E-03        -7.01096E-05        -1.51727E-01         2.01699E-01         1.51727E-01         1.78373E+02         1.00000E+00         1.78373E+02         1.78373E+02         8.00447E+00         0.00000E+00
         -2.53072E-03         1.09712E-03        -7.13666E-05        -1.51727E-01         2.02855E-01         1.51727E-01         1.93974E+02         1.00000E+00         1.93974E+02         1.93974E+02         8.51572E+00         0.00000E+00
         -2.53072E-03         1.11640E-03        -7.26459E-05        -1.51727E-01         2.04010E-01         1.51727E-01         2.11214E+02         1.00000E+00         2.11214E+02         2.11214E+02         9.05725E+00         0.00000E+00
         -2.53072E-03         1.13568E-03        -7.39475E-05        -1.51727E-01         2.05166E-01         1.51727E-01         2.30311E+02         1.00000E+00         2.30311E+02         2.30311E+02         9.63064E+00         0.00000E+00
         -2.53072E-03         1.15496E-03        -7.52714E-05        -1.51727E-01         2.06322E-01         1.51727E-01         2.51510E+02         1.00000E+00         2.51510E+02         2.51510E+02         1.02370E+01         0.00000E+00
         -2.53072E-03         1.17424E-03        -7.66175E-05        -1.51727E-01         2.07478E-01         1.51727E-01         2.74066E+02         1.00000E+00         2.74066E+02         2.74066E+02         1.08407E+01         0.00000E+00
         -2.53072E-03         1.19352E-03        -7.79860E-05        -1.51727E-01         2.08634E-01         1.51727E-01         3.00367E+02         1.00000E+00         3.00367E+02         3.00367E+02         1.15195E+01         0.00000E+00
         -2.53072E-03         1.21280E-03        -7.93767E-05        -1.51727E-01         2.09790E-01         1.51727E-01         3.29643E+02         1.00000E+00         3.29643E+02         3.29643E+02         1.22332E+01         0.00000E+00
         -2.53072E-03         1.23208E-03        -8.07897E-05        -1.51727E-01         2.10946E-01         1.51727E-01         3.62396E+02         1.00000E+00         3.62396E+02         3.62396E+02         1.30107E+01         0.00000E+00
         -2.53072E-03         1.25136E-03        -8.22250E-05        -1.51727E-01         2.12102E-01         1.51727E-01         3.98288E+02         1.00000E+00         3.98288E+02         3.98288E+02         1.58518E+01         0.00000E+00
         -2.53072E-03         1.27064E-03        -8.36826E-05        -1.51727E-01         2.13258E-01         1.51727E-01         4.38763E+02         1.00000E+00         4.38763E+02         4.38763E+02         1.42695E+01         0.00000E+00
         -2.53072E-03         1.28992E-03        -8.51625E-05        -1.51727E-01         2.14414E-01         1.51727E-01         4.84929E+02         1.00000E+00         4.84929E+02         4.84929E+02         1.51170E+01         0.00000E+00
         -2.53072E-03         1.30920E-03        -8.66646E-05        -1.51727E-01         2.15569E-01         1.51727E-01         5.36722E+02         1.00000E+00         5.36722E+02         5.36722E+02         1.59260E+01         0.00000E+00
         -2.53072E-03         1.32848E-03        -8.81890E-05        -1.51727E-01         2.16725E-01         1.51727E-01         5.94874E+02         1.00000E+00         5.94874E+02         5.94874E+02         1.67181E+01         0.00000E+00
         -2.53072E-03         1.34776E-03        -8.97358E-05        -1.51727E-01         2.17881E-01         1.51727E-01         6.60060E+02         1.00000E+00         6.60060E+02         6.60060E+02         1.74827E+01         0.00000E+00
         -2.53072E-03         1.36704E-03        -9.13048E-05        -1.51727E-01         2.19037E-01         1.51727E-01         7.30836E+02         1.00000E+00         7.30836E+02         7.30836E+02         1.81730E+01         0.00000E+00
         -2.53072E-03         1.38632E-03        -9.28961E-05        -1.51727E-01         2.20193E-01         1.51727E-01         8.12060E+02         1.00000E+00         8.12060E+02         8.12060E+02         1.88349E+01         0.00000E+00
         -2.53072E-03         1.40560E-03        -9.45097E-05        -1.51727E-01         2.21349E-01         1.51727E-01         9.02179E+02         1.00000E+00         9.02179E+02         9.02179E+02         1.94106E+01         0.00000E+00
         -2.53072E-03         1.42488E-03        -9.61455E-05        -1.51727E-01         2.22505E-01         1.51727E-01         1.00147E+03         1.00000E+00         1.00147E+03         1.00147E+03         1.98783E+01         0.00000E+00
         -2.53072E-03         1.44416E-03        -9.78037E-05        -1.51727E-01         2.23661E-01         1.51727E-01         1.10671E+03         1.00000E+00         1.10671E+03         1.10671E+03         2.01988E+01         0.00000E+00
         -2.53072E-03         1.46344E-03        -9.94841E-05        -1.51727E-01         2.24817E-01         1.51727E-01         1.22359E+03         1.00000E+00         1.22359E+03         1.22359E+03         2.04204E+01         0.00000E+00
         -2.53072E-03         1.48272E-03        -1.01187E-04        -1.51727E-01         2.25973E-01         1.51727E-01         1.34789E+03         1.00000E+00         1.34789E+03         1.34789E+03         2.05275E+01         0.00000E+00
         -2.53072E-03         1.50200E-03        -1.02912E-04        -1.51727E-01         2.27128E-01         1.51727E-01         1.47778E+03         1.00000E+00         1.47778E+03         1.47778E+03         2.05714E+01         0.00000E+00
         -2.53072E-03         1.52127E-03        -1.04659E-04        -1.51727E-01         2.28284E-01         1.51727E-01         1.60677E+03         1.00000E+00         1.60677E+03         1.60677E+03         2.06322E+01         0.00000E+00
         -2.53072E-03         1.54055E-03        -1.06429E-04        -1.51727E-01         2.29440E-01         1.51727E-01         1.73965E+03         1.00000E+00         1.73965E+03         1.73965E+03         2.09249E+01         0.00000E+00
         -2.53072E-03         1.55983E-03        -1.08221E-04        -1.51727E-01         2.30596E-01         1.51727E-01         1.86876E+03         1.00000E+00         1.86876E+03         1.86876E+03         2.16771E+01         0.00000E+00
         -2.53072E-03         1.57911E-03        -1.10035E-04        -1.51727E-01         2.31752E-01         1.51727E-01         1.99050E+03         1.00000E+00         1.99050E+03         1.99050E+03         2.32759E+01         0.00000E+00
         -2.53072E-03         1.59839E-03        -1.11871E-04        -1.51727E-01         2.32908E-01         1.51727E-01         2.09796E+03         1.00000E+00         2.09796E+03         2.09796E+03         2.62608E+01         0.00000E+00
         -2.53072E-03         1.61767E-03        -1.13730E-04        -1.51727E-01         2.34064E-01         1.51727E-01         2.19624E+03         1.00000E+00         2.19624E+03         2.19624E+03         3.19533E+01         0.00000E+00
         -2.53072E-03         1.63695E-03        -1.15611E-04        -1.51727E-01         2.35220E-01         1.51727E-01         2.28064E+03         1.00000E+00         2.28064E+03         2.28064E+03         4.41694E+01         0.00000E+00
         -2.53072E-03         1.65623E-03        -1.17514E-04        -1.51727E-01         2.36376E-01         1.51727E-01         2.37413E+03         1.00000E+00         2.37413E+03         2.37413E+03         9.21443E+01         0.00000E+00
         -2.53072E-03         1.67551E-03        -1.19440E-04        -1.51727E-01         2.37532E-01         1.51727E-01         8.68787E+03         1.00000E+00         8.68787E+03         8.68787E+03         4.35619E+03         0.00000E+00
         -2.53072E-03         1.69479E-03        -1.21388E-04        -1.51727E-01         2.38687E-01         1.51727E-01         3.07867E+03         1.00000E+00         3.07867E+03         3.07867E+03         3.16006E+02         0.00000E+00
         -2.53072E-03         1.71407E-03        -1.23358E-04        -1.51727E-01         2.39843E-01         1.51727E-01         2.81809E+03         1.00000E+00         2.81809E+03         2.81809E+03         1.91219E+02         0.00000E+00
         -2.53072E-03         1.73335E-03        -1.25350E-04        -1.51727E-01         2.40999E-01         1.51727E-01         2.81166E+03         1.00000E+00         2.81166E+03         2.81166E+03         2.01723E+02         0.00000E+00
         -2.53072E-03         1.75263E-03        -1.27365E-04        -1.51727E-01         2.42155E-01         1.51727E-01         2.84839E+03         1.00000E+00         2.84839E+03         2.84839E+03         2.46534E+02         0.00000E+00
         -2.53072E-03         1.77191E-03        -1.29402E-04        -1.51727E-01         2.43311E-01         1.51727E-01         2.89028E+03         1.00000E+00         2.89028E+03         2.89028E+03         3.23467E+02         0.00000E+00
         -2.53072E-03         1.79119E-03        -1.31461E-04        -1.51727E-01         2.44467E-01         1.51727E-01         2.91718E+03         1.00000E+00         2.91718E+03         2.91718E+03         4.64322E+02         0.00000E+00
         -2.53072E-03         1.81047E-03        -1.33543E-04        -1.51727E-01         2.45623E-01         1.51727E-01         2.92934E+03         1.00000E+00         2.92934E+03         2.92934E+03         8.18467E+02         0.00000E+00
         -2.53072E-03         1.82975E-03        -1.35647E-04        -1.51727E-01         2.46779E-01         1.51727E-01         1.81038E+03         1.00000E+00         1.81038E+03         1.81038E+03         1.01793E+03         0.00000E+00
         -2.53072E-03         1.84903E-03        -1.37773E-04        -1.51727E-01         2.47935E-01         1.51727E-01         1.53511E+03         1.00000E+00         1.53511E+03         1.53511E+03         1.06222E+03         0.00000E+00
         -2.53072E-03         1.86831E-03        -1.39921E-04        -1.51727E-01         2.49091E-01         1.51727E-01         1.81392E+03         1.00000E+00         1.81392E+03         1.81392E+03         1.12368E+03         0.00000E+00
         -2.53072E-03         1.88759E-03        -1.42092E-04        -1.51727E-01         2.50246E-01         1.51727E-01         2.02116E+03         1.00000E+00         2.02116E+03         2.02116E+03         1.20922E+03         0.00000E+00
         -2.53072E-03         1.90687E-03        -1.44285E-04        -1.51727E-01         2.51402E-01         1.51727E-01         2.05742E+03         1.00000E+00         2.05742E+03         2.05742E+03         1.27259E+03         0.00000E+00
         -2.53072E-03         1.92615E-03        -1.46500E-04        -1.51727E-01         2.52558E-01         1.51727E-01         1.94451E+03         1.00000E+00         1.94451E+03         1.94451E+03         1.27525E+03         0.00000E+00
         -2.53072E-03         1.94543E-03        -1.48738E-04        -1.51727E-01         2.53714E-01         1.51727E-01         1.72578E+03         1.00000E+00         1.72578E+03         1.72578E+03         1.19962E+03         0.00000E+00
         -2.53072E-03         1.96471E-03        -1.50998E-04        -1.51727E-01         2.54870E-01         1.51727E-01         1.44836E+03         1.00000E+00         1.44836E+03         1.44836E+03         1.05049E+03         0.00000E+00
         -2.53072E-03         1.98399E-03        -1.53280E-04        -1.51727E-01         2.56026E-01         1.51727E-01         1.15247E+03         1.00000E+00         1.15247E+03         1.15247E+03         8.48463E+02         0.00000E+00
         -2.53072E-03         2.00327E-03        -1.55584E-04        -1.51727E-01         2.57182E-01         1.51727E-01         8.67213E+02         1.00000E+00         8.67213E+02         8.67213E+02         6.21823E+02         0.00000E+00
         -2.53072E-03         2.02255E-03        -1.57911E-04        -1.51727E-01         2.58338E-01         1.51727E-01         6.13879E+02         1.00000E+00         6.13879E+02         6.13879E+02         4.01793E+02         0.00000E+00
         -2.53072E-03         2.04183E-03        -1.60260E-04        -1.51727E-01         2.59494E-01         1.51727E-01         4.10996E+02         1.00000E+00         4.10996E+02         4.10996E+02         2.19838E+02         0.00000E+00
         -2.53072E-03         2.06111E-03        -1.62631E-04        -1.51727E-01         2.60650E-01         1.51727E-01         2.75285E+02         1.00000E+00         2.75285E+02         2.75285E+02         1.02747E+02         0.00000E+00
         -2.53072E-03         2.08039E-03        -1.65025E-04        -1.51727E-01         2.61805E-01         1.51727E-01         2.17336E+02         1.00000E+00         2.17336E+02         2.17336E+02         6.50174E+01         0.00000E+00
         -2.53072E-03         2.09967E-03        -1.67441E-04        -1.51727E-01         2.62961E-01         1.51727E-01         2.36600E+02         1.00000E+00         2.36600E+02         2.36600E+02         1.03952E+02         0.00000E+00
         -2.53072E-03         2.11895E-03        -1.69879E-04        -1.51727E-01         2.64117E-01         1.51727E-01         3.21189E+02         1.00000E+00         3.21189E+02         3.21189E+02         2.02448E+02         0.00000E+00
         -2.53072E-03         2.13823E-03        -1.72339E-04        -1.51727E-01         2.65273E-01         1.51727E-01         4.52613E+02         1.00000E+00         4.52613E+02         4.52613E+02         3.37257E+02         0.00000E+00
         -2.53072E-03         2.15751E-03        -1.74822E-04        -1.51727E-01         2.66429E-01         1.51727E-01         6.11077E+02         1.00000E+00         6.11077E+02         6.11077E+02         4.86313E+02         0.00000E+00
         -2.53072E-03         2.17679E-03        -1.77327E-04        -1.51727E-01         2.67585E-01         1.51727E-01         7.78156E+02         1.00000E+00         7.78156E+02         7.78156E+02         6.31794E+02         0.00000E+00
         -2.53072E-03         2.19607E-03        -1.79854E-04        -1.51727E-01         2.68741E-01         1.51727E-01         9.37088E+02         1.00000E+00         9.37088E+02         9.37088E+02         7.59960E+02         0.00000E+00
         -2.53072E-03         2.21535E-03        -1.82404E-04        -1.51727E-01         2.69897E-01         1.51727E-01         1.07255E+03         1.00000E+00         1.07255E+03         1.07255E+03         8.60239E+02         0.00000E+00
         -2.53072E-03         2.23463E-03        -1.84976E-04        -1.51727E-01         2.71053E-01         1.51727E-01         1.17132E+03         1.00000E+00         1.17132E+03         1.17132E+03         9.25060E+02         0.00000E+00
         -2.53072E-03         2.25391E-03        -1.87570E-04        -1.51727E-01         2.72209E-01         1.51727E-01         1.22408E+03         1.00000E+00         1.22408E+03         1.22408E+03         9.50546E+02         0.00000E+00
         -2.53072E-03         2.27319E-03        -1.90186E-04        -1.51727E-01         2.73364E-01         1.51727E-01         1.22723E+03         1.00000E+00         1.22723E+03         1.22723E+03         9.37242E+02         0.00000E+00
         -2.53072E-03         2.29247E-03        -1.92825E-04        -1.51727E-01         2.74520E-01         1.51727E-01         1.18352E+03         1.00000E+00         1.18352E+03         1.18352E+03         8.89928E+02         0.00000E+00
         -2.53072E-03         2.31175E-03        -1.95486E-04        -1.51727E-01         2.75676E-01         1.51727E-01         1.10087E+03         1.00000E+00         1.10087E+03         1.10087E+03         8.16293E+02         0.00000E+00
         -2.53072E-03         2.33102E-03        -1.98169E-04        -1.51727E-01         2.76832E-01         1.51727E-01         9.89967E+02         1.00000E+00         9.89967E+02         9.89967E+02         7.25035E+02         0.00000E+00
         -2.53072E-03         2.35030E-03        -2.00875E-04        -1.51727E-01         2.77988E-01         1.51727E-01         8.61966E+02         1.00000E+00         8.61966E+02         8.61966E+02         6.24283E+02         0.00000E+00
         -2.53072E-03         2.36958E-03        -2.03603E-04        -1.51727E-01         2.79144E-01         1.51727E-01         7.26969E+02         1.00000E+00         7.26969E+02         7.26969E+02         5.20784E+02         0.00000E+00
         -2.53072E-03         2.38886E-03        -2.06353E-04        -1.51727E-01         2.80300E-01         1.51727E-01         5.93510E+02         1.00000E+00         5.93510E+02         5.93510E+02         4.19832E+02         0.00000E+00
         -2.53072E-03         2.40814E-03        -2.09125E-04        -1.51727E-01         2.81456E-01         1.51727E-01         4.68598E+02         1.00000E+00         4.68598E+02         4.68598E+02         3.25556E+02         0.00000E+00
         -2.53072E-03         2.42742E-03        -2.11920E-04        -1.51727E-01         2.82612E-01         1.51727E-01         3.57857E+02         1.00000E+00         3.57857E+02         3.57857E+02         2.41226E+02         0.00000E+00
         -2.53072E-03         2.44670E-03        -2.14737E-04        -1.51727E-01         2.83768E-01         1.51727E-01         2.65486E+02         1.00000E+00         2.65486E+02         2.65486E+02         1.69356E+02         0.00000E+00
         -2.53072E-03         2.46598E-03        -2.17576E-04        -1.51727E-01         2.84923E-01         1.51727E-01         1.94039E+02         1.00000E+00         1.94039E+02         1.94039E+02         1.11608E+02         0.00000E+00
         -2.53072E-03         2.48526E-03        -2.20438E-04        -1.51727E-01         2.86079E-01         1.51727E-01         1.44229E+02         1.00000E+00         1.44229E+02         1.44229E+02         6.86372E+01         0.00000E+00
         -2.53072E-03         2.50454E-03        -2.23322E-04        -1.51727E-01         2.87235E-01         1.51727E-01         1.14946E+02         1.00000E+00         1.14946E+02         1.14946E+02         4.00289E+01         0.00000E+00
         -2.53072E-03         2.52382E-03        -2.26228E-04        -1.51727E-01         2.88391E-01         1.51727E-01         1.03579E+02         1.00000E+00         1.03579E+02         1.03579E+02         2.44132E+01         0.00000E+00
         -2.53072E-03         2.54310E-03        -2.29156E-04        -1.51727E-01         2.89547E-01         1.51727E-01         1.06524E+02         1.00000E+00         1.06524E+02         1.06524E+02         1.97197E+01         0.00000E+00
         -2.53072E-03         2.56238E-03        -2.32107E-04        -1.51727E-01         2.90703E-01         1.51727E-01         1.19716E+02         1.00000E+00         1.19716E+02         1.19716E+02         2.34770E+01         0.00000E+00
         -2.53072E-03         2.58166E-03        -2.35080E-04        -1.51727E-01         2.91859E-01         1.51727E-01         1.39073E+02         1.00000E+00         1.39073E+02         1.39073E+02         3.30723E+01         0.00000E+00
         -2.53072E-03         2.60094E-03        -2.38075E-04        -1.51727E-01         2.93015E-01         1.51727E-01         1.60797E+02         1.00000E+00         1.60797E+02         1.60797E+02         4.59461E+01         0.00000E+00
         -2.53072E-03         2.62022E-03        -2.41093E-04        -1.51727E-01         2.94171E-01         1.51727E-01         1.81601E+02         1.00000E+00         1.81601E+02         1.81601E+02         5.97396E+01         0.00000E+00
         -2.53072E-03         2.63950E-03        -2.44133E-04        -1.51727E-01         2.95327E-01         1.51727E-01         1.98874E+02         1.00000E+00         1.98874E+02         1.98874E+02         7.24232E+01         0.00000E+00
         -2.53072E-03         2.65878E-03        -2.47195E-04        -1.51727E-01         2.96482E-01         1.51727E-01         2.10818E+02         1.00000E+00         2.10818E+02         2.10818E+02         8.24221E+01         0.00000E+00
         -2.53072E-03         2.67806E-03        -2.50279E-04        -1.51727E-01         2.97638E-01         1.51727E-01         2.16529E+02         1.00000E+00         2.16529E+02         2.16529E+02         8.87201E+01         0.00000E+00
         -2.53072E-03         2.69734E-03        -2.53386E-04        -1.51727E-01         2.98794E-01         1.51727E-01         2.15974E+02         1.00000E+00         2.15974E+02         2.15974E+02         9.09119E+01         0.00000E+00
         -2.53072E-03         2.71662E-03        -2.56515E-04        -1.51727E-01         2.99950E-01         1.51727E-01         2.09864E+02         1.00000E+00         2.09864E+02         2.09864E+02         8.91785E+01         0.00000E+00
         -2.53072E-03         2.73590E-03        -2.59666E-04        -1.51727E-01         3.01106E-01         1.51727E-01         1.99435E+02         1.00000E+00         1.99435E+02         1.99435E+02         8.41855E+01         0.00000E+00
         -2.53072E-03         2.75518E-03        -2.62840E-04        -1.51727E-01         3.02262E-01         1.51727E-01         1.86198E+02         1.00000E+00         1.86198E+02         1.86198E+02         7.69301E+01         0.00000E+00
         -2.53072E-03         2.77446E-03        -2.66036E-04        -1.51727E-01         3.03418E-01         1.51727E-01         1.71707E+02         1.00000E+00         1.71707E+02         1.71707E+02         6.85725E+01         0.00000E+00
         -2.53072E-03         2.79374E-03        -2.69254E-04        -1.51727E-01         3.04574E-01         1.51727E-01         1.57390E+02         1.00000E+00         1.57390E+02         1.57390E+02         6.02817E+01         0.00000E+00
         -2.53072E-03         2.81302E-03        -2.72494E-04        -1.51727E-01         3.05730E-01         1.51727E-01         1.44440E+02         1.00000E+00         1.44440E+02         1.44440E+02         5.31102E+01         0.00000E+00
         -2.53072E-03         2.83230E-03        -2.75757E-04        -1.51727E-01         3.06886E-01         1.51727E-01         1.33776E+02         1.00000E+00         1.33776E+02         1.33776E+02         4.78993E+01         0.00000E+00
         -2.53072E-03         2.85158E-03        -2.79042E-04        -1.51727E-01         3.08041E-01         1.51727E-01         1.26028E+02         1.00000E+00         1.26028E+02         1.26028E+02         4.52150E+01         0.00000E+00
         -2.53072E-03         2.87086E-03        -2.82349E-04        -1.51727E-01         3.09197E-01         1.51727E-01         1.21560E+02         1.00000E+00         1.21560E+02         1.21560E+02         4.53145E+01         0.00000E+00
         -2.53072E-03         2.89014E-03        -2.85679E-04        -1.51727E-01         3.10353E-01         1.51727E-01         1.20502E+02         1.00000E+00         1.20502E+02         1.20502E+02         4.81454E+01         0.00000E+00
         -2.53072E-03         2.90942E-03        -2.89031E-04        -1.51727E-01         3.11509E-01         1.51727E-01         1.22790E+02         1.00000E+00         1.22790E+02         1.22790E+02         5.33799E+01         0.00000E+00
         -2.53072E-03         2.92870E-03        -2.92405E-04        -1.51727E-01         3.12665E-01         1.51727E-01         1.28213E+02         1.00000E+00         1.28213E+02         1.28213E+02         6.04811E+01         0.00000E+00
         -2.53072E-03         2.94798E-03        -2.95801E-04        -1.51727E-01         3.13821E-01         1.51727E-01         1.36444E+02         1.00000E+00         1.36444E+02         1.36444E+02         6.87865E+01         0.00000E+00
         -2.53072E-03         2.96726E-03        -2.99220E-04        -1.51727E-01         3.14977E-01         1.51727E-01         1.47079E+02         1.00000E+00         1.47079E+02         1.47079E+02         7.75968E+01         0.00000E+00
         -2.53072E-03         2.98654E-03        -3.02661E-04        -1.51727E-01         3.16133E-01         1.51727E-01         1.59643E+02         1.00000E+00         1.59643E+02         1.59643E+02         8.62521E+01         0.00000E+00
         -2.53072E-03         3.00582E-03        -3.06124E-04        -1.51727E-01         3.17289E-01         1.51727E-01         1.73599E+02         1.00000E+00         1.73599E+02         1.73599E+02         9.41882E+01         0.00000E+00
         -2.53072E-03         3.02510E-03        -3.09610E-04        -1.51727E-01         3.18445E-01         1.51727E-01         1.88345E+02         1.00000E+00         1.88345E+02         1.88345E+02         1.00971E+02         0.00000E+00
         -2.53072E-03         3.04438E-03        -3.13118E-04        -1.51727E-01         3.19600E-01         1.51727E-01         2.03219E+02         1.00000E+00         2.03219E+02         2.03219E+02         1.06311E+02         0.00000E+00
         -2.53072E-03         3.06366E-03        -3.16648E-04        -1.51727E-01         3.20756E-01         1.51727E-01         2.17515E+02         1.00000E+00         2.17515E+02         2.17515E+02         1.10064E+02         0.00000E+00
         -2.53072E-03         3.08294E-03        -3.20200E-04        -1.51726E-01         3.21912E-01         1.51727E-01         2.30521E+02         1.00000E+00         2.30521E+02         2.30521E+02         1.12222E+02         0.00000E+00
         -2.53072E-03         3.10222E-03        -3.23775E-04        -1.51726E-01         3.23068E-01         1.51727E-01         2.41573E+02         1.00000E+00         2.41573E+02         2.41573E+02         1.12893E+02         0.00000E+00
         -2.53072E-03         3.12150E-03        -3.27372E-04        -1.51726E-01         3.24224E-01         1.51727E-01         2.50120E+02         1.00000E+00         2.50120E+02         2.50120E+02         1.12280E+02         0.00000E+00
         -2.53072E-03         3.14078E-03        -3.30991E-04        -1.51726E-01         3.25380E-01         1.51727E-01         2.55787E+02         1.00000E+00         2.55787E+02         2.55787E+02         1.10645E+02         0.00000E+00
         -2.53072E-03         3.16005E-03        -3.34633E-04        -1.51726E-01         3.26536E-01         1.51727E-01         2.58418E+02         1.00000E+00         2.58418E+02         2.58418E+02         1.08288E+02         0.00000E+00
         -2.53072E-03         3.17933E-03        -3.38297E-04        -1.51726E-01         3.27692E-01         1.51727E-01         2.58096E+02         1.00000E+00         2.58096E+02         2.58096E+02         1.05508E+02         0.00000E+00
         -2.53072E-03         3.19861E-03        -3.41983E-04        -1.51726E-01         3.28848E-01         1.51727E-01         2.55133E+02         1.00000E+00         2.55133E+02         2.55133E+02         1.02581E+02         0.00000E+00
         -2.53072E-03         3.21789E-03        -3.45691E-04        -1.51726E-01         3.30004E-01         1.51727E-01         2.50030E+02         1.00000E+00         2.50030E+02         2.50030E+02         9.97451E+01         0.00000E+00
         -2.53072E-03         3.23717E-03        -3.49422E-04        -1.51726E-01         3.31159E-01         1.51727E-01         2.43422E+02         1.00000E+00         2.43422E+02         2.43422E+02         9.71857E+01         0.00000E+00
         -2.53072E-03         3.25645E-03        -3.53175E-04        -1.51726E-01         3.32315E-01         1.51727E-01         2.36007E+02         1.00000E+00         2.36007E+02         2.36007E+02         9.50351E+01         0.00000E+00
         -2.53072E-03         3.27573E-03        -3.56950E-04        -1.51726E-01         3.33471E-01         1.51727E-01         2.28481E+02         1.00000E+00         2.28481E+02         2.28481E+02         9.33729E+01         0.00000E+00
         -2.53072E-03         3.29501E-03        -3.60748E-04        -1.51726E-01         3.34627E-01         1.51727E-01         2.21465E+02         1.00000E+00         2.21465E+02         2.21465E+02         9.22309E+01         0.00000E+00
         -2.53072E-03         3.31429E-03        -3.64568E-04        -1.51726E-01         3.35783E-01         1.51727E-01         2.15455E+02         1.00000E+00         2.15455E+02         2.15455E+02         9.16002E+01         0.00000E+00
         -2.53072E-03         3.33357E-03        -3.68410E-04        -1.51726E-01         3.36939E-01         1.51727E-01         2.10780E+02         1.00000E+00         2.10780E+02         2.10780E+02         9.14379E+01         0.00000E+00
         -2.51148E-03         1.74533E-05        -3.23844E-05        -1.50573E-01         1.38124E-01         1.50573E-01         1.85682E-02         1.00000E+00         1.85682E-02         1.85682E-02         1.10290E-03         0.00000E+00
         -2.51148E-03         3.67331E-05        -3.24157E-05        -1.50573E-01         1.39280E-01         1.50573E-01         8.22991E-02         1.00000E+00         8.22991E-02         8.22991E-02         4.88750E-03         0.00000E+00
         -2.51148E-03         5.60128E-05        -3.24693E-05        -1.50573E-01         1.40436E-01         1.50573E-01         1.91565E-01         1.00000E+00         1.91565E-01         1.91565E-01         1.13732E-02         0.00000E+00
         -2.51148E-03         7.52926E-05        -3.25452E-05        -1.50573E-01         1.41592E-01         1.50573E-01         3.46658E-01         1.00000E+00         3.46658E-01         3.46658E-01         2.05724E-02         0.00000E+00
         -2.51148E-03         9.45723E-05        -3.26434E-05        -1.50573E-01         1.42748E-01         1.50573E-01         5.47994E-01         1.00000E+00         5.47994E-01         5.47994E-01         3.25031E-02         0.00000E+00
         -2.51148E-03         1.13852E-04        -3.27638E-05        -1.50573E-01         1.43904E-01         1.50573E-01         7.96116E-01         1.00000E+00         7.96116E-01         7.96116E-01         4.71886E-02         0.00000E+00
         -2.51148E-03         1.33132E-04        -3.29066E-05        -1.50573E-01         1.45060E-01         1.50573E-01         1.09170E+00         1.00000E+00         1.09170E+00         1.09170E+00         6.46577E-02         0.00000E+00
         -2.51148E-03         1.52412E-04        -3.30716E-05        -1.50573E-01         1.46215E-01         1.50573E-01         1.43554E+00         1.00000E+00         1.43554E+00         1.43554E+00         8.49448E-02         0.00000E+00
         -2.51148E-03         1.71691E-04        -3.32589E-05        -1.50573E-01         1.47371E-01         1.50573E-01         1.82861E+00         1.00000E+00         1.82861E+00         1.82861E+00         1.08090E-01         0.00000E+00
         -2.51148E-03         1.90971E-04        -3.34685E-05        -1.50573E-01         1.48527E-01         1.50573E-01         2.27197E+00         1.00000E+00         2.27197E+00         2.27197E+00         1.34140E-01         0.00000E+00
         -2.51148E-03         2.10251E-04        -3.37004E-05        -1.50573E-01         1.49683E-01         1.50573E-01         2.76690E+00         1.00000E+00         2.76690E+00         2.76690E+00         1.63147E-01         0.00000E+00
         -2.51148E-03         2.29531E-04        -3.39546E-05        -1.50573E-01         1.50839E-01         1.50573E-01         3.31477E+00         1.00000E+00         3.31477E+00         3.31477E+00         1.95169E-01         0.00000E+00
         -2.51148E-03         2.48810E-04        -3.42310E-05        -1.50573E-01         1.51995E-01         1.50573E-01         3.91719E+00         1.00000E+00         3.91719E+00         3.91719E+00         2.30273E-01         0.00000E+00
         -2.51148E-03         2.68090E-04        -3.45298E-05        -1.50573E-01         1.53151E-01         1.50573E-01         4.57589E+00         1.00000E+00         4.57589E+00         4.57589E+00         2.68531E-01         0.00000E+00
         -2.51148E-03         2.87370E-04        -3.48508E-05        -1.50573E-01         1.54307E-01         1.50573E-01         5.29284E+00         1.00000E+00         5.29284E+00         5.29284E+00         3.10023E-01         0.00000E+00
         -2.51148E-03         3.06650E-04        -3.51941E-05        -1.50573E-01         1.55463E-01         1.50573E-01         6.07017E+00         1.00000E+00         6.07017E+00         6.07017E+00         3.54837E-01         0.00000E+00
         -2.51148E-03         3.25930E-04        -3.55597E-05        -1.50573E-01         1.56619E-01         1.50573E-01         6.91028E+00         1.00000E+00         6.91028E+00         6.91028E+00         4.03068E-01         0.00000E+00
         -2.51148E-03         3.45209E-04        -3.59476E-05        -1.50573E-01         1.57774E-01         1.50573E-01         7.81576E+00         1.00000E+00         7.81576E+00         7.81576E+00         4.54821E-01         0.00000E+00
         -2.51148E-03         3.64489E-04        -3.63578E-05        -1.50573E-01         1.58930E-01         1.50573E-01         8.78949E+00         1.00000E+00         8.78949E+00         8.78949E+00         5.10210E-01         0.00000E+00
         -2.51148E-03         3.83769E-04        -3.67902E-05        -1.50573E-01         1.60086E-01         1.50573E-01         9.83461E+00         1.00000E+00         9.83461E+00         9.83461E+00         5.69358E-01         0.00000E+00
         -2.51148E-03         4.03049E-04        -3.72450E-05        -1.50573E-01         1.61242E-01         1.50573E-01         1.09546E+01         1.00000E+00         1.09546E+01         1.09546E+01         6.32398E-01         0.00000E+00
         -2.51148E-03         4.22328E-04        -3.77220E-05        -1.50573E-01         1.62398E-01         1.50573E-01         1.21532E+01         1.00000E+00         1.21532E+01         1.21532E+01         6.99475E-01         0.00000E+00
         -2.51148E-03         4.41608E-04        -3.82213E-05        -1.50573E-01         1.63554E-01         1.50573E-01         1.34345E+01         1.00000E+00         1.34345E+01         1.34345E+01         7.70746E-01         0.00000E+00
         -2.51148E-03         4.60888E-04        -3.87429E-05        -1.50573E-01         1.64710E-01         1.50573E-01         1.48031E+01         1.00000E+00         1.48031E+01         1.48031E+01         8.46379E-01         0.00000E+00
         -2.51148E-03         4.80168E-04        -3.92868E-05        -1.50573E-01         1.65866E-01         1.50573E-01         1.62639E+01         1.00000E+00         1.62639E+01         1.62639E+01         9.26557E-01         0.00000E+00
         -2.51148E-03         4.99447E-04        -3.98530E-05        -1.50573E-01         1.67022E-01         1.50573E-01         1.78224E+01         1.00000E+00         1.78224E+01         1.78224E+01         1.01148E+00         0.00000E+00
         -2.51148E-03         5.18727E-04        -4.04414E-05        -1.50573E-01         1.68178E-01         1.50573E-01         1.94845E+01         1.00000E+00         1.94845E+01         1.94845E+01         1.10135E+00         0.00000E+00
         -2.51148E-03         5.38007E-04        -4.10521E-05        -1.50573E-01         1.69333E-01         1.50573E-01         2.12566E+01         1.00000E+00         2.12566E+01         2.12566E+01         1.19640E+00         0.00000E+00
         -2.51148E-03         5.57287E-04        -4.16852E-05        -1.50573E-01         1.70489E-01         1.50573E-01         2.31460E+01         1.00000E+00         2.31460E+01         2.31460E+01         1.29689E+00         0.00000E+00
         -2.51148E-03         5.76566E-04        -4.23405E-05        -1.50573E-01         1.71645E-01         1.50573E-01         2.51605E+01         1.00000E+00         2.51605E+01         2.51605E+01         1.40306E+00         0.00000E+00
         -2.51148E-03         5.95846E-04        -4.30181E-05        -1.50573E-01         1.72801E-01         1.50573E-01         2.73087E+01         1.00000E+00         2.73087E+01         2.73087E+01         1.51522E+00         0.00000E+00
         -2.51148E-03         6.15126E-04        -4.37179E-05        -1.50573E-01         1.73957E-01         1.50573E-01         2.96000E+01         1.00000E+00         2.96000E+01         2.96000E+01         1.63366E+00         0.00000E+00
         -2.51148E-03         6.34406E-04        -4.44401E-05        -1.50573E-01         1.75113E-01         1.50573E-01         3.20448E+01         1.00000E+00         3.20448E+01         3.20448E+01         1.75872E+00         0.00000E+00
         -2.51148E-03         6.53686E-04        -4.51846E-05        -1.50573E-01         1.76269E-01         1.50573E-01         3.46541E+01         1.00000E+00         3.46541E+01         3.46541E+01         1.89073E+00         0.00000E+00
         -2.51148E-03         6.72965E-04        -4.59513E-05        -1.50573E-01         1.77425E-01         1.50573E-01         3.74341E+01         1.00000E+00         3.74341E+01         3.74341E+01         2.02972E+00         0.00000E+00
         -2.51148E-03         6.92245E-04        -4.67403E-05        -1.50573E-01         1.78581E-01         1.50573E-01         4.00598E+01         1.00000E+00         4.00598E+01         4.00598E+01         2.15762E+00         0.00000E+00
         -2.51148E-03         7.11525E-04        -4.75516E-05        -1.50573E-01         1.79737E-01         1.50573E-01         4.32407E+01         1.00000E+00         4.32407E+01         4.32407E+01         2.31251E+00         0.00000E+00
         -2.51148E-03         7.30805E-04        -4.83852E-05        -1.50573E-01         1.80892E-01         1.50573E-01         4.66465E+01         1.00000E+00         4.66465E+01         4.66465E+01         2.47608E+00         0.00000E+00
         -2.51148E-03         7.50084E-04        -4.92411E-05        -1.50573E-01         1.82048E-01         1.50573E-01         5.02972E+01         1.00000E+00         5.02972E+01         5.02972E+01         2.64891E+00         0.00000E+00
         -2.51148E-03         7.69364E-04        -5.01193E-05        -1.50573E-01         1.83204E-01         1.50573E-01         5.42144E+01         1.00000E+00         5.42144E+01         5.42144E+01         2.83157E+00         0.00000E+00
         -2.51148E-03         7.88644E-04        -5.10197E-05        -1.50573E-01         1.84360E-01         1.50573E-01         5.84217E+01         1.00000E+00         5.84217E+01         5.84217E+01         3.02464E+00         0.00000E+00
         -2.51148E-03         8.07924E-04        -5.19424E-05        -1.50573E-01         1.85516E-01         1.50573E-01         6.29455E+01         1.00000E+00         6.29455E+01         6.29455E+01         3.22878E+00         0.00000E+00
         -2.51148E-03         8.27203E-04        -5.28875E-05        -1.50573E-01         1.86672E-01         1.50573E-01         6.78060E+01         1.00000E+00         6.78060E+01         6.78060E+01         3.44420E+00         0.00000E+00
         -2.51148E-03         8.46483E-04        -5.38548E-05        -1.50573E-01         1.87828E-01         1.50573E-01         7.28074E+01         1.00000E+00         7.28074E+01         7.28074E+01         3.66096E+00         0.00000E+00
         -2.51148E-03         8.65763E-04        -5.48444E-05        -1.50573E-01         1.88984E-01         1.50573E-01         7.84675E+01         1.00000E+00         7.84675E+01         7.84675E+01         3.90278E+00         0.00000E+00
         -2.51148E-03         8.85043E-04        -5.58562E-05        -1.50573E-01         1.90140E-01         1.50573E-01         8.45855E+01         1.00000E+00         8.45855E+01         8.45855E+01         4.15879E+00         0.00000E+00
         -2.51148E-03         9.04322E-04        -5.68904E-05        -1.50573E-01         1.91296E-01         1.50573E-01         9.12091E+01         1.00000E+00         9.12091E+01         9.12091E+01         4.42996E+00         0.00000E+00
         -2.51148E-03         9.23602E-04        -5.79468E-05        -1.50573E-01         1.92451E-01         1.50573E-01         9.83911E+01         1.00000E+00         9.83911E+01         9.83911E+01         4.71726E+00         0.00000E+00
         -2.51148E-03         9.42882E-04        -5.90256E-05        -1.50573E-01         1.93607E-01         1.50573E-01         1.06190E+02         1.00000E+00         1.06190E+02         1.06190E+02         5.02170E+00         0.00000E+00
         -2.51148E-03         9.62162E-04        -6.01266E-05        -1.50573E-01         1.94763E-01         1.50573E-01         1.14259E+02         1.00000E+00         1.14259E+02         1.14259E+02         5.32794E+00         0.00000E+00
         -2.51148E-03         9.81441E-04        -6.12499E-05        -1.50573E-01         1.95919E-01         1.50573E-01         1.23493E+02         1.00000E+00         1.23493E+02         1.23493E+02         5.67059E+00         0.00000E+00
         -2.51148E-03         1.00072E-03        -6.23955E-05        -1.50573E-01         1.97075E-01         1.50573E-01         1.33564E+02         1.00000E+00         1.33564E+02         1.33564E+02         6.03347E+00         0.00000E+00
         -2.51148E-03         1.02000E-03        -6.35633E-05        -1.50573E-01         1.98231E-01         1.50573E-01         1.44580E+02         1.00000E+00         1.44580E+02         1.44580E+02         6.41835E+00         0.00000E+00
         -2.51148E-03         1.03928E-03        -6.47535E-05        -1.50573E-01         1.99387E-01         1.50573E-01         1.56654E+02         1.00000E+00         1.56654E+02         1.56654E+02         6.82656E+00         0.00000E+00
         -2.51148E-03         1.05856E-03        -6.59660E-05        -1.50573E-01         2.00543E-01         1.50573E-01         1.69911E+02         1.00000E+00         1.69911E+02         1.69911E+02         7.25934E+00         0.00000E+00
         -2.51148E-03         1.07784E-03        -6.72007E-05        -1.50573E-01         2.01699E-01         1.50573E-01         1.83854E+02         1.00000E+00         1.83854E+02         1.83854E+02         7.69552E+00         0.00000E+00
         -2.51148E-03         1.09712E-03        -6.84577E-05        -1.50573E-01         2.02855E-01         1.50573E-01         1.99901E+02         1.00000E+00         1.99901E+02         1.99901E+02         8.18109E+00         0.00000E+00
         -2.51148E-03         1.11640E-03        -6.97370E-05        -1.50573E-01         2.04010E-01         1.50573E-01         2.17628E+02         1.00000E+00         2.17628E+02         2.17628E+02         8.69503E+00         0.00000E+00
         -2.51148E-03         1.13568E-03        -7.10386E-05        -1.50573E-01         2.05166E-01         1.50573E-01         2.37258E+02         1.00000E+00         2.37258E+02         2.37258E+02         9.23887E+00         0.00000E+00
         -2.51148E-03         1.15496E-03        -7.23625E-05        -1.50573E-01         2.06322E-01         1.50573E-01         2.59040E+02         1.00000E+00         2.59040E+02         2.59040E+02         9.81375E+00         0.00000E+00
         -2.51148E-03         1.17424E-03        -7.37086E-05        -1.50573E-01         2.07478E-01         1.50573E-01         2.82207E+02         1.00000E+00         2.82207E+02         2.82207E+02         1.03857E+01         0.00000E+00
         -2.51148E-03         1.19352E-03        -7.50771E-05        -1.50573E-01         2.08634E-01         1.50573E-01         3.09211E+02         1.00000E+00         3.09211E+02         3.09211E+02         1.10295E+01         0.00000E+00
         -2.51148E-03         1.21280E-03        -7.64678E-05        -1.50573E-01         2.09790E-01         1.50573E-01         3.39255E+02         1.00000E+00         3.39255E+02         3.39255E+02         1.17068E+01         0.00000E+00
         -2.51148E-03         1.23208E-03        -7.78808E-05        -1.50573E-01         2.10946E-01         1.50573E-01         3.72858E+02         1.00000E+00         3.72858E+02         3.72858E+02         1.24475E+01         0.00000E+00
         -2.51148E-03         1.25136E-03        -7.93161E-05        -1.50573E-01         2.12102E-01         1.50573E-01         4.10209E+02         1.00000E+00         4.10209E+02         4.10209E+02         1.55631E+01         0.00000E+00
         -2.51148E-03         1.27064E-03        -8.07737E-05        -1.50573E-01         2.13258E-01         1.50573E-01         4.51071E+02         1.00000E+00         4.51071E+02         4.51071E+02         1.36300E+01         0.00000E+00
         -2.51148E-03         1.28992E-03        -8.22535E-05        -1.50573E-01         2.14414E-01         1.50573E-01         4.98347E+02         1.00000E+00         4.98347E+02         4.98347E+02         1.44413E+01         0.00000E+00
         -2.51148E-03         1.30920E-03        -8.37557E-05        -1.50573E-01         2.15569E-01         1.50573E-01         5.51339E+02         1.00000E+00         5.51339E+02         5.51339E+02         1.52181E+01         0.00000E+00
         -2.51148E-03         1.32848E-03        -8.52801E-05        -1.50573E-01         2.16725E-01         1.50573E-01         6.10789E+02         1.00000E+00         6.10789E+02         6.10789E+02         1.59841E+01         0.00000E+00
         -2.51148E-03         1.34776E-03        -8.68269E-05        -1.50573E-01         2.17881E-01         1.50573E-01         6.77374E+02         1.00000E+00         6.77374E+02         6.77374E+02         1.67325E+01         0.00000E+00
         -2.51148E-03         1.36704E-03        -8.83959E-05        -1.50573E-01         2.19037E-01         1.50573E-01         7.49602E+02         1.00000E+00         7.49602E+02         7.49602E+02         1.74203E+01         0.00000E+00
         -2.51148E-03         1.38632E-03        -8.99872E-05        -1.50573E-01         2.20193E-01         1.50573E-01         8.32414E+02         1.00000E+00         8.32414E+02         8.32414E+02         1.80993E+01         0.00000E+00
         -2.51148E-03         1.40560E-03        -9.16008E-05        -1.50573E-01         2.21349E-01         1.50573E-01         9.24194E+02         1.00000E+00         9.24194E+02         9.24194E+02         1.87196E+01         0.00000E+00
         -2.51148E-03         1.42488E-03        -9.32366E-05        -1.50573E-01         2.22505E-01         1.50573E-01         1.02519E+03         1.00000E+00         1.02519E+03         1.02519E+03         1.92680E+01         0.00000E+00
         -2.51148E-03         1.44416E-03        -9.48948E-05        -1.50573E-01         2.23661E-01         1.50573E-01         1.13210E+03         1.00000E+00         1.13210E+03         1.13210E+03         1.97126E+01         0.00000E+00
         -2.51148E-03         1.46344E-03        -9.65752E-05        -1.50573E-01         2.24817E-01         1.50573E-01         1.25067E+03         1.00000E+00         1.25067E+03         1.25067E+03         2.01183E+01         0.00000E+00
         -2.51148E-03         1.48272E-03        -9.82779E-05        -1.50573E-01         2.25973E-01         1.50573E-01         1.37654E+03         1.00000E+00         1.37654E+03         1.37654E+03         2.04782E+01         0.00000E+00
         -2.51148E-03         1.50200E-03        -1.00003E-04        -1.50573E-01         2.27128E-01         1.50573E-01         1.50783E+03         1.00000E+00         1.50783E+03         1.50783E+03         2.08529E+01         0.00000E+00
         -2.51148E-03         1.52127E-03        -1.01750E-04        -1.50573E-01         2.28284E-01         1.50573E-01         1.63794E+03         1.00000E+00         1.63794E+03         1.63794E+03         2.13157E+01         0.00000E+00
         -2.51148E-03         1.54055E-03        -1.03520E-04        -1.50573E-01         2.29440E-01         1.50573E-01         1.77168E+03         1.00000E+00         1.77168E+03         1.77168E+03         2.20898E+01         0.00000E+00
         -2.51148E-03         1.55983E-03        -1.05312E-04        -1.50573E-01         2.30596E-01         1.50573E-01         1.90131E+03         1.00000E+00         1.90131E+03         1.90131E+03         2.33609E+01         0.00000E+00
         -2.51148E-03         1.57911E-03        -1.07126E-04        -1.50573E-01         2.31752E-01         1.50573E-01         2.02327E+03         1.00000E+00         2.02327E+03         2.02327E+03         2.54345E+01         0.00000E+00
         -2.51148E-03         1.59839E-03        -1.08962E-04        -1.50573E-01         2.32908E-01         1.50573E-01         2.13080E+03         1.00000E+00         2.13080E+03         2.13080E+03         2.86524E+01         0.00000E+00
         -2.51148E-03         1.61767E-03        -1.10821E-04        -1.50573E-01         2.34064E-01         1.50573E-01         2.22952E+03         1.00000E+00         2.22952E+03         2.22952E+03         3.39193E+01         0.00000E+00
         -2.51148E-03         1.63695E-03        -1.12702E-04        -1.50573E-01         2.35220E-01         1.50573E-01         2.31614E+03         1.00000E+00         2.31614E+03         2.31614E+03         4.37789E+01         0.00000E+00
         -2.51148E-03         1.65623E-03        -1.14605E-04        -1.50573E-01         2.36376E-01         1.50573E-01         2.42048E+03         1.00000E+00         2.42048E+03         2.42048E+03         8.26500E+01         0.00000E+00
         -2.51148E-03         1.67551E-03        -1.16531E-04        -1.50573E-01         2.37532E-01         1.50573E-01         9.07545E+03         1.00000E+00         9.07545E+03         9.07545E+03         4.47409E+03         0.00000E+00
         -2.51148E-03         1.69479E-03        -1.18479E-04        -1.50573E-01         2.38687E-01         1.50573E-01         3.06765E+03         1.00000E+00         3.06765E+03         3.06765E+03         4.07421E+02         0.00000E+00
         -2.51148E-03         1.71407E-03        -1.20449E-04        -1.50573E-01         2.39843E-01         1.50573E-01         2.81582E+03         1.00000E+00         2.81582E+03         2.81582E+03         2.54226E+02         0.00000E+00
         -2.51148E-03         1.73335E-03        -1.22441E-04        -1.50573E-01         2.40999E-01         1.50573E-01         2.81151E+03         1.00000E+00         2.81151E+03         2.81151E+03         2.64701E+02         0.00000E+00
         -2.51148E-03         1.75263E-03        -1.24456E-04        -1.50573E-01         2.42155E-01         1.50573E-01         2.84966E+03         1.00000E+00         2.84966E+03         2.84966E+03         3.18860E+02         0.00000E+00
         -2.51148E-03         1.77191E-03        -1.26493E-04        -1.50573E-01         2.43311E-01         1.50573E-01         2.89481E+03         1.00000E+00         2.89481E+03         2.89481E+03         4.14497E+02         0.00000E+00
         -2.51148E-03         1.79119E-03        -1.28552E-04        -1.50573E-01         2.44467E-01         1.50573E-01         2.93044E+03         1.00000E+00         2.93044E+03         2.93044E+03         5.90202E+02         0.00000E+00
         -2.51148E-03         1.81047E-03        -1.30634E-04        -1.50573E-01         2.45623E-01         1.50573E-01         2.96694E+03         1.00000E+00         2.96694E+03         2.96694E+03         1.01311E+03         0.00000E+00
         -2.51148E-03         1.82975E-03        -1.32738E-04        -1.50573E-01         2.46779E-01         1.50573E-01         1.86386E+03         1.00000E+00         1.86386E+03         1.86386E+03         1.17432E+03         0.00000E+00
         -2.51148E-03         1.84903E-03        -1.34864E-04        -1.50573E-01         2.47935E-01         1.50573E-01         1.57621E+03         1.00000E+00         1.57621E+03         1.57621E+03         1.13266E+03         0.00000E+00
         -2.51148E-03         1.86831E-03        -1.37012E-04        -1.50573E-01         2.49091E-01         1.50573E-01         1.84800E+03         1.00000E+00         1.84800E+03         1.84800E+03         1.15254E+03         0.00000E+00
         -2.51148E-03         1.88759E-03        -1.39183E-04        -1.50573E-01         2.50246E-01         1.50573E-01         2.05906E+03         1.00000E+00         2.05906E+03         2.05906E+03         1.22473E+03         0.00000E+00
         -2.51148E-03         1.90687E-03        -1.41376E-04        -1.50573E-01         2.51402E-01         1.50573E-01         2.10482E+03         1.00000E+00         2.10482E+03         2.10482E+03         1.28438E+03         0.00000E+00
         -2.51148E-03         1.92615E-03        -1.43591E-04        -1.50573E-01         2.52558E-01         1.50573E-01         2.00225E+03         1.00000E+00         2.00225E+03         2.00225E+03         1.28593E+03         0.00000E+00
         -2.51148E-03         1.94543E-03        -1.45829E-04        -1.50573E-01         2.53714E-01         1.50573E-01         1.79092E+03         1.00000E+00         1.79092E+03         1.79092E+03         1.20953E+03         0.00000E+00
         -2.51148E-03         1.96471E-03        -1.48089E-04        -1.50573E-01         2.54870E-01         1.50573E-01         1.51557E+03         1.00000E+00         1.51557E+03         1.51557E+03         1.05935E+03         0.00000E+00
         -2.51148E-03         1.98399E-03        -1.50371E-04        -1.50573E-01         2.56026E-01         1.50573E-01         1.21561E+03         1.00000E+00         1.21561E+03         1.21561E+03         8.55954E+02         0.00000E+00
         -2.51148E-03         2.00327E-03        -1.52675E-04        -1.50573E-01         2.57182E-01         1.50573E-01         9.20741E+02         1.00000E+00         9.20741E+02         9.20741E+02         6.27708E+02         0.00000E+00
         -2.51148E-03         2.02255E-03        -1.55002E-04        -1.50573E-01         2.58338E-01         1.50573E-01         6.53972E+02         1.00000E+00         6.53972E+02         6.53972E+02         4.05850E+02         0.00000E+00
         -2.51148E-03         2.04183E-03        -1.57351E-04        -1.50573E-01         2.59494E-01         1.50573E-01         4.36351E+02         1.00000E+00         4.36351E+02         4.36351E+02         2.21815E+02         0.00000E+00
         -2.51148E-03         2.06111E-03        -1.59722E-04        -1.50573E-01         2.60650E-01         1.50573E-01         2.87509E+02         1.00000E+00         2.87509E+02         2.87509E+02         1.02377E+02         0.00000E+00
         -2.51148E-03         2.08039E-03        -1.62116E-04        -1.50573E-01         2.61805E-01         1.50573E-01         2.20528E+02         1.00000E+00         2.20528E+02         2.20528E+02         6.21049E+01         0.00000E+00
         -2.51148E-03         2.09967E-03        -1.64532E-04        -1.50573E-01         2.62961E-01         1.50573E-01         2.36119E+02         1.00000E+00         2.36119E+02         2.36119E+02         9.84537E+01         0.00000E+00
         -2.51148E-03         2.11895E-03        -1.66970E-04        -1.50573E-01         2.64117E-01         1.50573E-01         3.22179E+02         1.00000E+00         3.22179E+02         3.22179E+02         1.94502E+02         0.00000E+00
         -2.51148E-03         2.13823E-03        -1.69430E-04        -1.50573E-01         2.65273E-01         1.50573E-01         4.58972E+02         1.00000E+00         4.58972E+02         4.58972E+02         3.27149E+02         0.00000E+00
         -2.51148E-03         2.15751E-03        -1.71913E-04        -1.50573E-01         2.66429E-01         1.50573E-01         6.25093E+02         1.00000E+00         6.25093E+02         6.25093E+02         4.74427E+02         0.00000E+00
         -2.51148E-03         2.17679E-03        -1.74418E-04        -1.50573E-01         2.67585E-01         1.50573E-01         8.00601E+02         1.00000E+00         8.00601E+02         8.00601E+02         6.18563E+02         0.00000E+00
         -2.51148E-03         2.19607E-03        -1.76945E-04        -1.50573E-01         2.68741E-01         1.50573E-01         9.67496E+02         1.00000E+00         9.67496E+02         9.67496E+02         7.45842E+02         0.00000E+00
         -2.51148E-03         2.21535E-03        -1.79495E-04        -1.50573E-01         2.69897E-01         1.50573E-01         1.10950E+03         1.00000E+00         1.10950E+03         1.10950E+03         8.45697E+02         0.00000E+00
         -2.51148E-03         2.23463E-03        -1.82067E-04        -1.50573E-01         2.71053E-01         1.50573E-01         1.21277E+03         1.00000E+00         1.21277E+03         1.21277E+03         9.10541E+02         0.00000E+00
         -2.51148E-03         2.25391E-03        -1.84661E-04        -1.50573E-01         2.72209E-01         1.50573E-01         1.26763E+03         1.00000E+00         1.26763E+03         1.26763E+03         9.36451E+02         0.00000E+00
         -2.51148E-03         2.27319E-03        -1.87277E-04        -1.50573E-01         2.73364E-01         1.50573E-01         1.27051E+03         1.00000E+00         1.27051E+03         1.27051E+03         9.23894E+02         0.00000E+00
         -2.51148E-03         2.29247E-03        -1.89916E-04        -1.50573E-01         2.74520E-01         1.50573E-01         1.22446E+03         1.00000E+00         1.22446E+03         1.22446E+03         8.77561E+02         0.00000E+00
         -2.51148E-03         2.31175E-03        -1.92577E-04        -1.50573E-01         2.75676E-01         1.50573E-01         1.13790E+03         1.00000E+00         1.13790E+03         1.13790E+03         8.05046E+02         0.00000E+00
         -2.51148E-03         2.33102E-03        -1.95260E-04        -1.50573E-01         2.76832E-01         1.50573E-01         1.02208E+03         1.00000E+00         1.02208E+03         1.02208E+03         7.14979E+02         0.00000E+00
         -2.51148E-03         2.35030E-03        -1.97966E-04        -1.50573E-01         2.77988E-01         1.50573E-01         8.88678E+02         1.00000E+00         8.88678E+02         8.88678E+02         6.15437E+02         0.00000E+00
         -2.51148E-03         2.36958E-03        -2.00694E-04        -1.50573E-01         2.79144E-01         1.50573E-01         7.48234E+02         1.00000E+00         7.48234E+02         7.48234E+02         5.13143E+02         0.00000E+00
         -2.51148E-03         2.38886E-03        -2.03444E-04        -1.50573E-01         2.80300E-01         1.50573E-01         6.09630E+02         1.00000E+00         6.09630E+02         6.09630E+02         4.13375E+02         0.00000E+00
         -2.51148E-03         2.40814E-03        -2.06216E-04        -1.50573E-01         2.81456E-01         1.50573E-01         4.80149E+02         1.00000E+00         4.80149E+02         4.80149E+02         3.20253E+02         0.00000E+00
         -2.51148E-03         2.42742E-03        -2.09011E-04        -1.50573E-01         2.82612E-01         1.50573E-01         3.65632E+02         1.00000E+00         3.65632E+02         3.65632E+02         2.37026E+02         0.00000E+00
         -2.51148E-03         2.44670E-03        -2.11828E-04        -1.50573E-01         2.83768E-01         1.50573E-01         2.70438E+02         1.00000E+00         2.70438E+02         2.70438E+02         1.66180E+02         0.00000E+00
         -2.51148E-03         2.46598E-03        -2.14668E-04        -1.50573E-01         2.84923E-01         1.50573E-01         1.97212E+02         1.00000E+00         1.97212E+02         1.97212E+02         1.09347E+02         0.00000E+00
         -2.51148E-03         2.48526E-03        -2.17529E-04        -1.50573E-01         2.86079E-01         1.50573E-01         1.46673E+02         1.00000E+00         1.46673E+02         1.46673E+02         6.71549E+01         0.00000E+00
         -2.51148E-03         2.50454E-03        -2.20413E-04        -1.50573E-01         2.87235E-01         1.50573E-01         1.17636E+02         1.00000E+00         1.17636E+02         1.17636E+02         3.91717E+01         0.00000E+00
         -2.51148E-03         2.52382E-03        -2.23319E-04        -1.50573E-01         2.88391E-01         1.50573E-01         1.07335E+02         1.00000E+00         1.07335E+02         1.07335E+02         2.40270E+01         0.00000E+00
         -2.51148E-03         2.54310E-03        -2.26248E-04        -1.50573E-01         2.89547E-01         1.50573E-01         1.11957E+02         1.00000E+00         1.11957E+02         1.11957E+02         1.96644E+01         0.00000E+00
         -2.51148E-03         2.56238E-03        -2.29198E-04        -1.50573E-01         2.90703E-01         1.50573E-01         1.27191E+02         1.00000E+00         1.27191E+02         1.27191E+02         2.36368E+01         0.00000E+00
         -2.51148E-03         2.58166E-03        -2.32171E-04        -1.50573E-01         2.91859E-01         1.50573E-01         1.48691E+02         1.00000E+00         1.48691E+02         1.48691E+02         3.33606E+01         0.00000E+00
         -2.51148E-03         2.60094E-03        -2.35167E-04        -1.50573E-01         2.93015E-01         1.50573E-01         1.72402E+02         1.00000E+00         1.72402E+02         1.72402E+02         4.63033E+01         0.00000E+00
         -2.51148E-03         2.62022E-03        -2.38184E-04        -1.50573E-01         2.94171E-01         1.50573E-01         1.94800E+02         1.00000E+00         1.94800E+02         1.94800E+02         6.01263E+01         0.00000E+00
         -2.51148E-03         2.63950E-03        -2.41224E-04        -1.50573E-01         2.95327E-01         1.50573E-01         2.13082E+02         1.00000E+00         2.13082E+02         2.13082E+02         7.28104E+01         0.00000E+00
         -2.51148E-03         2.65878E-03        -2.44286E-04        -1.50573E-01         2.96482E-01         1.50573E-01         2.25331E+02         1.00000E+00         2.25331E+02         2.25331E+02         8.27808E+01         0.00000E+00
         -2.51148E-03         2.67806E-03        -2.47371E-04        -1.50573E-01         2.97638E-01         1.50573E-01         2.30605E+02         1.00000E+00         2.30605E+02         2.30605E+02         8.90139E+01         0.00000E+00
         -2.51148E-03         2.69734E-03        -2.50477E-04        -1.50573E-01         2.98794E-01         1.50573E-01         2.28927E+02         1.00000E+00         2.28927E+02         2.28927E+02         9.10946E+01         0.00000E+00
         -2.51148E-03         2.71662E-03        -2.53606E-04        -1.50573E-01         2.99950E-01         1.50573E-01         2.21150E+02         1.00000E+00         2.21150E+02         2.21150E+02         8.91980E+01         0.00000E+00
         -2.51148E-03         2.73590E-03        -2.56758E-04        -1.50573E-01         3.01106E-01         1.50573E-01         2.08712E+02         1.00000E+00         2.08712E+02         2.08712E+02         8.39939E+01         0.00000E+00
         -2.51148E-03         2.75518E-03        -2.59931E-04        -1.50573E-01         3.02262E-01         1.50573E-01         1.93360E+02         1.00000E+00         1.93360E+02         1.93360E+02         7.64984E+01         0.00000E+00
         -2.51148E-03         2.77446E-03        -2.63127E-04        -1.50573E-01         3.03418E-01         1.50573E-01         1.76885E+02         1.00000E+00         1.76885E+02         1.76885E+02         6.79080E+01         0.00000E+00
         -2.51148E-03         2.79374E-03        -2.66345E-04        -1.50573E-01         3.04574E-01         1.50573E-01         1.60926E+02         1.00000E+00         1.60926E+02         1.60926E+02         5.94446E+01         0.00000E+00
         -2.51148E-03         2.81302E-03        -2.69586E-04        -1.50573E-01         3.05730E-01         1.50573E-01         1.46842E+02         1.00000E+00         1.46842E+02         1.46842E+02         5.22262E+01         0.00000E+00
         -2.51148E-03         2.83230E-03        -2.72848E-04        -1.50573E-01         3.06886E-01         1.50573E-01         1.35650E+02         1.00000E+00         1.35650E+02         1.35650E+02         4.71656E+01         0.00000E+00
         -2.51148E-03         2.85158E-03        -2.76133E-04        -1.50573E-01         3.08041E-01         1.50573E-01         1.28012E+02         1.00000E+00         1.28012E+02         1.28012E+02         4.48976E+01         0.00000E+00
         -2.51148E-03         2.87086E-03        -2.79441E-04        -1.50573E-01         3.09197E-01         1.50573E-01         1.24248E+02         1.00000E+00         1.24248E+02         1.24248E+02         4.57344E+01         0.00000E+00
         -2.51148E-03         2.89014E-03        -2.82770E-04        -1.50573E-01         3.10353E-01         1.50573E-01         1.24381E+02         1.00000E+00         1.24381E+02         1.24381E+02         4.96555E+01         0.00000E+00
         -2.51148E-03         2.90942E-03        -2.86122E-04        -1.50573E-01         3.11509E-01         1.50573E-01         1.28195E+02         1.00000E+00         1.28195E+02         1.28195E+02         5.63348E+01         0.00000E+00
         -2.51148E-03         2.92870E-03        -2.89496E-04        -1.50573E-01         3.12665E-01         1.50573E-01         1.35300E+02         1.00000E+00         1.35300E+02         1.35300E+02         6.52037E+01         0.00000E+00
         -2.51148E-03         2.94798E-03        -2.92893E-04        -1.50573E-01         3.13821E-01         1.50573E-01         1.45202E+02         1.00000E+00         1.45202E+02         1.45202E+02         7.55370E+01         0.00000E+00
         -2.51148E-03         2.96726E-03        -2.96311E-04        -1.50573E-01         3.14977E-01         1.50573E-01         1.57347E+02         1.00000E+00         1.57347E+02         1.57347E+02         8.65467E+01         0.00000E+00
         -2.51148E-03         2.98654E-03        -2.99752E-04        -1.50573E-01         3.16133E-01         1.50573E-01         1.71157E+02         1.00000E+00         1.71157E+02         1.71157E+02         9.74669E+01         0.00000E+00
         -2.51148E-03         3.00582E-03        -3.03216E-04        -1.50573E-01         3.17289E-01         1.50573E-01         1.86039E+02         1.00000E+00         1.86039E+02         1.86039E+02         1.07619E+02         0.00000E+00
         -2.51148E-03         3.02510E-03        -3.06701E-04        -1.50573E-01         3.18445E-01         1.50573E-01         2.01383E+02         1.00000E+00         2.01383E+02         2.01383E+02         1.16457E+02         0.00000E+00
         -2.51148E-03         3.04438E-03        -3.10209E-04        -1.50573E-01         3.19600E-01         1.50573E-01         2.16556E+02         1.00000E+00         2.16556E+02         2.16556E+02         1.23586E+02         0.00000E+00
         -2.51148E-03         3.06366E-03        -3.13739E-04        -1.50573E-01         3.20756E-01         1.50573E-01         2.30908E+02         1.00000E+00         2.30908E+02         2.30908E+02         1.28776E+02         0.00000E+00
         -2.51148E-03         3.08294E-03        -3.17292E-04        -1.50573E-01         3.21912E-01         1.50573E-01         2.43797E+02         1.00000E+00         2.43797E+02         2.43797E+02         1.31954E+02         0.00000E+00
         -2.51148E-03         3.10222E-03        -3.20866E-04        -1.50573E-01         3.23068E-01         1.50573E-01         2.54624E+02         1.00000E+00         2.54624E+02         2.54624E+02         1.33193E+02         0.00000E+00
         -2.51148E-03         3.12150E-03        -3.24463E-04        -1.50573E-01         3.24224E-01         1.50573E-01         2.62891E+02         1.00000E+00         2.62891E+02         2.62891E+02         1.32685E+02         0.00000E+00
         -2.51148E-03         3.14078E-03        -3.28083E-04        -1.50573E-01         3.25380E-01         1.50573E-01         2.68255E+02         1.00000E+00         2.68255E+02         2.68255E+02         1.30717E+02         0.00000E+00
         -2.51148E-03         3.16005E-03        -3.31724E-04        -1.50573E-01         3.26536E-01         1.50573E-01         2.70568E+02         1.00000E+00         2.70568E+02         2.70568E+02         1.27626E+02         0.00000E+00
         -2.51148E-03         3.17933E-03        -3.35388E-04        -1.50573E-01         3.27692E-01         1.50573E-01         2.69899E+02         1.00000E+00         2.69899E+02         2.69899E+02         1.23772E+02         0.00000E+00
         -2.51148E-03         3.19861E-03        -3.39074E-04        -1.50573E-01         3.28848E-01         1.50573E-01         2.66535E+02         1.00000E+00         2.66535E+02         2.66535E+02         1.19497E+02         0.00000E+00
         -2.51148E-03         3.21789E-03        -3.42783E-04        -1.50573E-01         3.30004E-01         1.50573E-01         2.60947E+02         1.00000E+00         2.60947E+02         2.60947E+02         1.15107E+02         0.00000E+00
         -2.51148E-03         3.23717E-03        -3.46513E-04        -1.50573E-01         3.31159E-01         1.50573E-01         2.53743E+02         1.00000E+00         2.53743E+02         2.53743E+02         1.10856E+02         0.00000E+00
         -2.51148E-03         3.25645E-03        -3.50266E-04        -1.50573E-01         3.32315E-01         1.50573E-01         2.45611E+02         1.00000E+00         2.45611E+02         2.45611E+02         1.06933E+02         0.00000E+00
         -2.51148E-03         3.27573E-03        -3.54042E-04        -1.50573E-01         3.33471E-01         1.50573E-01         2.37252E+02         1.00000E+00         2.37252E+02         2.37252E+02         1.03469E+02         0.00000E+00
         -2.51148E-03         3.29501E-03        -3.57839E-04        -1.50573E-01         3.34627E-01         1.50573E-01         2.29315E+02         1.00000E+00         2.29315E+02         2.29315E+02         1.00542E+02         0.00000E+00
         -2.51148E-03         3.31429E-03        -3.61659E-04        -1.50573E-01         3.35783E-01         1.50573E-01         2.22341E+02         1.00000E+00         2.22341E+02         2.22341E+02         9.81793E+01         0.00000E+00
         -2.51148E-03         3.33357E-03        -3.65501E-04        -1.50573E-01         3.36939E-01         1.50573E-01         2.16710E+02         1.00000E+00         2.16710E+02         2.16710E+02         9.63688E+01         0.00000E+00
         -2.49223E-03         1.74533E-05        -2.94977E-05        -1.49420E-01         1.38124E-01         1.49420E-01         1.91755E-02         1.00000E+00         1.91755E-02         1.91755E-02         1.07592E-03         0.00000E+00
         -2.49223E-03         3.67331E-05        -2.95290E-05        -1.49420E-01         1.39280E-01         1.49420E-01         8.49907E-02         1.00000E+00         8.49907E-02         8.49907E-02         4.76788E-03         0.00000E+00
         -2.49223E-03         5.60128E-05        -2.95826E-05        -1.49420E-01         1.40436E-01         1.49420E-01         1.97830E-01         1.00000E+00         1.97830E-01         1.97830E-01         1.10946E-02         0.00000E+00
         -2.49223E-03         7.52926E-05        -2.96585E-05        -1.49420E-01         1.41592E-01         1.49420E-01         3.57993E-01         1.00000E+00         3.57993E-01         3.57993E-01         2.00680E-02         0.00000E+00
         -2.49223E-03         9.45723E-05        -2.97567E-05        -1.49420E-01         1.42748E-01         1.49420E-01         5.65909E-01         1.00000E+00         5.65909E-01         5.65909E-01         3.17051E-02         0.00000E+00
         -2.49223E-03         1.13852E-04        -2.98771E-05        -1.49420E-01         1.43904E-01         1.49420E-01         8.22137E-01         1.00000E+00         8.22137E-01         8.22137E-01         4.60281E-02         0.00000E+00
         -2.49223E-03         1.33132E-04        -3.00199E-05        -1.49420E-01         1.45060E-01         1.49420E-01         1.12737E+00         1.00000E+00         1.12737E+00         1.12737E+00         6.30643E-02         0.00000E+00
         -2.49223E-03         1.52412E-04        -3.01849E-05        -1.49420E-01         1.46215E-01         1.49420E-01         1.48244E+00         1.00000E+00         1.48244E+00         1.48244E+00         8.28466E-02         0.00000E+00
         -2.49223E-03         1.71691E-04        -3.03722E-05        -1.49420E-01         1.47371E-01         1.49420E-01         1.88833E+00         1.00000E+00         1.88833E+00         1.88833E+00         1.05413E-01         0.00000E+00
         -2.49223E-03         1.90971E-04        -3.05818E-05        -1.49420E-01         1.48527E-01         1.49420E-01         2.34615E+00         1.00000E+00         2.34615E+00         2.34615E+00         1.30808E-01         0.00000E+00
         -2.49223E-03         2.10251E-04        -3.08137E-05        -1.49420E-01         1.49683E-01         1.49420E-01         2.85720E+00         1.00000E+00         2.85720E+00         2.85720E+00         1.59081E-01         0.00000E+00
         -2.49223E-03         2.29531E-04        -3.10679E-05        -1.49420E-01         1.50839E-01         1.49420E-01         3.42291E+00         1.00000E+00         3.42291E+00         3.42291E+00         1.90289E-01         0.00000E+00
         -2.49223E-03         2.48810E-04        -3.13443E-05        -1.49420E-01         1.51995E-01         1.49420E-01         4.04492E+00         1.00000E+00         4.04492E+00         4.04492E+00         2.24492E-01         0.00000E+00
         -2.49223E-03         2.68090E-04        -3.16431E-05        -1.49420E-01         1.53151E-01         1.49420E-01         4.72503E+00         1.00000E+00         4.72503E+00         4.72503E+00         2.61762E-01         0.00000E+00
         -2.49223E-03         2.87370E-04        -3.19641E-05        -1.49420E-01         1.54307E-01         1.49420E-01         5.46524E+00         1.00000E+00         5.46524E+00         5.46524E+00         3.02173E-01         0.00000E+00
         -2.49223E-03         3.06650E-04        -3.23074E-05        -1.49420E-01         1.55463E-01         1.49420E-01         6.26779E+00         1.00000E+00         6.26779E+00         6.26779E+00         3.45808E-01         0.00000E+00
         -2.49223E-03         3.25930E-04        -3.26730E-05        -1.49420E-01         1.56619E-01         1.49420E-01         7.13510E+00         1.00000E+00         7.13510E+00         7.13510E+00         3.92760E-01         0.00000E+00
         -2.49223E-03         3.45209E-04        -3.30609E-05        -1.49420E-01         1.57774E-01         1.49420E-01         8.06987E+00         1.00000E+00         8.06987E+00         8.06987E+00         4.43126E-01         0.00000E+00
         -2.49223E-03         3.64489E-04        -3.34711E-05        -1.49420E-01         1.58930E-01         1.49420E-01         9.07506E+00         1.00000E+00         9.07506E+00         9.07506E+00         4.97015E-01         0.00000E+00
         -2.49223E-03         3.83769E-04        -3.39035E-05        -1.49420E-01         1.60086E-01         1.49420E-01         1.01539E+01         1.00000E+00         1.01539E+01         1.01539E+01         5.54544E-01         0.00000E+00
         -2.49223E-03         4.03049E-04        -3.43583E-05        -1.49420E-01         1.61242E-01         1.49420E-01         1.13099E+01         1.00000E+00         1.13099E+01         1.13099E+01         6.15840E-01         0.00000E+00
         -2.49223E-03         4.22328E-04        -3.48353E-05        -1.49420E-01         1.62398E-01         1.49420E-01         1.25471E+01         1.00000E+00         1.25471E+01         1.25471E+01         6.81039E-01         0.00000E+00
         -2.49223E-03         4.41608E-04        -3.53346E-05        -1.49420E-01         1.63554E-01         1.49420E-01         1.38695E+01         1.00000E+00         1.38695E+01         1.38695E+01         7.50290E-01         0.00000E+00
         -2.49223E-03         4.60888E-04        -3.58562E-05        -1.49420E-01         1.64710E-01         1.49420E-01         1.52820E+01         1.00000E+00         1.52820E+01         1.52820E+01         8.23753E-01         0.00000E+00
         -2.49223E-03         4.80168E-04        -3.64001E-05        -1.49420E-01         1.65866E-01         1.49420E-01         1.67896E+01         1.00000E+00         1.67896E+01         1.67896E+01         9.01600E-01         0.00000E+00
         -2.49223E-03         4.99447E-04        -3.69663E-05        -1.49420E-01         1.67022E-01         1.49420E-01         1.83978E+01         1.00000E+00         1.83978E+01         1.83978E+01         9.84019E-01         0.00000E+00
         -2.49223E-03         5.18727E-04        -3.75547E-05        -1.49420E-01         1.68178E-01         1.49420E-01         2.01128E+01         1.00000E+00         2.01128E+01         2.01128E+01         1.07121E+00         0.00000E+00
         -2.49223E-03         5.38007E-04        -3.81654E-05        -1.49420E-01         1.69333E-01         1.49420E-01         2.19413E+01         1.00000E+00         2.19413E+01         2.19413E+01         1.16338E+00         0.00000E+00
         -2.49223E-03         5.57287E-04        -3.87985E-05        -1.49420E-01         1.70489E-01         1.49420E-01         2.38907E+01         1.00000E+00         2.38907E+01         2.38907E+01         1.26078E+00         0.00000E+00
         -2.49223E-03         5.76566E-04        -3.94538E-05        -1.49420E-01         1.71645E-01         1.49420E-01         2.59689E+01         1.00000E+00         2.59689E+01         2.59689E+01         1.36365E+00         0.00000E+00
         -2.49223E-03         5.95846E-04        -4.01314E-05        -1.49420E-01         1.72801E-01         1.49420E-01         2.81849E+01         1.00000E+00         2.81849E+01         2.81849E+01         1.47226E+00         0.00000E+00
         -2.49223E-03         6.15126E-04        -4.08312E-05        -1.49420E-01         1.73957E-01         1.49420E-01         3.05483E+01         1.00000E+00         3.05483E+01         3.05483E+01         1.58690E+00         0.00000E+00
         -2.49223E-03         6.34406E-04        -4.15534E-05        -1.49420E-01         1.75113E-01         1.49420E-01         3.30698E+01         1.00000E+00         3.30698E+01         3.30698E+01         1.70788E+00         0.00000E+00
         -2.49223E-03         6.53686E-04        -4.22979E-05        -1.49420E-01         1.76269E-01         1.49420E-01         3.57608E+01         1.00000E+00         3.57608E+01         3.57608E+01         1.83552E+00         0.00000E+00
         -2.49223E-03         6.72965E-04        -4.30646E-05        -1.49420E-01         1.77425E-01         1.49420E-01         3.86276E+01         1.00000E+00         3.86276E+01         3.86276E+01         1.96984E+00         0.00000E+00
         -2.49223E-03         6.92245E-04        -4.38536E-05        -1.49420E-01         1.78581E-01         1.49420E-01         4.13345E+01         1.00000E+00         4.13345E+01         4.13345E+01         2.09327E+00         0.00000E+00
         -2.49223E-03         7.11525E-04        -4.46649E-05        -1.49420E-01         1.79737E-01         1.49420E-01         4.46140E+01         1.00000E+00         4.46140E+01         4.46140E+01         2.24278E+00         0.00000E+00
         -2.49223E-03         7.30805E-04        -4.54985E-05        -1.49420E-01         1.80892E-01         1.49420E-01         4.81248E+01         1.00000E+00         4.81248E+01         4.81248E+01         2.40057E+00         0.00000E+00
         -2.49223E-03         7.50084E-04        -4.63544E-05        -1.49420E-01         1.82048E-01         1.49420E-01         5.18877E+01         1.00000E+00         5.18877E+01         5.18877E+01         2.56720E+00         0.00000E+00
         -2.49223E-03         7.69364E-04        -4.72326E-05        -1.49420E-01         1.83204E-01         1.49420E-01         5.59247E+01         1.00000E+00         5.59247E+01         5.59247E+01         2.74318E+00         0.00000E+00
         -2.49223E-03         7.88644E-04        -4.81330E-05        -1.49420E-01         1.84360E-01         1.49420E-01         6.02603E+01         1.00000E+00         6.02603E+01         6.02603E+01         2.92910E+00         0.00000E+00
         -2.49223E-03         8.07924E-04        -4.90557E-05        -1.49420E-01         1.85516E-01         1.49420E-01         6.49213E+01         1.00000E+00         6.49213E+01         6.49213E+01         3.12554E+00         0.00000E+00
         -2.49223E-03         8.27203E-04        -5.00008E-05        -1.49420E-01         1.86672E-01         1.49420E-01         6.99285E+01         1.00000E+00         6.99285E+01         6.99285E+01         3.33271E+00         0.00000E+00
         -2.49223E-03         8.46483E-04        -5.09681E-05        -1.49420E-01         1.87828E-01         1.49420E-01         7.50801E+01         1.00000E+00         7.50801E+01         7.50801E+01         3.54097E+00         0.00000E+00
         -2.49223E-03         8.65763E-04        -5.19577E-05        -1.49420E-01         1.88984E-01         1.49420E-01         8.09093E+01         1.00000E+00         8.09093E+01         8.09093E+01         3.77320E+00         0.00000E+00
         -2.49223E-03         8.85043E-04        -5.29695E-05        -1.49420E-01         1.90140E-01         1.49420E-01         8.72091E+01         1.00000E+00         8.72091E+01         8.72091E+01         4.01891E+00         0.00000E+00
         -2.49223E-03         9.04322E-04        -5.40037E-05        -1.49420E-01         1.91296E-01         1.49420E-01         9.40283E+01         1.00000E+00         9.40283E+01         9.40283E+01         4.27901E+00         0.00000E+00
         -2.49223E-03         9.23602E-04        -5.50601E-05        -1.49420E-01         1.92451E-01         1.49420E-01         1.01421E+02         1.00000E+00         1.01421E+02         1.01421E+02         4.55441E+00         0.00000E+00
         -2.49223E-03         9.42882E-04        -5.61389E-05        -1.49420E-01         1.93607E-01         1.49420E-01         1.09447E+02         1.00000E+00         1.09447E+02         1.09447E+02         4.84606E+00         0.00000E+00
         -2.49223E-03         9.62162E-04        -5.72399E-05        -1.49420E-01         1.94763E-01         1.49420E-01         1.17751E+02         1.00000E+00         1.17751E+02         1.17751E+02         5.13940E+00         0.00000E+00
         -2.49223E-03         9.81441E-04        -5.83632E-05        -1.49420E-01         1.95919E-01         1.49420E-01         1.27251E+02         1.00000E+00         1.27251E+02         1.27251E+02         5.46743E+00         0.00000E+00
         -2.49223E-03         1.00072E-03        -5.95088E-05        -1.49420E-01         1.97075E-01         1.49420E-01         1.37609E+02         1.00000E+00         1.37609E+02         1.37609E+02         5.81464E+00         0.00000E+00
         -2.49223E-03         1.02000E-03        -6.06766E-05        -1.49420E-01         1.98231E-01         1.49420E-01         1.48937E+02         1.00000E+00         1.48937E+02         1.48937E+02         6.18275E+00         0.00000E+00
         -2.49223E-03         1.03928E-03        -6.18668E-05        -1.49419E-01         1.99387E-01         1.49420E-01         1.61350E+02         1.00000E+00         1.61350E+02         1.61350E+02         6.57304E+00         0.00000E+00
         -2.49223E-03         1.05856E-03        -6.30793E-05        -1.49419E-01         2.00543E-01         1.49420E-01         1.74976E+02         1.00000E+00         1.74976E+02         1.74976E+02         6.98673E+00         0.00000E+00
         -2.49223E-03         1.07784E-03        -6.43140E-05        -1.49419E-01         2.01699E-01         1.49420E-01         1.89304E+02         1.00000E+00         1.89304E+02         1.89304E+02         7.40397E+00         0.00000E+00
         -2.49223E-03         1.09712E-03        -6.55710E-05        -1.49419E-01         2.02855E-01         1.49420E-01         2.05789E+02         1.00000E+00         2.05789E+02         2.05789E+02         7.86828E+00         0.00000E+00
         -2.49223E-03         1.11640E-03        -6.68503E-05        -1.49419E-01         2.04010E-01         1.49420E-01         2.23992E+02         1.00000E+00         2.23992E+02         2.23992E+02         8.35983E+00         0.00000E+00
         -2.49223E-03         1.13568E-03        -6.81519E-05        -1.49419E-01         2.05166E-01         1.49419E-01         2.44144E+02         1.00000E+00         2.44144E+02         2.44144E+02         8.88021E+00         0.00000E+00
         -2.49223E-03         1.15496E-03        -6.94758E-05        -1.49419E-01         2.06322E-01         1.49419E-01         2.66497E+02         1.00000E+00         2.66497E+02         2.66497E+02         9.43071E+00         0.00000E+00
         -2.49223E-03         1.17424E-03        -7.08219E-05        -1.49419E-01         2.07478E-01         1.49419E-01         2.90260E+02         1.00000E+00         2.90260E+02         2.90260E+02         9.97913E+00         0.00000E+00
         -2.49223E-03         1.19352E-03        -7.21904E-05        -1.49419E-01         2.08634E-01         1.49419E-01         3.17951E+02         1.00000E+00         3.17951E+02         3.17951E+02         1.05976E+01         0.00000E+00
         -2.49223E-03         1.21280E-03        -7.35811E-05        -1.49419E-01         2.09790E-01         1.49419E-01         3.48746E+02         1.00000E+00         3.48746E+02         3.48746E+02         1.12495E+01         0.00000E+00
         -2.49223E-03         1.23208E-03        -7.49941E-05        -1.49419E-01         2.10946E-01         1.49419E-01         3.83177E+02         1.00000E+00         3.83177E+02         3.83177E+02         1.19648E+01         0.00000E+00
         -2.49223E-03         1.25136E-03        -7.64294E-05        -1.49419E-01         2.12102E-01         1.49419E-01         4.21961E+02         1.00000E+00         4.21961E+02         4.21961E+02         1.52787E+01         0.00000E+00
         -2.49223E-03         1.27064E-03        -7.78870E-05        -1.49419E-01         2.13258E-01         1.49419E-01         4.63198E+02         1.00000E+00         4.63198E+02         4.63198E+02         1.31176E+01         0.00000E+00
         -2.49223E-03         1.28992E-03        -7.93669E-05        -1.49419E-01         2.14414E-01         1.49419E-01         5.11555E+02         1.00000E+00         5.11555E+02         5.11555E+02         1.39123E+01         0.00000E+00
         -2.49223E-03         1.30920E-03        -8.08690E-05        -1.49419E-01         2.15569E-01         1.49419E-01         5.65718E+02         1.00000E+00         5.65718E+02         5.65718E+02         1.46821E+01         0.00000E+00
         -2.49223E-03         1.32848E-03        -8.23934E-05        -1.49419E-01         2.16725E-01         1.49419E-01         6.26437E+02         1.00000E+00         6.26437E+02         6.26437E+02         1.54522E+01         0.00000E+00
         -2.49223E-03         1.34776E-03        -8.39402E-05        -1.49419E-01         2.17881E-01         1.49419E-01         6.94391E+02         1.00000E+00         6.94391E+02         6.94391E+02         1.62194E+01         0.00000E+00
         -2.49223E-03         1.36704E-03        -8.55092E-05        -1.49419E-01         2.19037E-01         1.49419E-01         7.68040E+02         1.00000E+00         7.68040E+02         7.68040E+02         1.69442E+01         0.00000E+00
         -2.49223E-03         1.38632E-03        -8.71005E-05        -1.49419E-01         2.20193E-01         1.49419E-01         8.52411E+02         1.00000E+00         8.52411E+02         8.52411E+02         1.76865E+01         0.00000E+00
         -2.49223E-03         1.40560E-03        -8.87141E-05        -1.49419E-01         2.21349E-01         1.49419E-01         9.45827E+02         1.00000E+00         9.45827E+02         9.45827E+02         1.84033E+01         0.00000E+00
         -2.49223E-03         1.42488E-03        -9.03499E-05        -1.49419E-01         2.22505E-01         1.49419E-01         1.04851E+03         1.00000E+00         1.04851E+03         1.04851E+03         1.90901E+01         0.00000E+00
         -2.49223E-03         1.44416E-03        -9.20081E-05        -1.49419E-01         2.23661E-01         1.49419E-01         1.15708E+03         1.00000E+00         1.15708E+03         1.15708E+03         1.97192E+01         0.00000E+00
         -2.49223E-03         1.46344E-03        -9.36885E-05        -1.49419E-01         2.24817E-01         1.49419E-01         1.27733E+03         1.00000E+00         1.27733E+03         1.27733E+03         2.03745E+01         0.00000E+00
         -2.49223E-03         1.48272E-03        -9.53913E-05        -1.49419E-01         2.25973E-01         1.49419E-01         1.40481E+03         1.00000E+00         1.40481E+03         1.40481E+03         2.10533E+01         0.00000E+00
         -2.49223E-03         1.50200E-03        -9.71163E-05        -1.49419E-01         2.27128E-01         1.49419E-01         1.53756E+03         1.00000E+00         1.53756E+03         1.53756E+03         2.18203E+01         0.00000E+00
         -2.49223E-03         1.52127E-03        -9.88636E-05        -1.49419E-01         2.28284E-01         1.49419E-01         1.66885E+03         1.00000E+00         1.66885E+03         1.66885E+03         2.27331E+01         0.00000E+00
         -2.49223E-03         1.54055E-03        -1.00633E-04        -1.49419E-01         2.29440E-01         1.49419E-01         1.80356E+03         1.00000E+00         1.80356E+03         1.80356E+03         2.40181E+01         0.00000E+00
         -2.49223E-03         1.55983E-03        -1.02425E-04        -1.49419E-01         2.30596E-01         1.49419E-01         1.93386E+03         1.00000E+00         1.93386E+03         1.93386E+03         2.58021E+01         0.00000E+00
         -2.49223E-03         1.57911E-03        -1.04239E-04        -1.49419E-01         2.31752E-01         1.49419E-01         2.05621E+03         1.00000E+00         2.05621E+03         2.05621E+03         2.82871E+01         0.00000E+00
         -2.49223E-03         1.59839E-03        -1.06076E-04        -1.49419E-01         2.32908E-01         1.49419E-01         2.16396E+03         1.00000E+00         2.16396E+03         2.16396E+03         3.15808E+01         0.00000E+00
         -2.49223E-03         1.61767E-03        -1.07934E-04        -1.49419E-01         2.34064E-01         1.49419E-01         2.26322E+03         1.00000E+00         2.26322E+03         2.26322E+03         3.61058E+01         0.00000E+00
         -2.49223E-03         1.63695E-03        -1.09815E-04        -1.49419E-01         2.35220E-01         1.49419E-01         2.35187E+03         1.00000E+00         2.35187E+03         2.35187E+03         4.29832E+01         0.00000E+00
         -2.49223E-03         1.65623E-03        -1.11719E-04        -1.49419E-01         2.36376E-01         1.49419E-01         2.46597E+03         1.00000E+00         2.46597E+03         2.46597E+03         7.15020E+01         0.00000E+00
         -2.49223E-03         1.67551E-03        -1.13644E-04        -1.49419E-01         2.37532E-01         1.49419E-01         9.51469E+03         1.00000E+00         9.51469E+03         9.51469E+03         4.66621E+03         0.00000E+00
         -2.49223E-03         1.69479E-03        -1.15592E-04        -1.49419E-01         2.38687E-01         1.49419E-01         3.07511E+03         1.00000E+00         3.07511E+03         3.07511E+03         5.12909E+02         0.00000E+00
         -2.49223E-03         1.71407E-03        -1.17562E-04        -1.49419E-01         2.39843E-01         1.49419E-01         2.82616E+03         1.00000E+00         2.82616E+03         2.82616E+03         3.24257E+02         0.00000E+00
         -2.49223E-03         1.73335E-03        -1.19555E-04        -1.49419E-01         2.40999E-01         1.49419E-01         2.82374E+03         1.00000E+00         2.82374E+03         2.82374E+03         3.33273E+02         0.00000E+00
         -2.49223E-03         1.75263E-03        -1.21569E-04        -1.49419E-01         2.42155E-01         1.49419E-01         2.86440E+03         1.00000E+00         2.86440E+03         2.86440E+03         3.96691E+02         0.00000E+00
         -2.49223E-03         1.77191E-03        -1.23606E-04        -1.49419E-01         2.43311E-01         1.49419E-01         2.91447E+03         1.00000E+00         2.91447E+03         2.91447E+03         5.12008E+02         0.00000E+00
         -2.49223E-03         1.79119E-03        -1.25666E-04        -1.49419E-01         2.44467E-01         1.49419E-01         2.96032E+03         1.00000E+00         2.96032E+03         2.96032E+03         7.24993E+02         0.00000E+00
         -2.49223E-03         1.81047E-03        -1.27747E-04        -1.49419E-01         2.45623E-01         1.49419E-01         3.01979E+03         1.00000E+00         3.01979E+03         3.01979E+03         1.21953E+03         0.00000E+00
         -2.49223E-03         1.82975E-03        -1.29851E-04        -1.49419E-01         2.46779E-01         1.49419E-01         1.91795E+03         1.00000E+00         1.91795E+03         1.91795E+03         1.33212E+03         0.00000E+00
         -2.49223E-03         1.84903E-03        -1.31977E-04        -1.49419E-01         2.47935E-01         1.49419E-01         1.61376E+03         1.00000E+00         1.61376E+03         1.61376E+03         1.18790E+03         0.00000E+00
         -2.49223E-03         1.86831E-03        -1.34126E-04        -1.49419E-01         2.49091E-01         1.49419E-01         1.88214E+03         1.00000E+00         1.88214E+03         1.88214E+03         1.15631E+03         0.00000E+00
         -2.49223E-03         1.88759E-03        -1.36296E-04        -1.49419E-01         2.50246E-01         1.49419E-01         2.10106E+03         1.00000E+00         2.10106E+03         2.10106E+03         1.20988E+03         0.00000E+00
         -2.49223E-03         1.90687E-03        -1.38489E-04        -1.49419E-01         2.51402E-01         1.49419E-01         2.15900E+03         1.00000E+00         2.15900E+03         2.15900E+03         1.26311E+03         0.00000E+00
         -2.49223E-03         1.92615E-03        -1.40705E-04        -1.49419E-01         2.52558E-01         1.49419E-01         2.06798E+03         1.00000E+00         2.06798E+03         2.06798E+03         1.26310E+03         0.00000E+00
         -2.49223E-03         1.94543E-03        -1.42942E-04        -1.49419E-01         2.53714E-01         1.49419E-01         1.86405E+03         1.00000E+00         1.86405E+03         1.86405E+03         1.18768E+03         0.00000E+00
         -2.49223E-03         1.96471E-03        -1.45202E-04        -1.49419E-01         2.54870E-01         1.49419E-01         1.58995E+03         1.00000E+00         1.58995E+03         1.58995E+03         1.04015E+03         0.00000E+00
         -2.49223E-03         1.98399E-03        -1.47484E-04        -1.49419E-01         2.56026E-01         1.49419E-01         1.28470E+03         1.00000E+00         1.28470E+03         1.28470E+03         8.40524E+02         0.00000E+00
         -2.49223E-03         2.00327E-03        -1.49789E-04        -1.49419E-01         2.57182E-01         1.49419E-01         9.78953E+02         1.00000E+00         9.78953E+02         9.78953E+02         6.16548E+02         0.00000E+00
         -2.49223E-03         2.02255E-03        -1.52115E-04        -1.49419E-01         2.58338E-01         1.49419E-01         6.97592E+02         1.00000E+00         6.97592E+02         6.97592E+02         3.98742E+02         0.00000E+00
         -2.49223E-03         2.04183E-03        -1.54464E-04        -1.49419E-01         2.59494E-01         1.49419E-01         4.64259E+02         1.00000E+00         4.64259E+02         4.64259E+02         2.17727E+02         0.00000E+00
         -2.49223E-03         2.06111E-03        -1.56836E-04        -1.49419E-01         2.60650E-01         1.49419E-01         3.01453E+02         1.00000E+00         3.01453E+02         3.01453E+02         9.95498E+01         0.00000E+00
         -2.49223E-03         2.08039E-03        -1.59229E-04        -1.49419E-01         2.61805E-01         1.49419E-01         2.24648E+02         1.00000E+00         2.24648E+02         2.24648E+02         5.83862E+01         0.00000E+00
         -2.49223E-03         2.09967E-03        -1.61645E-04        -1.49419E-01         2.62961E-01         1.49419E-01         2.35710E+02         1.00000E+00         2.35710E+02         2.35710E+02         9.17992E+01         0.00000E+00
         -2.49223E-03         2.11895E-03        -1.64083E-04        -1.49419E-01         2.64117E-01         1.49419E-01         3.22253E+02         1.00000E+00         3.22253E+02         3.22253E+02         1.83389E+02         0.00000E+00
         -2.49223E-03         2.13823E-03        -1.66544E-04        -1.49419E-01         2.65273E-01         1.49419E-01         4.63273E+02         1.00000E+00         4.63273E+02         4.63273E+02         3.10750E+02         0.00000E+00
         -2.49223E-03         2.15751E-03        -1.69026E-04        -1.49419E-01         2.66429E-01         1.49419E-01         6.35781E+02         1.00000E+00         6.35781E+02         6.35781E+02         4.52567E+02         0.00000E+00
         -2.49223E-03         2.17679E-03        -1.71531E-04        -1.49419E-01         2.67585E-01         1.49419E-01         8.18387E+02         1.00000E+00         8.18387E+02         8.18387E+02         5.91599E+02         0.00000E+00
         -2.49223E-03         2.19607E-03        -1.74059E-04        -1.49419E-01         2.68741E-01         1.49419E-01         9.91936E+02         1.00000E+00         9.91936E+02         9.91936E+02         7.14548E+02         0.00000E+00
         -2.49223E-03         2.21535E-03        -1.76608E-04        -1.49419E-01         2.69897E-01         1.49419E-01         1.13932E+03         1.00000E+00         1.13932E+03         1.13932E+03         8.11171E+02         0.00000E+00
         -2.49223E-03         2.23463E-03        -1.79180E-04        -1.49419E-01         2.71053E-01         1.49419E-01         1.24614E+03         1.00000E+00         1.24614E+03         1.24614E+03         8.74107E+02         0.00000E+00
         -2.49223E-03         2.25391E-03        -1.81774E-04        -1.49419E-01         2.72209E-01         1.49419E-01         1.30251E+03         1.00000E+00         1.30251E+03         1.30251E+03         8.99533E+02         0.00000E+00
         -2.49223E-03         2.27319E-03        -1.84391E-04        -1.49419E-01         2.73364E-01         1.49419E-01         1.30493E+03         1.00000E+00         1.30493E+03         1.30493E+03         8.87864E+02         0.00000E+00
         -2.49223E-03         2.29247E-03        -1.87030E-04        -1.49419E-01         2.74520E-01         1.49419E-01         1.25675E+03         1.00000E+00         1.25675E+03         1.25675E+03         8.43596E+02         0.00000E+00
         -2.49223E-03         2.31175E-03        -1.89691E-04        -1.49419E-01         2.75676E-01         1.49419E-01         1.16684E+03         1.00000E+00         1.16684E+03         1.16684E+03         7.74042E+02         0.00000E+00
         -2.49223E-03         2.33102E-03        -1.92374E-04        -1.49419E-01         2.76832E-01         1.49419E-01         1.04695E+03         1.00000E+00         1.04695E+03         1.04695E+03         6.87522E+02         0.00000E+00
         -2.49223E-03         2.35030E-03        -1.95079E-04        -1.49419E-01         2.77988E-01         1.49419E-01         9.09184E+02         1.00000E+00         9.09184E+02         9.09184E+02         5.91837E+02         0.00000E+00
         -2.49223E-03         2.36958E-03        -1.97807E-04        -1.49419E-01         2.79144E-01         1.49419E-01         7.64425E+02         1.00000E+00         7.64425E+02         7.64425E+02         4.93481E+02         0.00000E+00
         -2.49223E-03         2.38886E-03        -2.00557E-04        -1.49419E-01         2.80300E-01         1.49419E-01         6.21824E+02         1.00000E+00         6.21824E+02         6.21824E+02         3.97557E+02         0.00000E+00
         -2.49223E-03         2.40814E-03        -2.03330E-04        -1.49419E-01         2.81456E-01         1.49419E-01         4.88872E+02         1.00000E+00         4.88872E+02         4.88872E+02         3.08035E+02         0.00000E+00
         -2.49223E-03         2.42742E-03        -2.06125E-04        -1.49419E-01         2.82612E-01         1.49419E-01         3.71572E+02         1.00000E+00         3.71572E+02         3.71572E+02         2.28045E+02         0.00000E+00
         -2.49223E-03         2.44670E-03        -2.08942E-04        -1.49419E-01         2.83768E-01         1.49419E-01         2.74405E+02         1.00000E+00         2.74405E+02         2.74405E+02         1.59969E+02         0.00000E+00
         -2.49223E-03         2.46598E-03        -2.11781E-04        -1.49419E-01         2.84923E-01         1.49419E-01         2.00088E+02         1.00000E+00         2.00088E+02         2.00088E+02         1.05365E+02         0.00000E+00
         -2.49223E-03         2.48526E-03        -2.14642E-04        -1.49419E-01         2.86079E-01         1.49419E-01         1.49349E+02         1.00000E+00         1.49349E+02         1.49349E+02         6.48245E+01         0.00000E+00
         -2.49223E-03         2.50454E-03        -2.17526E-04        -1.49419E-01         2.87235E-01         1.49419E-01         1.20945E+02         1.00000E+00         1.20945E+02         1.20945E+02         3.79274E+01         0.00000E+00
         -2.49223E-03         2.52382E-03        -2.20432E-04        -1.49419E-01         2.88391E-01         1.49419E-01         1.11990E+02         1.00000E+00         1.11990E+02         1.11990E+02         2.33571E+01         0.00000E+00
         -2.49223E-03         2.54310E-03        -2.23361E-04        -1.49419E-01         2.89547E-01         1.49419E-01         1.18496E+02         1.00000E+00         1.18496E+02         1.18496E+02         1.91450E+01         0.00000E+00
         -2.49223E-03         2.56238E-03        -2.26312E-04        -1.49419E-01         2.90703E-01         1.49419E-01         1.35940E+02         1.00000E+00         1.35940E+02         1.35940E+02         2.29510E+01         0.00000E+00
         -2.49223E-03         2.58166E-03        -2.29285E-04        -1.49419E-01         2.91859E-01         1.49419E-01         1.59741E+02         1.00000E+00         1.59741E+02         1.59741E+02         3.23032E+01         0.00000E+00
         -2.49223E-03         2.60094E-03        -2.32280E-04        -1.49419E-01         2.93015E-01         1.49419E-01         1.85602E+02         1.00000E+00         1.85602E+02         1.85602E+02         4.47746E+01         0.00000E+00
         -2.49223E-03         2.62022E-03        -2.35297E-04        -1.49419E-01         2.94171E-01         1.49419E-01         2.09765E+02         1.00000E+00         2.09765E+02         2.09765E+02         5.81155E+01         0.00000E+00
         -2.49223E-03         2.63950E-03        -2.38337E-04        -1.49419E-01         2.95327E-01         1.49419E-01         2.29230E+02         1.00000E+00         2.29230E+02         2.29230E+02         7.03742E+01         0.00000E+00
         -2.49223E-03         2.65878E-03        -2.41399E-04        -1.49419E-01         2.96482E-01         1.49419E-01         2.41939E+02         1.00000E+00         2.41939E+02         2.41939E+02         8.00170E+01         0.00000E+00
         -2.49223E-03         2.67806E-03        -2.44484E-04        -1.49419E-01         2.97638E-01         1.49419E-01         2.46894E+02         1.00000E+00         2.46894E+02         2.46894E+02         8.60358E+01         0.00000E+00
         -2.49223E-03         2.69734E-03        -2.47591E-04        -1.49419E-01         2.98794E-01         1.49419E-01         2.44154E+02         1.00000E+00         2.44154E+02         2.44154E+02         8.80094E+01         0.00000E+00
         -2.49223E-03         2.71662E-03        -2.50720E-04        -1.49419E-01         2.99950E-01         1.49419E-01         2.34696E+02         1.00000E+00         2.34696E+02         2.34696E+02         8.60933E+01         0.00000E+00
         -2.49223E-03         2.73590E-03        -2.53871E-04        -1.49419E-01         3.01106E-01         1.49419E-01         2.20156E+02         1.00000E+00         2.20156E+02         2.20156E+02         8.09346E+01         0.00000E+00
         -2.49223E-03         2.75518E-03        -2.57044E-04        -1.49419E-01         3.02262E-01         1.49419E-01         2.02518E+02         1.00000E+00         2.02518E+02         2.02518E+02         7.35341E+01         0.00000E+00
         -2.49223E-03         2.77446E-03        -2.60240E-04        -1.49419E-01         3.03418E-01         1.49419E-01         1.83826E+02         1.00000E+00         1.83826E+02         1.83826E+02         6.50874E+01         0.00000E+00
         -2.49223E-03         2.79374E-03        -2.63458E-04        -1.49419E-01         3.04574E-01         1.49419E-01         1.65952E+02         1.00000E+00         1.65952E+02         1.65952E+02         5.68347E+01         0.00000E+00
         -2.49223E-03         2.81302E-03        -2.66699E-04        -1.49419E-01         3.05730E-01         1.49419E-01         1.50450E+02         1.00000E+00         1.50450E+02         1.50450E+02         4.99305E+01         0.00000E+00
         -2.49223E-03         2.83230E-03        -2.69962E-04        -1.49419E-01         3.06886E-01         1.49419E-01         1.38468E+02         1.00000E+00         1.38468E+02         1.38468E+02         4.53385E+01         0.00000E+00
         -2.49223E-03         2.85158E-03        -2.73247E-04        -1.49419E-01         3.08041E-01         1.49419E-01         1.30728E+02         1.00000E+00         1.30728E+02         1.30728E+02         4.37505E+01         0.00000E+00
         -2.49223E-03         2.87086E-03        -2.76554E-04        -1.49419E-01         3.09197E-01         1.49419E-01         1.27530E+02         1.00000E+00         1.27530E+02         1.27530E+02         4.55312E+01         0.00000E+00
         -2.49223E-03         2.89014E-03        -2.79883E-04        -1.49419E-01         3.10353E-01         1.49419E-01         1.28804E+02         1.00000E+00         1.28804E+02         1.28804E+02         5.06978E+01         0.00000E+00
         -2.49223E-03         2.90942E-03        -2.83235E-04        -1.49419E-01         3.11509E-01         1.49419E-01         1.34182E+02         1.00000E+00         1.34182E+02         1.34182E+02         5.89383E+01         0.00000E+00
         -2.49223E-03         2.92870E-03        -2.86609E-04        -1.49419E-01         3.12665E-01         1.49419E-01         1.43091E+02         1.00000E+00         1.43091E+02         1.43091E+02         6.96680E+01         0.00000E+00
         -2.49223E-03         2.94798E-03        -2.90006E-04        -1.49419E-01         3.13821E-01         1.49419E-01         1.54841E+02         1.00000E+00         1.54841E+02         1.54841E+02         8.21155E+01         0.00000E+00
         -2.49223E-03         2.96726E-03        -2.93425E-04        -1.49419E-01         3.14977E-01         1.49419E-01         1.68706E+02         1.00000E+00         1.68706E+02         1.68706E+02         9.54187E+01         0.00000E+00
         -2.49223E-03         2.98654E-03        -2.96866E-04        -1.49419E-01         3.16133E-01         1.49419E-01         1.83970E+02         1.00000E+00         1.83970E+02         1.83970E+02         1.08716E+02         0.00000E+00
         -2.49223E-03         3.00582E-03        -3.00329E-04        -1.49419E-01         3.17289E-01         1.49419E-01         1.99954E+02         1.00000E+00         1.99954E+02         1.99954E+02         1.21221E+02         0.00000E+00
         -2.49223E-03         3.02510E-03        -3.03814E-04        -1.49419E-01         3.18445E-01         1.49419E-01         2.16014E+02         1.00000E+00         2.16014E+02         2.16014E+02         1.32271E+02         0.00000E+00
         -2.49223E-03         3.04438E-03        -3.07322E-04        -1.49419E-01         3.19600E-01         1.49419E-01         2.31530E+02         1.00000E+00         2.31530E+02         2.31530E+02         1.41364E+02         0.00000E+00
         -2.49223E-03         3.06366E-03        -3.10852E-04        -1.49419E-01         3.20756E-01         1.49419E-01         2.45904E+02         1.00000E+00         2.45904E+02         2.45904E+02         1.48173E+02         0.00000E+00
         -2.49223E-03         3.08294E-03        -3.14405E-04        -1.49419E-01         3.21912E-01         1.49419E-01         2.58562E+02         1.00000E+00         2.58562E+02         2.58562E+02         1.52548E+02         0.00000E+00
         -2.49223E-03         3.10222E-03        -3.17980E-04        -1.49419E-01         3.23068E-01         1.49419E-01         2.68987E+02         1.00000E+00         2.68987E+02         2.68987E+02         1.54512E+02         0.00000E+00
         -2.49223E-03         3.12150E-03        -3.21577E-04        -1.49419E-01         3.24224E-01         1.49419E-01         2.76750E+02         1.00000E+00         2.76750E+02         2.76750E+02         1.54239E+02         0.00000E+00
         -2.49223E-03         3.14078E-03        -3.25196E-04        -1.49419E-01         3.25380E-01         1.49419E-01         2.81561E+02         1.00000E+00         2.81561E+02         2.81561E+02         1.52025E+02         0.00000E+00
         -2.49223E-03         3.16005E-03        -3.28837E-04        -1.49419E-01         3.26536E-01         1.49419E-01         2.83301E+02         1.00000E+00         2.83301E+02         2.83301E+02         1.48245E+02         0.00000E+00
         -2.49223E-03         3.17933E-03        -3.32501E-04        -1.49419E-01         3.27692E-01         1.49419E-01         2.82045E+02         1.00000E+00         2.82045E+02         2.82045E+02         1.43314E+02         0.00000E+00
         -2.49223E-03         3.19861E-03        -3.36187E-04        -1.49419E-01         3.28848E-01         1.49419E-01         2.78063E+02         1.00000E+00         2.78063E+02         2.78063E+02         1.37646E+02         0.00000E+00
         -2.49223E-03         3.21789E-03        -3.39896E-04        -1.49419E-01         3.30004E-01         1.49419E-01         2.71802E+02         1.00000E+00         2.71802E+02         2.71802E+02         1.31620E+02         0.00000E+00
         -2.49223E-03         3.23717E-03        -3.43627E-04        -1.49419E-01         3.31159E-01         1.49419E-01         2.63845E+02         1.00000E+00         2.63845E+02         2.63845E+02         1.25562E+02         0.00000E+00
         -2.49223E-03         3.25645E-03        -3.47380E-04        -1.49419E-01         3.32315E-01         1.49419E-01         2.54862E+02         1.00000E+00         2.54862E+02         2.54862E+02         1.19730E+02         0.00000E+00
         -2.49223E-03         3.27573E-03        -3.51155E-04        -1.49419E-01         3.33471E-01         1.49419E-01         2.45553E+02         1.00000E+00         2.45553E+02         2.45553E+02         1.14315E+02         0.00000E+00
         -2.49223E-03         3.29501E-03        -3.54952E-04        -1.49419E-01         3.34627E-01         1.49419E-01         2.36586E+02         1.00000E+00         2.36586E+02         2.36586E+02         1.09444E+02         0.00000E+00
         -2.49223E-03         3.31429E-03        -3.58772E-04        -1.49419E-01         3.35783E-01         1.49419E-01         2.28535E+02         1.00000E+00         2.28535E+02         2.28535E+02         1.05188E+02         0.00000E+00
         -2.49223E-03         3.33357E-03        -3.62614E-04        -1.49419E-01         3.36939E-01         1.49419E-01         2.21834E+02         1.00000E+00         2.21834E+02         2.21834E+02         1.01571E+02         0.00000E+00
         -2.47299E-03         1.74533E-05        -2.66332E-05        -1.48266E-01         1.38124E-01         1.48266E-01         1.98012E-02         1.00000E+00         1.98012E-02         1.98012E-02         1.04659E-03         0.00000E+00
         -2.47299E-03         3.67331E-05        -2.66645E-05        -1.48266E-01         1.39280E-01         1.48266E-01         8.77639E-02         1.00000E+00         8.77639E-02         8.77639E-02         4.63787E-03         0.00000E+00
         -2.47299E-03         5.60128E-05        -2.67181E-05        -1.48266E-01         1.40436E-01         1.48266E-01         2.04284E-01         1.00000E+00         2.04284E-01         2.04284E-01         1.07919E-02         0.00000E+00
         -2.47299E-03         7.52926E-05        -2.67940E-05        -1.48266E-01         1.41592E-01         1.48266E-01         3.69671E-01         1.00000E+00         3.69671E-01         3.69671E-01         1.95201E-02         0.00000E+00
         -2.47299E-03         9.45723E-05        -2.68922E-05        -1.48266E-01         1.42748E-01         1.48266E-01         5.84365E-01         1.00000E+00         5.84365E-01         5.84365E-01         3.08388E-02         0.00000E+00
         -2.47299E-03         1.13852E-04        -2.70127E-05        -1.48266E-01         1.43904E-01         1.48266E-01         8.48943E-01         1.00000E+00         8.48943E-01         8.48943E-01         4.47691E-02         0.00000E+00
         -2.47299E-03         1.33132E-04        -2.71554E-05        -1.48266E-01         1.45060E-01         1.48266E-01         1.16412E+00         1.00000E+00         1.16412E+00         1.16412E+00         6.13372E-02         0.00000E+00
         -2.47299E-03         1.52412E-04        -2.73204E-05        -1.48266E-01         1.46215E-01         1.48266E-01         1.53074E+00         1.00000E+00         1.53074E+00         1.53074E+00         8.05744E-02         0.00000E+00
         -2.47299E-03         1.71691E-04        -2.75077E-05        -1.48266E-01         1.47371E-01         1.48266E-01         1.94983E+00         1.00000E+00         1.94983E+00         1.94983E+00         1.02517E-01         0.00000E+00
         -2.47299E-03         1.90971E-04        -2.77173E-05        -1.48266E-01         1.48527E-01         1.48266E-01         2.42252E+00         1.00000E+00         2.42252E+00         2.42252E+00         1.27208E-01         0.00000E+00
         -2.47299E-03         2.10251E-04        -2.79492E-05        -1.48266E-01         1.49683E-01         1.48266E-01         2.95015E+00         1.00000E+00         2.95015E+00         2.95015E+00         1.54694E-01         0.00000E+00
         -2.47299E-03         2.29531E-04        -2.82034E-05        -1.48266E-01         1.50839E-01         1.48266E-01         3.53421E+00         1.00000E+00         3.53421E+00         3.53421E+00         1.85029E-01         0.00000E+00
         -2.47299E-03         2.48810E-04        -2.84799E-05        -1.48266E-01         1.51995E-01         1.48266E-01         4.17636E+00         1.00000E+00         4.17636E+00         4.17636E+00         2.18272E-01         0.00000E+00
         -2.47299E-03         2.68090E-04        -2.87786E-05        -1.48266E-01         1.53151E-01         1.48266E-01         4.87846E+00         1.00000E+00         4.87846E+00         4.87846E+00         2.54490E-01         0.00000E+00
         -2.47299E-03         2.87370E-04        -2.90996E-05        -1.48266E-01         1.54307E-01         1.48266E-01         5.64257E+00         1.00000E+00         5.64257E+00         5.64257E+00         2.93754E-01         0.00000E+00
         -2.47299E-03         3.06650E-04        -2.94429E-05        -1.48266E-01         1.55463E-01         1.48266E-01         6.47099E+00         1.00000E+00         6.47099E+00         6.47099E+00         3.36145E-01         0.00000E+00
         -2.47299E-03         3.25930E-04        -2.98085E-05        -1.48266E-01         1.56619E-01         1.48266E-01         7.36622E+00         1.00000E+00         7.36622E+00         7.36622E+00         3.81749E-01         0.00000E+00
         -2.47299E-03         3.45209E-04        -3.01964E-05        -1.48266E-01         1.57774E-01         1.48266E-01         8.33103E+00         1.00000E+00         8.33103E+00         8.33103E+00         4.30662E-01         0.00000E+00
         -2.47299E-03         3.64489E-04        -3.06066E-05        -1.48266E-01         1.58930E-01         1.48266E-01         9.36845E+00         1.00000E+00         9.36845E+00         9.36845E+00         4.82985E-01         0.00000E+00
         -2.47299E-03         3.83769E-04        -3.10390E-05        -1.48266E-01         1.60086E-01         1.48266E-01         1.04818E+01         1.00000E+00         1.04818E+01         1.04818E+01         5.38831E-01         0.00000E+00
         -2.47299E-03         4.03049E-04        -3.14938E-05        -1.48266E-01         1.61242E-01         1.48266E-01         1.16748E+01         1.00000E+00         1.16748E+01         1.16748E+01         5.98320E-01         0.00000E+00
         -2.47299E-03         4.22328E-04        -3.19708E-05        -1.48266E-01         1.62398E-01         1.48266E-01         1.29513E+01         1.00000E+00         1.29513E+01         1.29513E+01         6.61583E-01         0.00000E+00
         -2.47299E-03         4.41608E-04        -3.24701E-05        -1.48266E-01         1.63554E-01         1.48266E-01         1.43159E+01         1.00000E+00         1.43159E+01         1.43159E+01         7.28763E-01         0.00000E+00
         -2.47299E-03         4.60888E-04        -3.29917E-05        -1.48266E-01         1.64710E-01         1.48266E-01         1.57731E+01         1.00000E+00         1.57731E+01         1.57731E+01         8.00011E-01         0.00000E+00
         -2.47299E-03         4.80168E-04        -3.35356E-05        -1.48266E-01         1.65866E-01         1.48266E-01         1.73284E+01         1.00000E+00         1.73284E+01         1.73284E+01         8.75492E-01         0.00000E+00
         -2.47299E-03         4.99447E-04        -3.41018E-05        -1.48266E-01         1.67022E-01         1.48266E-01         1.89874E+01         1.00000E+00         1.89874E+01         1.89874E+01         9.55384E-01         0.00000E+00
         -2.47299E-03         5.18727E-04        -3.46902E-05        -1.48266E-01         1.68178E-01         1.48266E-01         2.07564E+01         1.00000E+00         2.07564E+01         2.07564E+01         1.03988E+00         0.00000E+00
         -2.47299E-03         5.38007E-04        -3.53009E-05        -1.48266E-01         1.69333E-01         1.48266E-01         2.26422E+01         1.00000E+00         2.26422E+01         2.26422E+01         1.12918E+00         0.00000E+00
         -2.47299E-03         5.57287E-04        -3.59340E-05        -1.48266E-01         1.70489E-01         1.48266E-01         2.46525E+01         1.00000E+00         2.46525E+01         2.46525E+01         1.22351E+00         0.00000E+00
         -2.47299E-03         5.76566E-04        -3.65893E-05        -1.48266E-01         1.71645E-01         1.48266E-01         2.67955E+01         1.00000E+00         2.67955E+01         2.67955E+01         1.32312E+00         0.00000E+00
         -2.47299E-03         5.95846E-04        -3.72669E-05        -1.48266E-01         1.72801E-01         1.48266E-01         2.90804E+01         1.00000E+00         2.90804E+01         2.90804E+01         1.42825E+00         0.00000E+00
         -2.47299E-03         6.15126E-04        -3.79668E-05        -1.48266E-01         1.73957E-01         1.48266E-01         3.15170E+01         1.00000E+00         3.15170E+01         3.15170E+01         1.53918E+00         0.00000E+00
         -2.47299E-03         6.34406E-04        -3.86889E-05        -1.48266E-01         1.75113E-01         1.48266E-01         3.41162E+01         1.00000E+00         3.41162E+01         3.41162E+01         1.65622E+00         0.00000E+00
         -2.47299E-03         6.53686E-04        -3.94334E-05        -1.48266E-01         1.76269E-01         1.48266E-01         3.68900E+01         1.00000E+00         3.68900E+01         3.68900E+01         1.77965E+00         0.00000E+00
         -2.47299E-03         6.72965E-04        -4.02001E-05        -1.48266E-01         1.77425E-01         1.48266E-01         3.98445E+01         1.00000E+00         3.98445E+01         3.98445E+01         1.90950E+00         0.00000E+00
         -2.47299E-03         6.92245E-04        -4.09891E-05        -1.48266E-01         1.78581E-01         1.48266E-01         4.26335E+01         1.00000E+00         4.26335E+01         4.26335E+01         2.02874E+00         0.00000E+00
         -2.47299E-03         7.11525E-04        -4.18004E-05        -1.48266E-01         1.79737E-01         1.48266E-01         4.60124E+01         1.00000E+00         4.60124E+01         4.60124E+01         2.17318E+00         0.00000E+00
         -2.47299E-03         7.30805E-04        -4.26340E-05        -1.48266E-01         1.80892E-01         1.48266E-01         4.96292E+01         1.00000E+00         4.96292E+01         4.96292E+01         2.32558E+00         0.00000E+00
         -2.47299E-03         7.50084E-04        -4.34899E-05        -1.48266E-01         1.82048E-01         1.48266E-01         5.35051E+01         1.00000E+00         5.35051E+01         5.35051E+01         2.48646E+00         0.00000E+00
         -2.47299E-03         7.69364E-04        -4.43681E-05        -1.48266E-01         1.83204E-01         1.48266E-01         5.76627E+01         1.00000E+00         5.76627E+01         5.76627E+01         2.65632E+00         0.00000E+00
         -2.47299E-03         7.88644E-04        -4.52685E-05        -1.48266E-01         1.84360E-01         1.48266E-01         6.21272E+01         1.00000E+00         6.21272E+01         6.21272E+01         2.83572E+00         0.00000E+00
         -2.47299E-03         8.07924E-04        -4.61912E-05        -1.48266E-01         1.85516E-01         1.48266E-01         6.69260E+01         1.00000E+00         6.69260E+01         6.69260E+01         3.02522E+00         0.00000E+00
         -2.47299E-03         8.27203E-04        -4.71363E-05        -1.48266E-01         1.86672E-01         1.48266E-01         7.20804E+01         1.00000E+00         7.20804E+01         7.20804E+01         3.22501E+00         0.00000E+00
         -2.47299E-03         8.46483E-04        -4.81036E-05        -1.48266E-01         1.87828E-01         1.48266E-01         7.73823E+01         1.00000E+00         7.73823E+01         7.73823E+01         3.42574E+00         0.00000E+00
         -2.47299E-03         8.65763E-04        -4.90932E-05        -1.48266E-01         1.88984E-01         1.48266E-01         8.33806E+01         1.00000E+00         8.33806E+01         8.33806E+01         3.64956E+00         0.00000E+00
         -2.47299E-03         8.85043E-04        -5.01050E-05        -1.48266E-01         1.90140E-01         1.48266E-01         8.98621E+01         1.00000E+00         8.98621E+01         8.98621E+01         3.88633E+00         0.00000E+00
         -2.47299E-03         9.04322E-04        -5.11392E-05        -1.48266E-01         1.91296E-01         1.48266E-01         9.68765E+01         1.00000E+00         9.68765E+01         9.68765E+01         4.13691E+00         0.00000E+00
         -2.47299E-03         9.23602E-04        -5.21956E-05        -1.48266E-01         1.92451E-01         1.48266E-01         1.04479E+02         1.00000E+00         1.04479E+02         1.04479E+02         4.40222E+00         0.00000E+00
         -2.47299E-03         9.42882E-04        -5.32744E-05        -1.48266E-01         1.93607E-01         1.48266E-01         1.12732E+02         1.00000E+00         1.12732E+02         1.12732E+02         4.68316E+00         0.00000E+00
         -2.47299E-03         9.62162E-04        -5.43754E-05        -1.48266E-01         1.94763E-01         1.48266E-01         1.21269E+02         1.00000E+00         1.21269E+02         1.21269E+02         4.96586E+00         0.00000E+00
         -2.47299E-03         9.81441E-04        -5.54987E-05        -1.48266E-01         1.95919E-01         1.48266E-01         1.31033E+02         1.00000E+00         1.31033E+02         1.31033E+02         5.28197E+00         0.00000E+00
         -2.47299E-03         1.00072E-03        -5.66443E-05        -1.48266E-01         1.97075E-01         1.48266E-01         1.41677E+02         1.00000E+00         1.41677E+02         1.41677E+02         5.61663E+00         0.00000E+00
         -2.47299E-03         1.02000E-03        -5.78122E-05        -1.48266E-01         1.98231E-01         1.48266E-01         1.53315E+02         1.00000E+00         1.53315E+02         1.53315E+02         5.97156E+00         0.00000E+00
         -2.47299E-03         1.03928E-03        -5.90023E-05        -1.48266E-01         1.99387E-01         1.48266E-01         1.66064E+02         1.00000E+00         1.66064E+02         1.66064E+02         6.34805E+00         0.00000E+00
         -2.47299E-03         1.05856E-03        -6.02148E-05        -1.48266E-01         2.00543E-01         1.48266E-01         1.80055E+02         1.00000E+00         1.80055E+02         1.80055E+02         6.74738E+00         0.00000E+00
         -2.47299E-03         1.07784E-03        -6.14495E-05        -1.48266E-01         2.01699E-01         1.48266E-01         1.94764E+02         1.00000E+00         1.94764E+02         1.94764E+02         7.15091E+00         0.00000E+00
         -2.47299E-03         1.09712E-03        -6.27065E-05        -1.48266E-01         2.02855E-01         1.48266E-01         2.11680E+02         1.00000E+00         2.11680E+02         2.11680E+02         7.60019E+00         0.00000E+00
         -2.47299E-03         1.11640E-03        -6.39858E-05        -1.48266E-01         2.04010E-01         1.48266E-01         2.30356E+02         1.00000E+00         2.30356E+02         2.30356E+02         8.07650E+00         0.00000E+00
         -2.47299E-03         1.13568E-03        -6.52874E-05        -1.48266E-01         2.05166E-01         1.48266E-01         2.51023E+02         1.00000E+00         2.51023E+02         2.51023E+02         8.58167E+00         0.00000E+00
         -2.47299E-03         1.15496E-03        -6.66113E-05        -1.48266E-01         2.06322E-01         1.48266E-01         2.73940E+02         1.00000E+00         2.73940E+02         2.73940E+02         9.11725E+00         0.00000E+00
         -2.47299E-03         1.17424E-03        -6.79574E-05        -1.48266E-01         2.07478E-01         1.48266E-01         2.98292E+02         1.00000E+00         2.98292E+02         2.98292E+02         9.65260E+00         0.00000E+00
         -2.47299E-03         1.19352E-03        -6.93259E-05        -1.48266E-01         2.08634E-01         1.48266E-01         3.26661E+02         1.00000E+00         3.26661E+02         3.26661E+02         1.02581E+01         0.00000E+00
         -2.47299E-03         1.21280E-03        -7.07166E-05        -1.48266E-01         2.09790E-01         1.48266E-01         3.58196E+02         1.00000E+00         3.58196E+02         3.58196E+02         1.08986E+01         0.00000E+00
         -2.47299E-03         1.23208E-03        -7.21296E-05        -1.48266E-01         2.10946E-01         1.48266E-01         3.93443E+02         1.00000E+00         3.93443E+02         3.93443E+02         1.16027E+01         0.00000E+00
         -2.47299E-03         1.25136E-03        -7.35649E-05        -1.48266E-01         2.12102E-01         1.48266E-01         4.33621E+02         1.00000E+00         4.33621E+02         4.33621E+02         1.50253E+01         0.00000E+00
         -2.47299E-03         1.27064E-03        -7.50225E-05        -1.48266E-01         2.13258E-01         1.48266E-01         4.75258E+02         1.00000E+00         4.75258E+02         4.75258E+02         1.27800E+01         0.00000E+00
         -2.47299E-03         1.28992E-03        -7.65024E-05        -1.48266E-01         2.14414E-01         1.48266E-01         5.24683E+02         1.00000E+00         5.24683E+02         5.24683E+02         1.35808E+01         0.00000E+00
         -2.47299E-03         1.30920E-03        -7.80045E-05        -1.48266E-01         2.15569E-01         1.48266E-01         5.80004E+02         1.00000E+00         5.80004E+02         5.80004E+02         1.43726E+01         0.00000E+00
         -2.47299E-03         1.32848E-03        -7.95290E-05        -1.48266E-01         2.16725E-01         1.48266E-01         6.41981E+02         1.00000E+00         6.41981E+02         6.41981E+02         1.51805E+01         0.00000E+00
         -2.47299E-03         1.34776E-03        -8.10757E-05        -1.48266E-01         2.17881E-01         1.48266E-01         7.11296E+02         1.00000E+00         7.11296E+02         7.11296E+02         1.60052E+01         0.00000E+00
         -2.47299E-03         1.36704E-03        -8.26447E-05        -1.48266E-01         2.19037E-01         1.48266E-01         7.86362E+02         1.00000E+00         7.86362E+02         7.86362E+02         1.68093E+01         0.00000E+00
         -2.47299E-03         1.38632E-03        -8.42360E-05        -1.48266E-01         2.20193E-01         1.48266E-01         8.72293E+02         1.00000E+00         8.72293E+02         8.72293E+02         1.76638E+01         0.00000E+00
         -2.47299E-03         1.40560E-03        -8.58496E-05        -1.48266E-01         2.21349E-01         1.48266E-01         9.67353E+02         1.00000E+00         9.67353E+02         9.67353E+02         1.85310E+01         0.00000E+00
         -2.47299E-03         1.42488E-03        -8.74854E-05        -1.48266E-01         2.22505E-01         1.48266E-01         1.07175E+03         1.00000E+00         1.07175E+03         1.07175E+03         1.94146E+01         0.00000E+00
         -2.47299E-03         1.44416E-03        -8.91436E-05        -1.48266E-01         2.23661E-01         1.48266E-01         1.18201E+03         1.00000E+00         1.18201E+03         1.18201E+03         2.02877E+01         0.00000E+00
         -2.47299E-03         1.46344E-03        -9.08240E-05        -1.48266E-01         2.24817E-01         1.48266E-01         1.30400E+03         1.00000E+00         1.30400E+03         1.30400E+03         2.12553E+01         0.00000E+00
         -2.47299E-03         1.48272E-03        -9.25268E-05        -1.48266E-01         2.25973E-01         1.48266E-01         1.43316E+03         1.00000E+00         1.43316E+03         1.43316E+03         2.23132E+01         0.00000E+00
         -2.47299E-03         1.50200E-03        -9.42518E-05        -1.48266E-01         2.27128E-01         1.48266E-01         1.56747E+03         1.00000E+00         1.56747E+03         1.56747E+03         2.35259E+01         0.00000E+00
         -2.47299E-03         1.52127E-03        -9.59991E-05        -1.48266E-01         2.28284E-01         1.48266E-01         1.70009E+03         1.00000E+00         1.70009E+03         1.70009E+03         2.49249E+01         0.00000E+00
         -2.47299E-03         1.54055E-03        -9.77686E-05        -1.48266E-01         2.29440E-01         1.48266E-01         1.83595E+03         1.00000E+00         1.83595E+03         1.83595E+03         2.67360E+01         0.00000E+00
         -2.47299E-03         1.55983E-03        -9.95605E-05        -1.48266E-01         2.30596E-01         1.48266E-01         1.96712E+03         1.00000E+00         1.96712E+03         1.96712E+03         2.90111E+01         0.00000E+00
         -2.47299E-03         1.57911E-03        -1.01375E-04        -1.48266E-01         2.31752E-01         1.48266E-01         2.09007E+03         1.00000E+00         2.09007E+03         2.09007E+03         3.18311E+01         0.00000E+00
         -2.47299E-03         1.59839E-03        -1.03211E-04        -1.48266E-01         2.32908E-01         1.48266E-01         2.19825E+03         1.00000E+00         2.19825E+03         2.19825E+03         3.50415E+01         0.00000E+00
         -2.47299E-03         1.61767E-03        -1.05070E-04        -1.48266E-01         2.34064E-01         1.48266E-01         2.29811E+03         1.00000E+00         2.29811E+03         2.29811E+03         3.85369E+01         0.00000E+00
         -2.47299E-03         1.63695E-03        -1.06951E-04        -1.48266E-01         2.35220E-01         1.48266E-01         2.38849E+03         1.00000E+00         2.38849E+03         2.38849E+03         4.19226E+01         0.00000E+00
         -2.47299E-03         1.65623E-03        -1.08854E-04        -1.48266E-01         2.36376E-01         1.48266E-01         2.51071E+03         1.00000E+00         2.51071E+03         2.51071E+03         5.92682E+01         0.00000E+00
         -2.47299E-03         1.67551E-03        -1.10780E-04        -1.48266E-01         2.37532E-01         1.48266E-01         9.99265E+03         1.00000E+00         9.99265E+03         9.99265E+03         4.92976E+03         0.00000E+00
         -2.47299E-03         1.69479E-03        -1.12728E-04        -1.48266E-01         2.38687E-01         1.48266E-01         3.10392E+03         1.00000E+00         3.10392E+03         3.10392E+03         6.28823E+02         0.00000E+00
         -2.47299E-03         1.71407E-03        -1.14698E-04        -1.48266E-01         2.39843E-01         1.48266E-01         2.85134E+03         1.00000E+00         2.85134E+03         2.85134E+03         3.98864E+02         0.00000E+00
         -2.47299E-03         1.73335E-03        -1.16690E-04        -1.48266E-01         2.40999E-01         1.48266E-01         2.85039E+03         1.00000E+00         2.85039E+03         2.85039E+03         4.05050E+02         0.00000E+00
         -2.47299E-03         1.75263E-03        -1.18705E-04        -1.48266E-01         2.42155E-01         1.48266E-01         2.89451E+03         1.00000E+00         2.89451E+03         2.89451E+03         4.77348E+02         0.00000E+00
         -2.47299E-03         1.77191E-03        -1.20742E-04        -1.48266E-01         2.43311E-01         1.48266E-01         2.95103E+03         1.00000E+00         2.95103E+03         2.95103E+03         6.12717E+02         0.00000E+00
         -2.47299E-03         1.79119E-03        -1.22801E-04        -1.48266E-01         2.44467E-01         1.48266E-01         3.00846E+03         1.00000E+00         3.00846E+03         3.00846E+03         8.64283E+02         0.00000E+00
         -2.47299E-03         1.81047E-03        -1.24883E-04        -1.48266E-01         2.45623E-01         1.48266E-01         3.08928E+03         1.00000E+00         3.08928E+03         3.08928E+03         1.43102E+03         0.00000E+00
         -2.47299E-03         1.82975E-03        -1.26987E-04        -1.48266E-01         2.46779E-01         1.48266E-01         1.97345E+03         1.00000E+00         1.97345E+03         1.97345E+03         1.48630E+03         0.00000E+00
         -2.47299E-03         1.84903E-03        -1.29113E-04        -1.48266E-01         2.47935E-01         1.48266E-01         1.64825E+03         1.00000E+00         1.64825E+03         1.64825E+03         1.22563E+03         0.00000E+00
         -2.47299E-03         1.86831E-03        -1.31261E-04        -1.48266E-01         2.49091E-01         1.48266E-01         1.91648E+03         1.00000E+00         1.91648E+03         1.91648E+03         1.13385E+03         0.00000E+00
         -2.47299E-03         1.88759E-03        -1.33432E-04        -1.48265E-01         2.50246E-01         1.48266E-01         2.14670E+03         1.00000E+00         2.14670E+03         2.14670E+03         1.16386E+03         0.00000E+00
         -2.47299E-03         1.90687E-03        -1.35625E-04        -1.48265E-01         2.51402E-01         1.48266E-01         2.21878E+03         1.00000E+00         2.21878E+03         2.21878E+03         1.20804E+03         0.00000E+00
         -2.47299E-03         1.92615E-03        -1.37840E-04        -1.48265E-01         2.52558E-01         1.48266E-01         2.13983E+03         1.00000E+00         2.13983E+03         2.13983E+03         1.20602E+03         0.00000E+00
         -2.47299E-03         1.94543E-03        -1.40078E-04        -1.48265E-01         2.53714E-01         1.48266E-01         1.94277E+03         1.00000E+00         1.94277E+03         1.94277E+03         1.13336E+03         0.00000E+00
         -2.47299E-03         1.96471E-03        -1.42338E-04        -1.48265E-01         2.54870E-01         1.48266E-01         1.66885E+03         1.00000E+00         1.66885E+03         1.66885E+03         9.92252E+02         0.00000E+00
         -2.47299E-03         1.98399E-03        -1.44620E-04        -1.48265E-01         2.56026E-01         1.48266E-01         1.35717E+03         1.00000E+00         1.35717E+03         1.35717E+03         8.01579E+02         0.00000E+00
         -2.47299E-03         2.00327E-03        -1.46924E-04        -1.48265E-01         2.57182E-01         1.48266E-01         1.03958E+03         1.00000E+00         1.03958E+03         1.03958E+03         5.87821E+02         0.00000E+00
         -2.47299E-03         2.02255E-03        -1.49251E-04        -1.48265E-01         2.58338E-01         1.48266E-01         7.42974E+02         1.00000E+00         7.42974E+02         7.42974E+02         3.80030E+02         0.00000E+00
         -2.47299E-03         2.04183E-03        -1.51600E-04        -1.48265E-01         2.59494E-01         1.48266E-01         4.93541E+02         1.00000E+00         4.93541E+02         4.93541E+02         2.07244E+02         0.00000E+00
         -2.47299E-03         2.06111E-03        -1.53971E-04        -1.48265E-01         2.60650E-01         1.48266E-01         3.16485E+02         1.00000E+00         3.16485E+02         3.16485E+02         9.40720E+01         0.00000E+00
         -2.47299E-03         2.08039E-03        -1.56365E-04        -1.48265E-01         2.61805E-01         1.48266E-01         2.29465E+02         1.00000E+00         2.29465E+02         2.29465E+02         5.38391E+01         0.00000E+00
         -2.47299E-03         2.09967E-03        -1.58781E-04        -1.48265E-01         2.62961E-01         1.48266E-01         2.35333E+02         1.00000E+00         2.35333E+02         2.35333E+02         8.41612E+01         0.00000E+00
         -2.47299E-03         2.11895E-03        -1.61219E-04        -1.48265E-01         2.64117E-01         1.48266E-01         3.21347E+02         1.00000E+00         3.21347E+02         3.21347E+02         1.69489E+02         0.00000E+00
         -2.47299E-03         2.13823E-03        -1.63679E-04        -1.48265E-01         2.65273E-01         1.48266E-01         4.65259E+02         1.00000E+00         4.65259E+02         4.65259E+02         2.88638E+02         0.00000E+00
         -2.47299E-03         2.15751E-03        -1.66162E-04        -1.48265E-01         2.66429E-01         1.48266E-01         6.42585E+02         1.00000E+00         6.42585E+02         6.42585E+02         4.21498E+02         0.00000E+00
         -2.47299E-03         2.17679E-03        -1.68667E-04        -1.48265E-01         2.67585E-01         1.48266E-01         8.30606E+02         1.00000E+00         8.30606E+02         8.30606E+02         5.51829E+02         0.00000E+00
         -2.47299E-03         2.19607E-03        -1.71194E-04        -1.48265E-01         2.68741E-01         1.48266E-01         1.00916E+03         1.00000E+00         1.00916E+03         1.00916E+03         6.67133E+02         0.00000E+00
         -2.47299E-03         2.21535E-03        -1.73744E-04        -1.48265E-01         2.69897E-01         1.48265E-01         1.16044E+03         1.00000E+00         1.16044E+03         1.16044E+03         7.57805E+02         0.00000E+00
         -2.47299E-03         2.23463E-03        -1.76316E-04        -1.48265E-01         2.71053E-01         1.48265E-01         1.26968E+03         1.00000E+00         1.26968E+03         1.26968E+03         8.16947E+02         0.00000E+00
         -2.47299E-03         2.25391E-03        -1.78910E-04        -1.48265E-01         2.72209E-01         1.48265E-01         1.32688E+03         1.00000E+00         1.32688E+03         1.32688E+03         8.40980E+02         0.00000E+00
         -2.47299E-03         2.27319E-03        -1.81526E-04        -1.48265E-01         2.73364E-01         1.48265E-01         1.32863E+03         1.00000E+00         1.32863E+03         1.32863E+03         8.30294E+02         0.00000E+00
         -2.47299E-03         2.29247E-03        -1.84165E-04        -1.48265E-01         2.74520E-01         1.48265E-01         1.27863E+03         1.00000E+00         1.27863E+03         1.27863E+03         7.89098E+02         0.00000E+00
         -2.47299E-03         2.31175E-03        -1.86826E-04        -1.48265E-01         2.75676E-01         1.48265E-01         1.18611E+03         1.00000E+00         1.18611E+03         1.18611E+03         7.24235E+02         0.00000E+00
         -2.47299E-03         2.33102E-03        -1.89509E-04        -1.48265E-01         2.76832E-01         1.48265E-01         1.06322E+03         1.00000E+00         1.06322E+03         1.06322E+03         6.43495E+02         0.00000E+00
         -2.47299E-03         2.35030E-03        -1.92215E-04        -1.48265E-01         2.77988E-01         1.48265E-01         9.22361E+02         1.00000E+00         9.22361E+02         9.22361E+02         5.54179E+02         0.00000E+00
         -2.47299E-03         2.36958E-03        -1.94943E-04        -1.48265E-01         2.79144E-01         1.48265E-01         7.74661E+02         1.00000E+00         7.74661E+02         7.74661E+02         4.62362E+02         0.00000E+00
         -2.47299E-03         2.38886E-03        -1.97693E-04        -1.48265E-01         2.80300E-01         1.48265E-01         6.29437E+02         1.00000E+00         6.29437E+02         6.29437E+02         3.72807E+02         0.00000E+00
         -2.47299E-03         2.40814E-03        -2.00465E-04        -1.48265E-01         2.81456E-01         1.48265E-01         4.94306E+02         1.00000E+00         4.94306E+02         4.94306E+02         2.89216E+02         0.00000E+00
         -2.47299E-03         2.42742E-03        -2.03260E-04        -1.48265E-01         2.82612E-01         1.48265E-01         3.75370E+02         1.00000E+00         3.75370E+02         3.75370E+02         2.14492E+02         0.00000E+00
         -2.47299E-03         2.44670E-03        -2.06077E-04        -1.48265E-01         2.83768E-01         1.48265E-01         2.77188E+02         1.00000E+00         2.77188E+02         2.77188E+02         1.50846E+02         0.00000E+00
         -2.47299E-03         2.46598E-03        -2.08916E-04        -1.48265E-01         2.84923E-01         1.48265E-01         2.02528E+02         1.00000E+00         2.02528E+02         2.02528E+02         9.97180E+01         0.00000E+00
         -2.47299E-03         2.48526E-03        -2.11778E-04        -1.48265E-01         2.86079E-01         1.48265E-01         1.52134E+02         1.00000E+00         1.52134E+02         1.52134E+02         6.16568E+01         0.00000E+00
         -2.47299E-03         2.50454E-03        -2.14662E-04        -1.48265E-01         2.87235E-01         1.48265E-01         1.24729E+02         1.00000E+00         1.24729E+02         1.24729E+02         3.62779E+01         0.00000E+00
         -2.47299E-03         2.52382E-03        -2.17568E-04        -1.48265E-01         2.88391E-01         1.48265E-01         1.17348E+02         1.00000E+00         1.17348E+02         1.17348E+02         2.23711E+01         0.00000E+00
         -2.47299E-03         2.54310E-03        -2.20496E-04        -1.48265E-01         2.89547E-01         1.48265E-01         1.25876E+02         1.00000E+00         1.25876E+02         1.25876E+02         1.81256E+01         0.00000E+00
         -2.47299E-03         2.56238E-03        -2.23447E-04        -1.48265E-01         2.90703E-01         1.48265E-01         1.45626E+02         1.00000E+00         1.45626E+02         1.45626E+02         2.13861E+01         0.00000E+00
         -2.47299E-03         2.58166E-03        -2.26420E-04        -1.48265E-01         2.91859E-01         1.48265E-01         1.71819E+02         1.00000E+00         1.71819E+02         1.71819E+02         2.98717E+01         0.00000E+00
         -2.47299E-03         2.60094E-03        -2.29415E-04        -1.48265E-01         2.93015E-01         1.48265E-01         1.99940E+02         1.00000E+00         1.99940E+02         1.99940E+02         4.13357E+01         0.00000E+00
         -2.47299E-03         2.62022E-03        -2.32433E-04        -1.48265E-01         2.94171E-01         1.48265E-01         2.26010E+02         1.00000E+00         2.26010E+02         2.26010E+02         5.36857E+01         0.00000E+00
         -2.47299E-03         2.63950E-03        -2.35473E-04        -1.48265E-01         2.95327E-01         1.48265E-01         2.46828E+02         1.00000E+00         2.46828E+02         2.46828E+02         6.50932E+01         0.00000E+00
         -2.47299E-03         2.65878E-03        -2.38535E-04        -1.48265E-01         2.96482E-01         1.48265E-01         2.60182E+02         1.00000E+00         2.60182E+02         2.60182E+02         7.41078E+01         0.00000E+00
         -2.47299E-03         2.67806E-03        -2.41619E-04        -1.48265E-01         2.97638E-01         1.48265E-01         2.64992E+02         1.00000E+00         2.64992E+02         2.64992E+02         7.97612E+01         0.00000E+00
         -2.47299E-03         2.69734E-03        -2.44726E-04        -1.48265E-01         2.98794E-01         1.48265E-01         2.61330E+02         1.00000E+00         2.61330E+02         2.61330E+02         8.16314E+01         0.00000E+00
         -2.47299E-03         2.71662E-03        -2.47855E-04        -1.48265E-01         2.99950E-01         1.48265E-01         2.50273E+02         1.00000E+00         2.50273E+02         2.50273E+02         7.98425E+01         0.00000E+00
         -2.47299E-03         2.73590E-03        -2.51006E-04        -1.48265E-01         3.01106E-01         1.48265E-01         2.33636E+02         1.00000E+00         2.33636E+02         2.33636E+02         7.49931E+01         0.00000E+00
         -2.47299E-03         2.75518E-03        -2.54180E-04        -1.48265E-01         3.02262E-01         1.48265E-01         2.13636E+02         1.00000E+00         2.13636E+02         2.13636E+02         6.80336E+01         0.00000E+00
         -2.47299E-03         2.77446E-03        -2.57376E-04        -1.48265E-01         3.03418E-01         1.48265E-01         1.92573E+02         1.00000E+00         1.92573E+02         1.92573E+02         6.01206E+01         0.00000E+00
         -2.47299E-03         2.79374E-03        -2.60594E-04        -1.48265E-01         3.04574E-01         1.48265E-01         1.72572E+02         1.00000E+00         1.72572E+02         1.72572E+02         5.24754E+01         0.00000E+00
         -2.47299E-03         2.81302E-03        -2.63834E-04        -1.48265E-01         3.05730E-01         1.48265E-01         1.55402E+02         1.00000E+00         1.55402E+02         1.55402E+02         4.62572E+01         0.00000E+00
         -2.47299E-03         2.83230E-03        -2.67097E-04        -1.48265E-01         3.06886E-01         1.48265E-01         1.42377E+02         1.00000E+00         1.42377E+02         1.42377E+02         4.24563E+01         0.00000E+00
         -2.47299E-03         2.85158E-03        -2.70382E-04        -1.48265E-01         3.08041E-01         1.48265E-01         1.34306E+02         1.00000E+00         1.34306E+02         1.34306E+02         4.18063E+01         0.00000E+00
         -2.47299E-03         2.87086E-03        -2.73689E-04        -1.48265E-01         3.09197E-01         1.48265E-01         1.31499E+02         1.00000E+00         1.31499E+02         1.31499E+02         4.47197E+01         0.00000E+00
         -2.47299E-03         2.89014E-03        -2.77019E-04        -1.48265E-01         3.10353E-01         1.48265E-01         1.33816E+02         1.00000E+00         1.33816E+02         1.33816E+02         5.12557E+01         0.00000E+00
         -2.47299E-03         2.90942E-03        -2.80371E-04        -1.48265E-01         3.11509E-01         1.48265E-01         1.40746E+02         1.00000E+00         1.40746E+02         1.40746E+02         6.11282E+01         0.00000E+00
         -2.47299E-03         2.92870E-03        -2.83745E-04        -1.48265E-01         3.12665E-01         1.48265E-01         1.51526E+02         1.00000E+00         1.51526E+02         1.51526E+02         7.37544E+01         0.00000E+00
         -2.47299E-03         2.94798E-03        -2.87141E-04        -1.48265E-01         3.13821E-01         1.48265E-01         1.65260E+02         1.00000E+00         1.65260E+02         1.65260E+02         8.83357E+01         0.00000E+00
         -2.47299E-03         2.96726E-03        -2.90560E-04        -1.48265E-01         3.14977E-01         1.48265E-01         1.81022E+02         1.00000E+00         1.81022E+02         1.81022E+02         1.03955E+02         0.00000E+00
         -2.47299E-03         2.98654E-03        -2.94001E-04        -1.48265E-01         3.16133E-01         1.48265E-01         1.97930E+02         1.00000E+00         1.97930E+02         1.97930E+02         1.19670E+02         0.00000E+00
         -2.47299E-03         3.00582E-03        -2.97464E-04        -1.48265E-01         3.17289E-01         1.48265E-01         2.15189E+02         1.00000E+00         2.15189E+02         2.15189E+02         1.34594E+02         0.00000E+00
         -2.47299E-03         3.02510E-03        -3.00950E-04        -1.48265E-01         3.18445E-01         1.48265E-01         2.32093E+02         1.00000E+00         2.32093E+02         2.32093E+02         1.47956E+02         0.00000E+00
         -2.47299E-03         3.04438E-03        -3.04458E-04        -1.48265E-01         3.19600E-01         1.48265E-01         2.48015E+02         1.00000E+00         2.48015E+02         2.48015E+02         1.59141E+02         0.00000E+00
         -2.47299E-03         3.06366E-03        -3.07988E-04        -1.48265E-01         3.20756E-01         1.48265E-01         2.62394E+02         1.00000E+00         2.62394E+02         2.62394E+02         1.67717E+02         0.00000E+00
         -2.47299E-03         3.08294E-03        -3.11540E-04        -1.48265E-01         3.21912E-01         1.48265E-01         2.74729E+02         1.00000E+00         2.74729E+02         2.74729E+02         1.73447E+02         0.00000E+00
         -2.47299E-03         3.10222E-03        -3.15115E-04        -1.48265E-01         3.23068E-01         1.48265E-01         2.84588E+02         1.00000E+00         2.84588E+02         2.84588E+02         1.76293E+02         0.00000E+00
         -2.47299E-03         3.12150E-03        -3.18712E-04        -1.48265E-01         3.24224E-01         1.48265E-01         2.91632E+02         1.00000E+00         2.91632E+02         2.91632E+02         1.76395E+02         0.00000E+00
         -2.47299E-03         3.14078E-03        -3.22331E-04        -1.48265E-01         3.25380E-01         1.48265E-01         2.95642E+02         1.00000E+00         2.95642E+02         2.95642E+02         1.74049E+02         0.00000E+00
         -2.47299E-03         3.16005E-03        -3.25973E-04        -1.48265E-01         3.26536E-01         1.48265E-01         2.96551E+02         1.00000E+00         2.96551E+02         2.96551E+02         1.69659E+02         0.00000E+00
         -2.47299E-03         3.17933E-03        -3.29637E-04        -1.48265E-01         3.27692E-01         1.48265E-01         2.94458E+02         1.00000E+00         2.94458E+02         2.94458E+02         1.63694E+02         0.00000E+00
         -2.47299E-03         3.19861E-03        -3.33323E-04        -1.48265E-01         3.28848E-01         1.48265E-01         2.89634E+02         1.00000E+00         2.89634E+02         2.89634E+02         1.56636E+02         0.00000E+00
         -2.47299E-03         3.21789E-03        -3.37031E-04        -1.48265E-01         3.30004E-01         1.48265E-01         2.82509E+02         1.00000E+00         2.82509E+02         2.82509E+02         1.48943E+02         0.00000E+00
         -2.47299E-03         3.23717E-03        -3.40762E-04        -1.48265E-01         3.31159E-01         1.48265E-01         2.73640E+02         1.00000E+00         2.73640E+02         2.73640E+02         1.41017E+02         0.00000E+00
         -2.47299E-03         3.25645E-03        -3.44515E-04        -1.48265E-01         3.32315E-01         1.48265E-01         2.63677E+02         1.00000E+00         2.63677E+02         2.63677E+02         1.33192E+02         0.00000E+00
         -2.47299E-03         3.27573E-03        -3.48290E-04        -1.48265E-01         3.33471E-01         1.48265E-01         2.53310E+02         1.00000E+00         2.53310E+02         2.53310E+02         1.25723E+02         0.00000E+00
         -2.47299E-03         3.29501E-03        -3.52088E-04        -1.48265E-01         3.34627E-01         1.48265E-01         2.43215E+02         1.00000E+00         2.43215E+02         2.43215E+02         1.18797E+02         0.00000E+00
         -2.47299E-03         3.31429E-03        -3.55908E-04        -1.48265E-01         3.35783E-01         1.48265E-01         2.33995E+02         1.00000E+00         2.33995E+02         2.33995E+02         1.12533E+02         0.00000E+00
         -2.47299E-03         3.33357E-03        -3.59750E-04        -1.48265E-01         3.36939E-01         1.48265E-01         2.26128E+02         1.00000E+00         2.26128E+02         2.26128E+02         1.06997E+02         0.00000E+00
         -2.45374E-03         1.74533E-05        -2.37909E-05        -1.47112E-01         1.38124E-01         1.47112E-01         2.04497E-02         1.00000E+00         2.04497E-02         2.04497E-02         1.01672E-03         0.00000E+00
         -2.45374E-03         3.67331E-05        -2.38222E-05        -1.47112E-01         1.39280E-01         1.47112E-01         9.06382E-02         1.00000E+00         9.06382E-02         9.06382E-02         4.50551E-03         0.00000E+00
         -2.45374E-03         5.60128E-05        -2.38758E-05        -1.47112E-01         1.40436E-01         1.47112E-01         2.10973E-01         1.00000E+00         2.10973E-01         2.10973E-01         1.04839E-02         0.00000E+00
         -2.45374E-03         7.52926E-05        -2.39517E-05        -1.47112E-01         1.41592E-01         1.47112E-01         3.81773E-01         1.00000E+00         3.81773E-01         3.81773E-01         1.89628E-02         0.00000E+00
         -2.45374E-03         9.45723E-05        -2.40499E-05        -1.47112E-01         1.42748E-01         1.47112E-01         6.03491E-01         1.00000E+00         6.03491E-01         6.03491E-01         2.99580E-02         0.00000E+00
         -2.45374E-03         1.13852E-04        -2.41704E-05        -1.47112E-01         1.43904E-01         1.47112E-01         8.76718E-01         1.00000E+00         8.76718E-01         8.76718E-01         4.34898E-02         0.00000E+00
         -2.45374E-03         1.33132E-04        -2.43131E-05        -1.47112E-01         1.45060E-01         1.47112E-01         1.20219E+00         1.00000E+00         1.20219E+00         1.20219E+00         5.95836E-02         0.00000E+00
         -2.45374E-03         1.52412E-04        -2.44781E-05        -1.47112E-01         1.46215E-01         1.47112E-01         1.58078E+00         1.00000E+00         1.58078E+00         1.58078E+00         7.82694E-02         0.00000E+00
         -2.45374E-03         1.71691E-04        -2.46655E-05        -1.47112E-01         1.47371E-01         1.47112E-01         2.01353E+00         1.00000E+00         2.01353E+00         2.01353E+00         9.95827E-02         0.00000E+00
         -2.45374E-03         1.90971E-04        -2.48751E-05        -1.47112E-01         1.48527E-01         1.47112E-01         2.50162E+00         1.00000E+00         2.50162E+00         2.50162E+00         1.23564E-01         0.00000E+00
         -2.45374E-03         2.10251E-04        -2.51069E-05        -1.47112E-01         1.49683E-01         1.47112E-01         3.04642E+00         1.00000E+00         3.04642E+00         3.04642E+00         1.50259E-01         0.00000E+00
         -2.45374E-03         2.29531E-04        -2.53611E-05        -1.47112E-01         1.50839E-01         1.47112E-01         3.64944E+00         1.00000E+00         3.64944E+00         3.64944E+00         1.79719E-01         0.00000E+00
         -2.45374E-03         2.48810E-04        -2.56376E-05        -1.47112E-01         1.51995E-01         1.47112E-01         4.31242E+00         1.00000E+00         4.31242E+00         4.31242E+00         2.12002E-01         0.00000E+00
         -2.45374E-03         2.68090E-04        -2.59363E-05        -1.47112E-01         1.53151E-01         1.47112E-01         5.03726E+00         1.00000E+00         5.03726E+00         5.03726E+00         2.47172E-01         0.00000E+00
         -2.45374E-03         2.87370E-04        -2.62573E-05        -1.47112E-01         1.54307E-01         1.47112E-01         5.82607E+00         1.00000E+00         5.82607E+00         5.82607E+00         2.85298E-01         0.00000E+00
         -2.45374E-03         3.06650E-04        -2.66006E-05        -1.47112E-01         1.55463E-01         1.47112E-01         6.68122E+00         1.00000E+00         6.68122E+00         6.68122E+00         3.26457E-01         0.00000E+00
         -2.45374E-03         3.25930E-04        -2.69662E-05        -1.47112E-01         1.56619E-01         1.47112E-01         7.60527E+00         1.00000E+00         7.60527E+00         7.60527E+00         3.70733E-01         0.00000E+00
         -2.45374E-03         3.45209E-04        -2.73541E-05        -1.47112E-01         1.57774E-01         1.47112E-01         8.60108E+00         1.00000E+00         8.60108E+00         8.60108E+00         4.18217E-01         0.00000E+00
         -2.45374E-03         3.64489E-04        -2.77643E-05        -1.47112E-01         1.58930E-01         1.47112E-01         9.67176E+00         1.00000E+00         9.67176E+00         9.67176E+00         4.69009E-01         0.00000E+00
         -2.45374E-03         3.83769E-04        -2.81968E-05        -1.47112E-01         1.60086E-01         1.47112E-01         1.08207E+01         1.00000E+00         1.08207E+01         1.08207E+01         5.23216E-01         0.00000E+00
         -2.45374E-03         4.03049E-04        -2.86515E-05        -1.47112E-01         1.61242E-01         1.47112E-01         1.20517E+01         1.00000E+00         1.20517E+01         1.20517E+01         5.80955E-01         0.00000E+00
         -2.45374E-03         4.22328E-04        -2.91285E-05        -1.47112E-01         1.62398E-01         1.47112E-01         1.33689E+01         1.00000E+00         1.33689E+01         1.33689E+01         6.42353E-01         0.00000E+00
         -2.45374E-03         4.41608E-04        -2.96278E-05        -1.47112E-01         1.63554E-01         1.47112E-01         1.47767E+01         1.00000E+00         1.47767E+01         1.47767E+01         7.07546E-01         0.00000E+00
         -2.45374E-03         4.60888E-04        -3.01494E-05        -1.47112E-01         1.64710E-01         1.47112E-01         1.62800E+01         1.00000E+00         1.62800E+01         1.62800E+01         7.76681E-01         0.00000E+00
         -2.45374E-03         4.80168E-04        -3.06933E-05        -1.47112E-01         1.65866E-01         1.47112E-01         1.78843E+01         1.00000E+00         1.78843E+01         1.78843E+01         8.49918E-01         0.00000E+00
         -2.45374E-03         4.99447E-04        -3.12595E-05        -1.47112E-01         1.67022E-01         1.47112E-01         1.95954E+01         1.00000E+00         1.95954E+01         1.95954E+01         9.27429E-01         0.00000E+00
         -2.45374E-03         5.18727E-04        -3.18479E-05        -1.47112E-01         1.68178E-01         1.47112E-01         2.14198E+01         1.00000E+00         2.14198E+01         2.14198E+01         1.00940E+00         0.00000E+00
         -2.45374E-03         5.38007E-04        -3.24587E-05        -1.47112E-01         1.69333E-01         1.47112E-01         2.33645E+01         1.00000E+00         2.33645E+01         2.33645E+01         1.09602E+00         0.00000E+00
         -2.45374E-03         5.57287E-04        -3.30917E-05        -1.47112E-01         1.70489E-01         1.47112E-01         2.54373E+01         1.00000E+00         2.54373E+01         2.54373E+01         1.18753E+00         0.00000E+00
         -2.45374E-03         5.76566E-04        -3.37470E-05        -1.47112E-01         1.71645E-01         1.47112E-01         2.76466E+01         1.00000E+00         2.76466E+01         2.76466E+01         1.28413E+00         0.00000E+00
         -2.45374E-03         5.95846E-04        -3.44246E-05        -1.47112E-01         1.72801E-01         1.47112E-01         3.00019E+01         1.00000E+00         3.00019E+01         3.00019E+01         1.38609E+00         0.00000E+00
         -2.45374E-03         6.15126E-04        -3.51245E-05        -1.47112E-01         1.73957E-01         1.47112E-01         3.25133E+01         1.00000E+00         3.25133E+01         3.25133E+01         1.49368E+00         0.00000E+00
         -2.45374E-03         6.34406E-04        -3.58466E-05        -1.47112E-01         1.75113E-01         1.47112E-01         3.51920E+01         1.00000E+00         3.51920E+01         3.51920E+01         1.60717E+00         0.00000E+00
         -2.45374E-03         6.53686E-04        -3.65911E-05        -1.47112E-01         1.76269E-01         1.47112E-01         3.80502E+01         1.00000E+00         3.80502E+01         3.80502E+01         1.72687E+00         0.00000E+00
         -2.45374E-03         6.72965E-04        -3.73578E-05        -1.47112E-01         1.77425E-01         1.47112E-01         4.10941E+01         1.00000E+00         4.10941E+01         4.10941E+01         1.85278E+00         0.00000E+00
         -2.45374E-03         6.92245E-04        -3.81468E-05        -1.47112E-01         1.78581E-01         1.47112E-01         4.39667E+01         1.00000E+00         4.39667E+01         4.39667E+01         1.96840E+00         0.00000E+00
         -2.45374E-03         7.11525E-04        -3.89581E-05        -1.47112E-01         1.79737E-01         1.47112E-01         4.74468E+01         1.00000E+00         4.74468E+01         4.74468E+01         2.10846E+00         0.00000E+00
         -2.45374E-03         7.30805E-04        -3.97917E-05        -1.47112E-01         1.80892E-01         1.47112E-01         5.11712E+01         1.00000E+00         5.11712E+01         5.11712E+01         2.25625E+00         0.00000E+00
         -2.45374E-03         7.50084E-04        -4.06476E-05        -1.47112E-01         1.82048E-01         1.47112E-01         5.51619E+01         1.00000E+00         5.51619E+01         5.51619E+01         2.41227E+00         0.00000E+00
         -2.45374E-03         7.69364E-04        -4.15258E-05        -1.47112E-01         1.83204E-01         1.47112E-01         5.94420E+01         1.00000E+00         5.94420E+01         5.94420E+01         2.57701E+00         0.00000E+00
         -2.45374E-03         7.88644E-04        -4.24262E-05        -1.47112E-01         1.84360E-01         1.47112E-01         6.40372E+01         1.00000E+00         6.40372E+01         6.40372E+01         2.75103E+00         0.00000E+00
         -2.45374E-03         8.07924E-04        -4.33490E-05        -1.47112E-01         1.85516E-01         1.47112E-01         6.89755E+01         1.00000E+00         6.89755E+01         6.89755E+01         2.93487E+00         0.00000E+00
         -2.45374E-03         8.27203E-04        -4.42940E-05        -1.47112E-01         1.86672E-01         1.47112E-01         7.42788E+01         1.00000E+00         7.42788E+01         7.42788E+01         3.12873E+00         0.00000E+00
         -2.45374E-03         8.46483E-04        -4.52613E-05        -1.47112E-01         1.87828E-01         1.47112E-01         7.97325E+01         1.00000E+00         7.97325E+01         7.97325E+01         3.32352E+00         0.00000E+00
         -2.45374E-03         8.65763E-04        -4.62509E-05        -1.47112E-01         1.88984E-01         1.47112E-01         8.59017E+01         1.00000E+00         8.59017E+01         8.59017E+01         3.54077E+00         0.00000E+00
         -2.45374E-03         8.85043E-04        -4.72627E-05        -1.47112E-01         1.90140E-01         1.47112E-01         9.25663E+01         1.00000E+00         9.25663E+01         9.25663E+01         3.77067E+00         0.00000E+00
         -2.45374E-03         9.04322E-04        -4.82969E-05        -1.47112E-01         1.91296E-01         1.47112E-01         9.97775E+01         1.00000E+00         9.97775E+01         9.97775E+01         4.01409E+00         0.00000E+00
         -2.45374E-03         9.23602E-04        -4.93534E-05        -1.47112E-01         1.92451E-01         1.47112E-01         1.07592E+02         1.00000E+00         1.07592E+02         1.07592E+02         4.27195E+00         0.00000E+00
         -2.45374E-03         9.42882E-04        -5.04321E-05        -1.47112E-01         1.93607E-01         1.47112E-01         1.16072E+02         1.00000E+00         1.16072E+02         1.16072E+02         4.54518E+00         0.00000E+00
         -2.45374E-03         9.62162E-04        -5.15331E-05        -1.47112E-01         1.94763E-01         1.47112E-01         1.24843E+02         1.00000E+00         1.24843E+02         1.24843E+02         4.82043E+00         0.00000E+00
         -2.45374E-03         9.81441E-04        -5.26564E-05        -1.47112E-01         1.95919E-01         1.47112E-01         1.34873E+02         1.00000E+00         1.34873E+02         1.34873E+02         5.12841E+00         0.00000E+00
         -2.45374E-03         1.00072E-03        -5.38020E-05        -1.47112E-01         1.97075E-01         1.47112E-01         1.45804E+02         1.00000E+00         1.45804E+02         1.45804E+02         5.45479E+00         0.00000E+00
         -2.45374E-03         1.02000E-03        -5.49699E-05        -1.47112E-01         1.98231E-01         1.47112E-01         1.57751E+02         1.00000E+00         1.57751E+02         1.57751E+02         5.80135E+00         0.00000E+00
         -2.45374E-03         1.03928E-03        -5.61600E-05        -1.47112E-01         1.99387E-01         1.47112E-01         1.70837E+02         1.00000E+00         1.70837E+02         1.70837E+02         6.16951E+00         0.00000E+00
         -2.45374E-03         1.05856E-03        -5.73725E-05        -1.47112E-01         2.00543E-01         1.47112E-01         1.85193E+02         1.00000E+00         1.85193E+02         1.85193E+02         6.56064E+00         0.00000E+00
         -2.45374E-03         1.07784E-03        -5.86072E-05        -1.47112E-01         2.01699E-01         1.47112E-01         2.00283E+02         1.00000E+00         2.00283E+02         2.00283E+02         6.95716E+00         0.00000E+00
         -2.45374E-03         1.09712E-03        -5.98642E-05        -1.47112E-01         2.02855E-01         1.47112E-01         2.17632E+02         1.00000E+00         2.17632E+02         2.17632E+02         7.39932E+00         0.00000E+00
         -2.45374E-03         1.11640E-03        -6.11435E-05        -1.47112E-01         2.04010E-01         1.47112E-01         2.36779E+02         1.00000E+00         2.36779E+02         2.36779E+02         7.86936E+00         0.00000E+00
         -2.45374E-03         1.13568E-03        -6.24451E-05        -1.47112E-01         2.05166E-01         1.47112E-01         2.57961E+02         1.00000E+00         2.57961E+02         2.57961E+02         8.36945E+00         0.00000E+00
         -2.45374E-03         1.15496E-03        -6.37690E-05        -1.47112E-01         2.06322E-01         1.47112E-01         2.81441E+02         1.00000E+00         2.81441E+02         2.81441E+02         8.90162E+00         0.00000E+00
         -2.45374E-03         1.17424E-03        -6.51151E-05        -1.47112E-01         2.07478E-01         1.47112E-01         3.06381E+02         1.00000E+00         3.06381E+02         3.06381E+02         9.43646E+00         0.00000E+00
         -2.45374E-03         1.19352E-03        -6.64836E-05        -1.47112E-01         2.08634E-01         1.47112E-01         3.35429E+02         1.00000E+00         3.35429E+02         3.35429E+02         1.00438E+01         0.00000E+00
         -2.45374E-03         1.21280E-03        -6.78743E-05        -1.47112E-01         2.09790E-01         1.47112E-01         3.67704E+02         1.00000E+00         3.67704E+02         3.67704E+02         1.06891E+01         0.00000E+00
         -2.45374E-03         1.23208E-03        -6.92873E-05        -1.47112E-01         2.10946E-01         1.47112E-01         4.03765E+02         1.00000E+00         4.03765E+02         4.03765E+02         1.13988E+01         0.00000E+00
         -2.45374E-03         1.25136E-03        -7.07226E-05        -1.47112E-01         2.12102E-01         1.47112E-01         4.45286E+02         1.00000E+00         4.45286E+02         4.45286E+02         1.48295E+01         0.00000E+00
         -2.45374E-03         1.27064E-03        -7.21802E-05        -1.47112E-01         2.13258E-01         1.47112E-01         4.87389E+02         1.00000E+00         4.87389E+02         4.87389E+02         1.26598E+01         0.00000E+00
         -2.45374E-03         1.28992E-03        -7.36601E-05        -1.47112E-01         2.14414E-01         1.47112E-01         5.37885E+02         1.00000E+00         5.37885E+02         5.37885E+02         1.34924E+01         0.00000E+00
         -2.45374E-03         1.30920E-03        -7.51622E-05        -1.47112E-01         2.15569E-01         1.47112E-01         5.94371E+02         1.00000E+00         5.94371E+02         5.94371E+02         1.43376E+01         0.00000E+00
         -2.45374E-03         1.32848E-03        -7.66867E-05        -1.47112E-01         2.16725E-01         1.47112E-01         6.57618E+02         1.00000E+00         6.57618E+02         6.57618E+02         1.52194E+01         0.00000E+00
         -2.45374E-03         1.34776E-03        -7.82334E-05        -1.47112E-01         2.17881E-01         1.47112E-01         7.28310E+02         1.00000E+00         7.28310E+02         7.28310E+02         1.61421E+01         0.00000E+00
         -2.45374E-03         1.36704E-03        -7.98024E-05        -1.47112E-01         2.19037E-01         1.47112E-01         8.04815E+02         1.00000E+00         8.04815E+02         8.04815E+02         1.70695E+01         0.00000E+00
         -2.45374E-03         1.38632E-03        -8.13937E-05        -1.47112E-01         2.20193E-01         1.47112E-01         8.92339E+02         1.00000E+00         8.92339E+02         8.92339E+02         1.80856E+01         0.00000E+00
         -2.45374E-03         1.40560E-03        -8.30073E-05        -1.47112E-01         2.21349E-01         1.47112E-01         9.89091E+02         1.00000E+00         9.89091E+02         9.89091E+02         1.91566E+01         0.00000E+00
         -2.45374E-03         1.42488E-03        -8.46432E-05        -1.47112E-01         2.22505E-01         1.47112E-01         1.09526E+03         1.00000E+00         1.09526E+03         1.09526E+03         2.02935E+01         0.00000E+00
         -2.45374E-03         1.44416E-03        -8.63013E-05        -1.47112E-01         2.23661E-01         1.47112E-01         1.20729E+03         1.00000E+00         1.20729E+03         1.20729E+03         2.14662E+01         0.00000E+00
         -2.45374E-03         1.46344E-03        -8.79817E-05        -1.47112E-01         2.24817E-01         1.47112E-01         1.33113E+03         1.00000E+00         1.33113E+03         1.33113E+03         2.28022E+01         0.00000E+00
         -2.45374E-03         1.48272E-03        -8.96845E-05        -1.47112E-01         2.25973E-01         1.47112E-01         1.46210E+03         1.00000E+00         1.46210E+03         1.46210E+03         2.42907E+01         0.00000E+00
         -2.45374E-03         1.50200E-03        -9.14095E-05        -1.47112E-01         2.27128E-01         1.47112E-01         1.59814E+03         1.00000E+00         1.59814E+03         1.59814E+03         2.59903E+01         0.00000E+00
         -2.45374E-03         1.52127E-03        -9.31568E-05        -1.47112E-01         2.28284E-01         1.47112E-01         1.73229E+03         1.00000E+00         1.73229E+03         1.73229E+03         2.78974E+01         0.00000E+00
         -2.45374E-03         1.54055E-03        -9.49264E-05        -1.47112E-01         2.29440E-01         1.47112E-01         1.86954E+03         1.00000E+00         1.86954E+03         1.86954E+03         3.02331E+01         0.00000E+00
         -2.45374E-03         1.55983E-03        -9.67182E-05        -1.47112E-01         2.30596E-01         1.47112E-01         2.00183E+03         1.00000E+00         2.00183E+03         2.00183E+03         3.29617E+01         0.00000E+00
         -2.45374E-03         1.57911E-03        -9.85324E-05        -1.47112E-01         2.31752E-01         1.47112E-01         2.12566E+03         1.00000E+00         2.12566E+03         2.12566E+03         3.60295E+01         0.00000E+00
         -2.45374E-03         1.59839E-03        -1.00369E-04        -1.47112E-01         2.32908E-01         1.47112E-01         2.23446E+03         1.00000E+00         2.23446E+03         2.23446E+03         3.90030E+01         0.00000E+00
         -2.45374E-03         1.61767E-03        -1.02228E-04        -1.47112E-01         2.34064E-01         1.47112E-01         2.33500E+03         1.00000E+00         2.33500E+03         2.33500E+03         4.12263E+01         0.00000E+00
         -2.45374E-03         1.63695E-03        -1.04109E-04        -1.47112E-01         2.35220E-01         1.47112E-01         2.42668E+03         1.00000E+00         2.42668E+03         2.42668E+03         4.07636E+01         0.00000E+00
         -2.45374E-03         1.65623E-03        -1.06012E-04        -1.47112E-01         2.36376E-01         1.47112E-01         2.55496E+03         1.00000E+00         2.55496E+03         2.55496E+03         4.66306E+01         0.00000E+00
         -2.45374E-03         1.67551E-03        -1.07937E-04        -1.47112E-01         2.37532E-01         1.47112E-01         1.04950E+04         1.00000E+00         1.04950E+04         1.04950E+04         5.25962E+03         0.00000E+00
         -2.45374E-03         1.69479E-03        -1.09885E-04        -1.47112E-01         2.38687E-01         1.47112E-01         3.15596E+03         1.00000E+00         3.15596E+03         3.15596E+03         7.50777E+02         0.00000E+00
         -2.45374E-03         1.71407E-03        -1.11855E-04        -1.47112E-01         2.39843E-01         1.47112E-01         2.89293E+03         1.00000E+00         2.89293E+03         2.89293E+03         4.75195E+02         0.00000E+00
         -2.45374E-03         1.73335E-03        -1.13848E-04        -1.47112E-01         2.40999E-01         1.47112E-01         2.89283E+03         1.00000E+00         2.89283E+03         2.89283E+03         4.77302E+02         0.00000E+00
         -2.45374E-03         1.75263E-03        -1.15863E-04        -1.47112E-01         2.42155E-01         1.47112E-01         2.94119E+03         1.00000E+00         2.94119E+03         2.94119E+03         5.57800E+02         0.00000E+00
         -2.45374E-03         1.77191E-03        -1.17900E-04        -1.47112E-01         2.43311E-01         1.47112E-01         3.00543E+03         1.00000E+00         3.00543E+03         3.00543E+03         7.12915E+02         0.00000E+00
         -2.45374E-03         1.79119E-03        -1.19959E-04        -1.47112E-01         2.44467E-01         1.47112E-01         3.07549E+03         1.00000E+00         3.07549E+03         3.07549E+03         1.00307E+03         0.00000E+00
         -2.45374E-03         1.81047E-03        -1.22040E-04        -1.47112E-01         2.45623E-01         1.47112E-01         3.17579E+03         1.00000E+00         3.17579E+03         3.17579E+03         1.64009E+03         0.00000E+00
         -2.45374E-03         1.82975E-03        -1.24144E-04        -1.47112E-01         2.46779E-01         1.47112E-01         2.03096E+03         1.00000E+00         2.03096E+03         2.03096E+03         1.63168E+03         0.00000E+00
         -2.45374E-03         1.84903E-03        -1.26270E-04        -1.47112E-01         2.47935E-01         1.47112E-01         1.68045E+03         1.00000E+00         1.68045E+03         1.68045E+03         1.24443E+03         0.00000E+00
         -2.45374E-03         1.86831E-03        -1.28419E-04        -1.47112E-01         2.49091E-01         1.47112E-01         1.95134E+03         1.00000E+00         1.95134E+03         1.95134E+03         1.08549E+03         0.00000E+00
         -2.45374E-03         1.88759E-03        -1.30590E-04        -1.47112E-01         2.50246E-01         1.47112E-01         2.19555E+03         1.00000E+00         2.19555E+03         2.19555E+03         1.08762E+03         0.00000E+00
         -2.45374E-03         1.90687E-03        -1.32783E-04        -1.47112E-01         2.51402E-01         1.47112E-01         2.28287E+03         1.00000E+00         2.28287E+03         2.28287E+03         1.12033E+03         0.00000E+00
         -2.45374E-03         1.92615E-03        -1.34998E-04        -1.47112E-01         2.52558E-01         1.47112E-01         2.21577E+03         1.00000E+00         2.21577E+03         2.21577E+03         1.11591E+03         0.00000E+00
         -2.45374E-03         1.94543E-03        -1.37236E-04        -1.47112E-01         2.53714E-01         1.47112E-01         2.02454E+03         1.00000E+00         2.02454E+03         2.02454E+03         1.04776E+03         0.00000E+00
         -2.45374E-03         1.96471E-03        -1.39495E-04        -1.47112E-01         2.54870E-01         1.47112E-01         1.74952E+03         1.00000E+00         1.74952E+03         1.74952E+03         9.16683E+02         0.00000E+00
         -2.45374E-03         1.98399E-03        -1.41778E-04        -1.47112E-01         2.56026E-01         1.47112E-01         1.43032E+03         1.00000E+00         1.43032E+03         1.43032E+03         7.39945E+02         0.00000E+00
         -2.45374E-03         2.00327E-03        -1.44082E-04        -1.47112E-01         2.57182E-01         1.47112E-01         1.10026E+03         1.00000E+00         1.10026E+03         1.10026E+03         5.42097E+02         0.00000E+00
         -2.45374E-03         2.02255E-03        -1.46409E-04        -1.47112E-01         2.58338E-01         1.47112E-01         7.88285E+02         1.00000E+00         7.88285E+02         7.88285E+02         3.50031E+02         0.00000E+00
         -2.45374E-03         2.04183E-03        -1.48758E-04        -1.47112E-01         2.59494E-01         1.47112E-01         5.22965E+02         1.00000E+00         5.22965E+02         5.22965E+02         1.90483E+02         0.00000E+00
         -2.45374E-03         2.06111E-03        -1.51129E-04        -1.47112E-01         2.60650E-01         1.47112E-01         3.31933E+02         1.00000E+00         3.31933E+02         3.31933E+02         8.59640E+01         0.00000E+00
         -2.45374E-03         2.08039E-03        -1.53523E-04        -1.47112E-01         2.61805E-01         1.47112E-01         2.34724E+02         1.00000E+00         2.34724E+02         2.34724E+02         4.85226E+01         0.00000E+00
         -2.45374E-03         2.09967E-03        -1.55938E-04        -1.47112E-01         2.62961E-01         1.47112E-01         2.34953E+02         1.00000E+00         2.34953E+02         2.34953E+02         7.57733E+01         0.00000E+00
         -2.45374E-03         2.11895E-03        -1.58377E-04        -1.47112E-01         2.64117E-01         1.47112E-01         3.19447E+02         1.00000E+00         3.19447E+02         3.19447E+02         1.53316E+02         0.00000E+00
         -2.45374E-03         2.13823E-03        -1.60837E-04        -1.47112E-01         2.65273E-01         1.47112E-01         4.64783E+02         1.00000E+00         4.64783E+02         4.64783E+02         2.61679E+02         0.00000E+00
         -2.45374E-03         2.15751E-03        -1.63320E-04        -1.47112E-01         2.66429E-01         1.47112E-01         6.45126E+02         1.00000E+00         6.45126E+02         6.45126E+02         3.82455E+02         0.00000E+00
         -2.45374E-03         2.17679E-03        -1.65825E-04        -1.47112E-01         2.67585E-01         1.47112E-01         8.36607E+02         1.00000E+00         8.36607E+02         8.36607E+02         5.00846E+02         0.00000E+00
         -2.45374E-03         2.19607E-03        -1.68352E-04        -1.47112E-01         2.68741E-01         1.47112E-01         1.01825E+03         1.00000E+00         1.01825E+03         1.01825E+03         6.05509E+02         0.00000E+00
         -2.45374E-03         2.21535E-03        -1.70902E-04        -1.47112E-01         2.69897E-01         1.47112E-01         1.17175E+03         1.00000E+00         1.17175E+03         1.17175E+03         6.87757E+02         0.00000E+00
         -2.45374E-03         2.23463E-03        -1.73473E-04        -1.47112E-01         2.71053E-01         1.47112E-01         1.28211E+03         1.00000E+00         1.28211E+03         1.28211E+03         7.41378E+02         0.00000E+00
         -2.45374E-03         2.25391E-03        -1.76068E-04        -1.47112E-01         2.72209E-01         1.47112E-01         1.33935E+03         1.00000E+00         1.33935E+03         1.33935E+03         7.63171E+02         0.00000E+00
         -2.45374E-03         2.27319E-03        -1.78684E-04        -1.47112E-01         2.73364E-01         1.47112E-01         1.34027E+03         1.00000E+00         1.34027E+03         1.34027E+03         7.53523E+02         0.00000E+00
         -2.45374E-03         2.29247E-03        -1.81323E-04        -1.47112E-01         2.74520E-01         1.47112E-01         1.28883E+03         1.00000E+00         1.28883E+03         1.28883E+03         7.16270E+02         0.00000E+00
         -2.45374E-03         2.31175E-03        -1.83984E-04        -1.47112E-01         2.75676E-01         1.47112E-01         1.19458E+03         1.00000E+00         1.19458E+03         1.19458E+03         6.57627E+02         0.00000E+00
         -2.45374E-03         2.33102E-03        -1.86667E-04        -1.47112E-01         2.76832E-01         1.47112E-01         1.06991E+03         1.00000E+00         1.06991E+03         1.06991E+03         5.84649E+02         0.00000E+00
         -2.45374E-03         2.35030E-03        -1.89373E-04        -1.47112E-01         2.77988E-01         1.47112E-01         9.27419E+02         1.00000E+00         9.27419E+02         9.27419E+02         5.03938E+02         0.00000E+00
         -2.45374E-03         2.36958E-03        -1.92100E-04        -1.47112E-01         2.79144E-01         1.47112E-01         7.78328E+02         1.00000E+00         7.78328E+02         7.78328E+02         4.20974E+02         0.00000E+00
         -2.45374E-03         2.38886E-03        -1.94851E-04        -1.47112E-01         2.80300E-01         1.47112E-01         6.32015E+02         1.00000E+00         6.32015E+02         6.32015E+02         3.40042E+02         0.00000E+00
         -2.45374E-03         2.40814E-03        -1.97623E-04        -1.47112E-01         2.81456E-01         1.47112E-01         4.96131E+02         1.00000E+00         4.96131E+02         4.96131E+02         2.64457E+02         0.00000E+00
         -2.45374E-03         2.42742E-03        -2.00418E-04        -1.47112E-01         2.82612E-01         1.47112E-01         3.76809E+02         1.00000E+00         3.76809E+02         3.76809E+02         1.96815E+02         0.00000E+00
         -2.45374E-03         2.44670E-03        -2.03235E-04        -1.47112E-01         2.83768E-01         1.47112E-01         2.78637E+02         1.00000E+00         2.78637E+02         2.78637E+02         1.39084E+02         0.00000E+00
         -2.45374E-03         2.46598E-03        -2.06074E-04        -1.47111E-01         2.84923E-01         1.47112E-01         2.04414E+02         1.00000E+00         2.04414E+02         2.04414E+02         9.25511E+01         0.00000E+00
         -2.45374E-03         2.48526E-03        -2.08936E-04        -1.47111E-01         2.86079E-01         1.47112E-01         1.54904E+02         1.00000E+00         1.54904E+02         1.54904E+02         5.77150E+01         0.00000E+00
         -2.45374E-03         2.50454E-03        -2.11819E-04        -1.47111E-01         2.87235E-01         1.47112E-01         1.28833E+02         1.00000E+00         1.28833E+02         1.28833E+02         3.42478E+01         0.00000E+00
         -2.45374E-03         2.52382E-03        -2.14726E-04        -1.47111E-01         2.88391E-01         1.47112E-01         1.23200E+02         1.00000E+00         1.23200E+02         1.23200E+02         2.10905E+01         0.00000E+00
         -2.45374E-03         2.54310E-03        -2.17654E-04        -1.47111E-01         2.89547E-01         1.47112E-01         1.33823E+02         1.00000E+00         1.33823E+02         1.33823E+02         1.66502E+01         0.00000E+00
         -2.45374E-03         2.56238E-03        -2.20605E-04        -1.47111E-01         2.90703E-01         1.47112E-01         1.55902E+02         1.00000E+00         1.55902E+02         1.55902E+02         1.90247E+01         0.00000E+00
         -2.45374E-03         2.58166E-03        -2.23578E-04        -1.47111E-01         2.91859E-01         1.47112E-01         1.84511E+02         1.00000E+00         1.84511E+02         1.84511E+02         2.61942E+01         0.00000E+00
         -2.45374E-03         2.60094E-03        -2.26573E-04        -1.47111E-01         2.93015E-01         1.47112E-01         2.14949E+02         1.00000E+00         2.14949E+02         2.14949E+02         3.61597E+01         0.00000E+00
         -2.45374E-03         2.62022E-03        -2.29591E-04        -1.47111E-01         2.94171E-01         1.47112E-01         2.43036E+02         1.00000E+00         2.43036E+02         2.43036E+02         4.70472E+01         0.00000E+00
         -2.45374E-03         2.63950E-03        -2.32630E-04        -1.47111E-01         2.95327E-01         1.47112E-01         2.65372E+02         1.00000E+00         2.65372E+02         2.65372E+02         5.72049E+01         0.00000E+00
         -2.45374E-03         2.65878E-03        -2.35693E-04        -1.47111E-01         2.96482E-01         1.47112E-01         2.79579E+02         1.00000E+00         2.79579E+02         2.79579E+02         6.53056E+01         0.00000E+00
         -2.45374E-03         2.67806E-03        -2.38777E-04        -1.47111E-01         2.97638E-01         1.47112E-01         2.84473E+02         1.00000E+00         2.84473E+02         2.84473E+02         7.04455E+01         0.00000E+00
         -2.45374E-03         2.69734E-03        -2.41884E-04        -1.47111E-01         2.98794E-01         1.47112E-01         2.80104E+02         1.00000E+00         2.80104E+02         2.80104E+02         7.22099E+01         0.00000E+00
         -2.45374E-03         2.71662E-03        -2.45013E-04        -1.47111E-01         2.99950E-01         1.47112E-01         2.67621E+02         1.00000E+00         2.67621E+02         2.67621E+02         7.06824E+01         0.00000E+00
         -2.45374E-03         2.73590E-03        -2.48164E-04        -1.47111E-01         3.01106E-01         1.47112E-01         2.48991E+02         1.00000E+00         2.48991E+02         2.48991E+02         6.63901E+01         0.00000E+00
         -2.45374E-03         2.75518E-03        -2.51338E-04        -1.47111E-01         3.02262E-01         1.47112E-01         2.26651E+02         1.00000E+00         2.26651E+02         2.26651E+02         6.02004E+01         0.00000E+00
         -2.45374E-03         2.77446E-03        -2.54533E-04        -1.47111E-01         3.03418E-01         1.47112E-01         2.03151E+02         1.00000E+00         2.03151E+02         2.03151E+02         5.31941E+01         0.00000E+00
         -2.45374E-03         2.79374E-03        -2.57752E-04        -1.47111E-01         3.04574E-01         1.47112E-01         1.80874E+02         1.00000E+00         1.80874E+02         1.80874E+02         4.65362E+01         0.00000E+00
         -2.45374E-03         2.81302E-03        -2.60992E-04        -1.47111E-01         3.05730E-01         1.47112E-01         1.61828E+02         1.00000E+00         1.61828E+02         1.61828E+02         4.13575E+01         0.00000E+00
         -2.45374E-03         2.83230E-03        -2.64255E-04        -1.47111E-01         3.06886E-01         1.47112E-01         1.47516E+02         1.00000E+00         1.47516E+02         1.47516E+02         3.86483E+01         0.00000E+00
         -2.45374E-03         2.85158E-03        -2.67540E-04        -1.47111E-01         3.08041E-01         1.47112E-01         1.38872E+02         1.00000E+00         1.38872E+02         1.38872E+02         3.91664E+01         0.00000E+00
         -2.45374E-03         2.87086E-03        -2.70847E-04        -1.47111E-01         3.09197E-01         1.47112E-01         1.36247E+02         1.00000E+00         1.36247E+02         1.36247E+02         4.33644E+01         0.00000E+00
         -2.45374E-03         2.89014E-03        -2.74177E-04        -1.47111E-01         3.10353E-01         1.47112E-01         1.39453E+02         1.00000E+00         1.39453E+02         1.39453E+02         5.13463E+01         0.00000E+00
         -2.45374E-03         2.90942E-03        -2.77528E-04        -1.47111E-01         3.11509E-01         1.47112E-01         1.47857E+02         1.00000E+00         1.47857E+02         1.47857E+02         6.28636E+01         0.00000E+00
         -2.45374E-03         2.92870E-03        -2.80903E-04        -1.47111E-01         3.12665E-01         1.47112E-01         1.60514E+02         1.00000E+00         1.60514E+02         1.60514E+02         7.73532E+01         0.00000E+00
         -2.45374E-03         2.94798E-03        -2.84299E-04        -1.47111E-01         3.13821E-01         1.47112E-01         1.76310E+02         1.00000E+00         1.76310E+02         1.76310E+02         9.40117E+01         0.00000E+00
         -2.45374E-03         2.96726E-03        -2.87718E-04        -1.47111E-01         3.14977E-01         1.47112E-01         1.94101E+02         1.00000E+00         1.94101E+02         1.94101E+02         1.11888E+02         0.00000E+00
         -2.45374E-03         2.98654E-03        -2.91159E-04        -1.47111E-01         3.16133E-01         1.47112E-01         2.12815E+02         1.00000E+00         2.12815E+02         2.12815E+02         1.29979E+02         0.00000E+00
         -2.45374E-03         3.00582E-03        -2.94622E-04        -1.47111E-01         3.17289E-01         1.47112E-01         2.31509E+02         1.00000E+00         2.31509E+02         2.31509E+02         1.47313E+02         0.00000E+00
         -2.45374E-03         3.02510E-03        -2.98108E-04        -1.47111E-01         3.18445E-01         1.47112E-01         2.49386E+02         1.00000E+00         2.49386E+02         2.49386E+02         1.63016E+02         0.00000E+00
         -2.45374E-03         3.04438E-03        -3.01616E-04        -1.47111E-01         3.19600E-01         1.47112E-01         2.65789E+02         1.00000E+00         2.65789E+02         2.65789E+02         1.76363E+02         0.00000E+00
         -2.45374E-03         3.06366E-03        -3.05146E-04        -1.47111E-01         3.20756E-01         1.47112E-01         2.80180E+02         1.00000E+00         2.80180E+02         2.80180E+02         1.86813E+02         0.00000E+00
         -2.45374E-03         3.08294E-03        -3.08698E-04        -1.47111E-01         3.21912E-01         1.47112E-01         2.92122E+02         1.00000E+00         2.92122E+02         2.92122E+02         1.94032E+02         0.00000E+00
         -2.45374E-03         3.10222E-03        -3.12273E-04        -1.47111E-01         3.23068E-01         1.47112E-01         3.01276E+02         1.00000E+00         3.01276E+02         3.01276E+02         1.97907E+02         0.00000E+00
         -2.45374E-03         3.12150E-03        -3.15870E-04        -1.47111E-01         3.24224E-01         1.47112E-01         3.07402E+02         1.00000E+00         3.07402E+02         3.07402E+02         1.98533E+02         0.00000E+00
         -2.45374E-03         3.14078E-03        -3.19489E-04        -1.47111E-01         3.25380E-01         1.47112E-01         3.10378E+02         1.00000E+00         3.10378E+02         3.10378E+02         1.96193E+02         0.00000E+00
         -2.45374E-03         3.16005E-03        -3.23131E-04        -1.47111E-01         3.26536E-01         1.47112E-01         3.10206E+02         1.00000E+00         3.10206E+02         3.10206E+02         1.91311E+02         0.00000E+00
         -2.45374E-03         3.17933E-03        -3.26795E-04        -1.47111E-01         3.27692E-01         1.47112E-01         3.07033E+02         1.00000E+00         3.07033E+02         3.07033E+02         1.84400E+02         0.00000E+00
         -2.45374E-03         3.19861E-03        -3.30481E-04        -1.47111E-01         3.28848E-01         1.47112E-01         3.01146E+02         1.00000E+00         3.01146E+02         3.01146E+02         1.76011E+02         0.00000E+00
         -2.45374E-03         3.21789E-03        -3.34189E-04        -1.47111E-01         3.30004E-01         1.47112E-01         2.92967E+02         1.00000E+00         2.92967E+02         2.92967E+02         1.66676E+02         0.00000E+00
         -2.45374E-03         3.23717E-03        -3.37920E-04        -1.47111E-01         3.31159E-01         1.47112E-01         2.83033E+02         1.00000E+00         2.83033E+02         2.83033E+02         1.56881E+02         0.00000E+00
         -2.45374E-03         3.25645E-03        -3.41673E-04        -1.47111E-01         3.32315E-01         1.47112E-01         2.71971E+02         1.00000E+00         2.71971E+02         2.71971E+02         1.47036E+02         0.00000E+00
         -2.45374E-03         3.27573E-03        -3.45448E-04        -1.47111E-01         3.33471E-01         1.47112E-01         2.60454E+02         1.00000E+00         2.60454E+02         2.60454E+02         1.37472E+02         0.00000E+00
         -2.45374E-03         3.29501E-03        -3.49246E-04        -1.47111E-01         3.34627E-01         1.47112E-01         2.49155E+02         1.00000E+00         2.49155E+02         2.49155E+02         1.28437E+02         0.00000E+00
         -2.45374E-03         3.31429E-03        -3.53066E-04        -1.47111E-01         3.35783E-01         1.47112E-01         2.38696E+02         1.00000E+00         2.38696E+02         2.38696E+02         1.20105E+02         0.00000E+00
         -2.45374E-03         3.33357E-03        -3.56908E-04        -1.47111E-01         3.36939E-01         1.47112E-01         2.29589E+02         1.00000E+00         2.29589E+02         2.29589E+02         1.12583E+02         0.00000E+00
         -2.43450E-03         1.74533E-05        -2.09708E-05        -1.45958E-01         1.38124E-01         1.45958E-01         2.11258E-02         1.00000E+00         2.11258E-02         2.11258E-02         9.88263E-04         0.00000E+00
         -2.43450E-03         3.67331E-05        -2.10022E-05        -1.45958E-01         1.39280E-01         1.45958E-01         9.36342E-02         1.00000E+00         9.36342E-02         9.36342E-02         4.37941E-03         0.00000E+00
         -2.43450E-03         5.60128E-05        -2.10558E-05        -1.45958E-01         1.40436E-01         1.45958E-01         2.17946E-01         1.00000E+00         2.17946E-01         2.17946E-01         1.01905E-02         0.00000E+00
         -2.43450E-03         7.52926E-05        -2.11316E-05        -1.45958E-01         1.41592E-01         1.45958E-01         3.94388E-01         1.00000E+00         3.94388E-01         3.94388E-01         1.84323E-02         0.00000E+00
         -2.43450E-03         9.45723E-05        -2.12298E-05        -1.45958E-01         1.42748E-01         1.45958E-01         6.23425E-01         1.00000E+00         6.23425E-01         6.23425E-01         2.91200E-02         0.00000E+00
         -2.43450E-03         1.13852E-04        -2.13503E-05        -1.45958E-01         1.43904E-01         1.45958E-01         9.05665E-01         1.00000E+00         9.05665E-01         9.05665E-01         4.22737E-02         0.00000E+00
         -2.43450E-03         1.33132E-04        -2.14930E-05        -1.45958E-01         1.45060E-01         1.45958E-01         1.24186E+00         1.00000E+00         1.24186E+00         1.24186E+00         5.79180E-02         0.00000E+00
         -2.43450E-03         1.52412E-04        -2.16581E-05        -1.45958E-01         1.46215E-01         1.45958E-01         1.63292E+00         1.00000E+00         1.63292E+00         1.63292E+00         7.60825E-02         0.00000E+00
         -2.43450E-03         1.71691E-04        -2.18454E-05        -1.45958E-01         1.47371E-01         1.45958E-01         2.07990E+00         1.00000E+00         2.07990E+00         2.07990E+00         9.68016E-02         0.00000E+00
         -2.43450E-03         1.90971E-04        -2.20550E-05        -1.45958E-01         1.48527E-01         1.45958E-01         2.58403E+00         1.00000E+00         2.58403E+00         2.58403E+00         1.20115E-01         0.00000E+00
         -2.43450E-03         2.10251E-04        -2.22869E-05        -1.45958E-01         1.49683E-01         1.45958E-01         3.14669E+00         1.00000E+00         3.14669E+00         3.14669E+00         1.46067E-01         0.00000E+00
         -2.43450E-03         2.29531E-04        -2.25410E-05        -1.45958E-01         1.50839E-01         1.45958E-01         3.76947E+00         1.00000E+00         3.76947E+00         3.76947E+00         1.74709E-01         0.00000E+00
         -2.43450E-03         2.48810E-04        -2.28175E-05        -1.45958E-01         1.51995E-01         1.45958E-01         4.45412E+00         1.00000E+00         4.45412E+00         4.45412E+00         2.06097E-01         0.00000E+00
         -2.43450E-03         2.68090E-04        -2.31162E-05        -1.45958E-01         1.53151E-01         1.45958E-01         5.20260E+00         1.00000E+00         5.20260E+00         5.20260E+00         2.40293E-01         0.00000E+00
         -2.43450E-03         2.87370E-04        -2.34372E-05        -1.45958E-01         1.54307E-01         1.45958E-01         6.01711E+00         1.00000E+00         6.01711E+00         6.01711E+00         2.77365E-01         0.00000E+00
         -2.43450E-03         3.06650E-04        -2.37806E-05        -1.45958E-01         1.55463E-01         1.45958E-01         6.90004E+00         1.00000E+00         6.90004E+00         6.90004E+00         3.17389E-01         0.00000E+00
         -2.43450E-03         3.25930E-04        -2.41462E-05        -1.45958E-01         1.56619E-01         1.45958E-01         7.85405E+00         1.00000E+00         7.85405E+00         7.85405E+00         3.60446E-01         0.00000E+00
         -2.43450E-03         3.45209E-04        -2.45340E-05        -1.45958E-01         1.57774E-01         1.45958E-01         8.88205E+00         1.00000E+00         8.88205E+00         8.88205E+00         4.06627E-01         0.00000E+00
         -2.43450E-03         3.64489E-04        -2.49442E-05        -1.45958E-01         1.58930E-01         1.45958E-01         9.98725E+00         1.00000E+00         9.98725E+00         9.98725E+00         4.56029E-01         0.00000E+00
         -2.43450E-03         3.83769E-04        -2.53767E-05        -1.45958E-01         1.60086E-01         1.45958E-01         1.11732E+01         1.00000E+00         1.11732E+01         1.11732E+01         5.08757E-01         0.00000E+00
         -2.43450E-03         4.03049E-04        -2.58314E-05        -1.45958E-01         1.61242E-01         1.45958E-01         1.24437E+01         1.00000E+00         1.24437E+01         1.24437E+01         5.64925E-01         0.00000E+00
         -2.43450E-03         4.22328E-04        -2.63084E-05        -1.45958E-01         1.62398E-01         1.45958E-01         1.38029E+01         1.00000E+00         1.38029E+01         1.38029E+01         6.24659E-01         0.00000E+00
         -2.43450E-03         4.41608E-04        -2.68077E-05        -1.45958E-01         1.63554E-01         1.45958E-01         1.52556E+01         1.00000E+00         1.52556E+01         1.52556E+01         6.88093E-01         0.00000E+00
         -2.43450E-03         4.60888E-04        -2.73293E-05        -1.45958E-01         1.64710E-01         1.45958E-01         1.68066E+01         1.00000E+00         1.68066E+01         1.68066E+01         7.55370E-01         0.00000E+00
         -2.43450E-03         4.80168E-04        -2.78732E-05        -1.45958E-01         1.65866E-01         1.45958E-01         1.84617E+01         1.00000E+00         1.84617E+01         1.84617E+01         8.26649E-01         0.00000E+00
         -2.43450E-03         4.99447E-04        -2.84394E-05        -1.45958E-01         1.67022E-01         1.45958E-01         2.02267E+01         1.00000E+00         2.02267E+01         2.02267E+01         9.02098E-01         0.00000E+00
         -2.43450E-03         5.18727E-04        -2.90278E-05        -1.45958E-01         1.68178E-01         1.45958E-01         2.21083E+01         1.00000E+00         2.21083E+01         2.21083E+01         9.81899E-01         0.00000E+00
         -2.43450E-03         5.38007E-04        -2.96386E-05        -1.45958E-01         1.69333E-01         1.45958E-01         2.41138E+01         1.00000E+00         2.41138E+01         2.41138E+01         1.06625E+00         0.00000E+00
         -2.43450E-03         5.57287E-04        -3.02716E-05        -1.45958E-01         1.70489E-01         1.45958E-01         2.62511E+01         1.00000E+00         2.62511E+01         2.62511E+01         1.15536E+00         0.00000E+00
         -2.43450E-03         5.76566E-04        -3.09269E-05        -1.45958E-01         1.71645E-01         1.45958E-01         2.85289E+01         1.00000E+00         2.85289E+01         2.85289E+01         1.24947E+00         0.00000E+00
         -2.43450E-03         5.95846E-04        -3.16045E-05        -1.45958E-01         1.72801E-01         1.45958E-01         3.09568E+01         1.00000E+00         3.09568E+01         3.09568E+01         1.34882E+00         0.00000E+00
         -2.43450E-03         6.15126E-04        -3.23044E-05        -1.45958E-01         1.73957E-01         1.45958E-01         3.35453E+01         1.00000E+00         3.35453E+01         3.35453E+01         1.45367E+00         0.00000E+00
         -2.43450E-03         6.34406E-04        -3.30265E-05        -1.45958E-01         1.75113E-01         1.45958E-01         3.63059E+01         1.00000E+00         3.63059E+01         3.63059E+01         1.56431E+00         0.00000E+00
         -2.43450E-03         6.53686E-04        -3.37710E-05        -1.45958E-01         1.76269E-01         1.45958E-01         3.92509E+01         1.00000E+00         3.92509E+01         3.92509E+01         1.68104E+00         0.00000E+00
         -2.43450E-03         6.72965E-04        -3.45377E-05        -1.45958E-01         1.77425E-01         1.45958E-01         4.23868E+01         1.00000E+00         4.23868E+01         4.23868E+01         1.80387E+00         0.00000E+00
         -2.43450E-03         6.92245E-04        -3.53268E-05        -1.45958E-01         1.78581E-01         1.45958E-01         4.53451E+01         1.00000E+00         4.53451E+01         4.53451E+01         1.91674E+00         0.00000E+00
         -2.43450E-03         7.11525E-04        -3.61381E-05        -1.45958E-01         1.79737E-01         1.45958E-01         4.89291E+01         1.00000E+00         4.89291E+01         4.89291E+01         2.05348E+00         0.00000E+00
         -2.43450E-03         7.30805E-04        -3.69717E-05        -1.45958E-01         1.80892E-01         1.45958E-01         5.27641E+01         1.00000E+00         5.27641E+01         5.27641E+01         2.19784E+00         0.00000E+00
         -2.43450E-03         7.50084E-04        -3.78275E-05        -1.45958E-01         1.82048E-01         1.45958E-01         5.68725E+01         1.00000E+00         5.68725E+01         5.68725E+01         2.35030E+00         0.00000E+00
         -2.43450E-03         7.69364E-04        -3.87057E-05        -1.45958E-01         1.83204E-01         1.45958E-01         6.12780E+01         1.00000E+00         6.12780E+01         6.12780E+01         2.51139E+00         0.00000E+00
         -2.43450E-03         7.88644E-04        -3.96061E-05        -1.45958E-01         1.84360E-01         1.45958E-01         6.60069E+01         1.00000E+00         6.60069E+01         6.60069E+01         2.68165E+00         0.00000E+00
         -2.43450E-03         8.07924E-04        -4.05289E-05        -1.45958E-01         1.85516E-01         1.45958E-01         7.10880E+01         1.00000E+00         7.10880E+01         7.10880E+01         2.86164E+00         0.00000E+00
         -2.43450E-03         8.27203E-04        -4.14739E-05        -1.45958E-01         1.86672E-01         1.45958E-01         7.65435E+01         1.00000E+00         7.65435E+01         7.65435E+01         3.05158E+00         0.00000E+00
         -2.43450E-03         8.46483E-04        -4.24412E-05        -1.45958E-01         1.87828E-01         1.45958E-01         8.21520E+01         1.00000E+00         8.21520E+01         8.21520E+01         3.24257E+00         0.00000E+00
         -2.43450E-03         8.65763E-04        -4.34308E-05        -1.45958E-01         1.88984E-01         1.45958E-01         8.84954E+01         1.00000E+00         8.84954E+01         8.84954E+01         3.45574E+00         0.00000E+00
         -2.43450E-03         8.85043E-04        -4.44427E-05        -1.45958E-01         1.90140E-01         1.45958E-01         9.53466E+01         1.00000E+00         9.53466E+01         9.53466E+01         3.68154E+00         0.00000E+00
         -2.43450E-03         9.04322E-04        -4.54768E-05        -1.45958E-01         1.91296E-01         1.45958E-01         1.02758E+02         1.00000E+00         1.02758E+02         1.02758E+02         3.92089E+00         0.00000E+00
         -2.43450E-03         9.23602E-04        -4.65333E-05        -1.45958E-01         1.92451E-01         1.45958E-01         1.10788E+02         1.00000E+00         1.10788E+02         1.10788E+02         4.17475E+00         0.00000E+00
         -2.43450E-03         9.42882E-04        -4.76120E-05        -1.45958E-01         1.93607E-01         1.45958E-01         1.19500E+02         1.00000E+00         1.19500E+02         1.19500E+02         4.44411E+00         0.00000E+00
         -2.43450E-03         9.62162E-04        -4.87130E-05        -1.45958E-01         1.94763E-01         1.45958E-01         1.28509E+02         1.00000E+00         1.28509E+02         1.28509E+02         4.71598E+00         0.00000E+00
         -2.43450E-03         9.81441E-04        -4.98363E-05        -1.45958E-01         1.95919E-01         1.45958E-01         1.38808E+02         1.00000E+00         1.38808E+02         1.38808E+02         5.02058E+00         0.00000E+00
         -2.43450E-03         1.00072E-03        -5.09819E-05        -1.45958E-01         1.97075E-01         1.45958E-01         1.50029E+02         1.00000E+00         1.50029E+02         1.50029E+02         5.34399E+00         0.00000E+00
         -2.43450E-03         1.02000E-03        -5.21498E-05        -1.45958E-01         1.98231E-01         1.45958E-01         1.62291E+02         1.00000E+00         1.62291E+02         1.62291E+02         5.68814E+00         0.00000E+00
         -2.43450E-03         1.03928E-03        -5.33399E-05        -1.45958E-01         1.99387E-01         1.45958E-01         1.75718E+02         1.00000E+00         1.75718E+02         1.75718E+02         6.05462E+00         0.00000E+00
         -2.43450E-03         1.05856E-03        -5.45524E-05        -1.45958E-01         2.00543E-01         1.45958E-01         1.90444E+02         1.00000E+00         1.90444E+02         1.90444E+02         6.44503E+00         0.00000E+00
         -2.43450E-03         1.07784E-03        -5.57871E-05        -1.45958E-01         2.01699E-01         1.45958E-01         2.05920E+02         1.00000E+00         2.05920E+02         2.05920E+02         6.84252E+00         0.00000E+00
         -2.43450E-03         1.09712E-03        -5.70441E-05        -1.45958E-01         2.02855E-01         1.45958E-01         2.23708E+02         1.00000E+00         2.23708E+02         2.23708E+02         7.28690E+00         0.00000E+00
         -2.43450E-03         1.11640E-03        -5.83234E-05        -1.45958E-01         2.04010E-01         1.45958E-01         2.43332E+02         1.00000E+00         2.43332E+02         2.43332E+02         7.76115E+00         0.00000E+00
         -2.43450E-03         1.13568E-03        -5.96250E-05        -1.45958E-01         2.05166E-01         1.45958E-01         2.65035E+02         1.00000E+00         2.65035E+02         2.65035E+02         8.26795E+00         0.00000E+00
         -2.43450E-03         1.15496E-03        -6.09489E-05        -1.45958E-01         2.06322E-01         1.45958E-01         2.89086E+02         1.00000E+00         2.89086E+02         2.89086E+02         8.80991E+00         0.00000E+00
         -2.43450E-03         1.17424E-03        -6.22951E-05        -1.45958E-01         2.07478E-01         1.45958E-01         3.14622E+02         1.00000E+00         3.14622E+02         3.14622E+02         9.35844E+00         0.00000E+00
         -2.43450E-03         1.19352E-03        -6.36635E-05        -1.45958E-01         2.08634E-01         1.45958E-01         3.44358E+02         1.00000E+00         3.44358E+02         3.44358E+02         9.98421E+00         0.00000E+00
         -2.43450E-03         1.21280E-03        -6.50542E-05        -1.45958E-01         2.09790E-01         1.45958E-01         3.77384E+02         1.00000E+00         3.77384E+02         3.77384E+02         1.06525E+01         0.00000E+00
         -2.43450E-03         1.23208E-03        -6.64672E-05        -1.45958E-01         2.10946E-01         1.45958E-01         4.14270E+02         1.00000E+00         4.14270E+02         4.14270E+02         1.13864E+01         0.00000E+00
         -2.43450E-03         1.25136E-03        -6.79025E-05        -1.45958E-01         2.12102E-01         1.45958E-01         4.57074E+02         1.00000E+00         4.57074E+02         4.57074E+02         1.47162E+01         0.00000E+00
         -2.43450E-03         1.27064E-03        -6.93601E-05        -1.45958E-01         2.13258E-01         1.45958E-01         4.99748E+02         1.00000E+00         4.99748E+02         4.99748E+02         1.27937E+01         0.00000E+00
         -2.43450E-03         1.28992E-03        -7.08400E-05        -1.45958E-01         2.14414E-01         1.45958E-01         5.51335E+02         1.00000E+00         5.51335E+02         5.51335E+02         1.36852E+01         0.00000E+00
         -2.43450E-03         1.30920E-03        -7.23421E-05        -1.45958E-01         2.15569E-01         1.45958E-01         6.09015E+02         1.00000E+00         6.09015E+02         6.09015E+02         1.46166E+01         0.00000E+00
         -2.43450E-03         1.32848E-03        -7.38666E-05        -1.45958E-01         2.16725E-01         1.45958E-01         6.73566E+02         1.00000E+00         6.73566E+02         6.73566E+02         1.56092E+01         0.00000E+00
         -2.43450E-03         1.34776E-03        -7.54133E-05        -1.45958E-01         2.17881E-01         1.45958E-01         7.45681E+02         1.00000E+00         7.45681E+02         7.45681E+02         1.66707E+01         0.00000E+00
         -2.43450E-03         1.36704E-03        -7.69823E-05        -1.45958E-01         2.19037E-01         1.45958E-01         8.23678E+02         1.00000E+00         8.23678E+02         8.23678E+02         1.77647E+01         0.00000E+00
         -2.43450E-03         1.38632E-03        -7.85736E-05        -1.45958E-01         2.20193E-01         1.45958E-01         9.12863E+02         1.00000E+00         9.12863E+02         9.12863E+02         1.89902E+01         0.00000E+00
         -2.43450E-03         1.40560E-03        -8.01872E-05        -1.45958E-01         2.21349E-01         1.45958E-01         1.01139E+03         1.00000E+00         1.01139E+03         1.01139E+03         2.03154E+01         0.00000E+00
         -2.43450E-03         1.42488E-03        -8.18231E-05        -1.45958E-01         2.22505E-01         1.45958E-01         1.11943E+03         1.00000E+00         1.11943E+03         1.11943E+03         2.17569E+01         0.00000E+00
         -2.43450E-03         1.44416E-03        -8.34812E-05        -1.45958E-01         2.23661E-01         1.45958E-01         1.23336E+03         1.00000E+00         1.23336E+03         1.23336E+03         2.32779E+01         0.00000E+00
         -2.43450E-03         1.46344E-03        -8.51617E-05        -1.45958E-01         2.24817E-01         1.45958E-01         1.35921E+03         1.00000E+00         1.35921E+03         1.35921E+03         2.50293E+01         0.00000E+00
         -2.43450E-03         1.48272E-03        -8.68644E-05        -1.45958E-01         2.25973E-01         1.45958E-01         1.49219E+03         1.00000E+00         1.49219E+03         1.49219E+03         2.69875E+01         0.00000E+00
         -2.43450E-03         1.50200E-03        -8.85894E-05        -1.45958E-01         2.27128E-01         1.45958E-01         1.63018E+03         1.00000E+00         1.63018E+03         1.63018E+03         2.92002E+01         0.00000E+00
         -2.43450E-03         1.52127E-03        -9.03367E-05        -1.45958E-01         2.28284E-01         1.45958E-01         1.76611E+03         1.00000E+00         1.76611E+03         1.76611E+03         3.16205E+01         0.00000E+00
         -2.43450E-03         1.54055E-03        -9.21063E-05        -1.45958E-01         2.29440E-01         1.45958E-01         1.90503E+03         1.00000E+00         1.90503E+03         1.90503E+03         3.44615E+01         0.00000E+00
         -2.43450E-03         1.55983E-03        -9.38981E-05        -1.45958E-01         2.30596E-01         1.45958E-01         2.03876E+03         1.00000E+00         2.03876E+03         2.03876E+03         3.75903E+01         0.00000E+00
         -2.43450E-03         1.57911E-03        -9.57123E-05        -1.45958E-01         2.31752E-01         1.45958E-01         2.16376E+03         1.00000E+00         2.16376E+03         2.16376E+03         4.08115E+01         0.00000E+00
         -2.43450E-03         1.59839E-03        -9.75487E-05        -1.45958E-01         2.32908E-01         1.45958E-01         2.27343E+03         1.00000E+00         2.27343E+03         2.27343E+03         4.34079E+01         0.00000E+00
         -2.43450E-03         1.61767E-03        -9.94075E-05        -1.45958E-01         2.34064E-01         1.45958E-01         2.37468E+03         1.00000E+00         2.37468E+03         2.37468E+03         4.41773E+01         0.00000E+00
         -2.43450E-03         1.63695E-03        -1.01288E-04        -1.45958E-01         2.35220E-01         1.45958E-01         2.46719E+03         1.00000E+00         2.46719E+03         2.46719E+03         3.96931E+01         0.00000E+00
         -2.43450E-03         1.65623E-03        -1.03192E-04        -1.45958E-01         2.36376E-01         1.45958E-01         2.59910E+03         1.00000E+00         2.59910E+03         2.59910E+03         3.43612E+01         0.00000E+00
         -2.43450E-03         1.67551E-03        -1.05117E-04        -1.45958E-01         2.37532E-01         1.45958E-01         1.10065E+04         1.00000E+00         1.10065E+04         1.10065E+04         5.64848E+03         0.00000E+00
         -2.43450E-03         1.69479E-03        -1.07065E-04        -1.45958E-01         2.38687E-01         1.45958E-01         3.23202E+03         1.00000E+00         3.23202E+03         3.23202E+03         8.73818E+02         0.00000E+00
         -2.43450E-03         1.71407E-03        -1.09035E-04        -1.45958E-01         2.39843E-01         1.45958E-01         2.95175E+03         1.00000E+00         2.95175E+03         2.95175E+03         5.50112E+02         0.00000E+00
         -2.43450E-03         1.73335E-03        -1.11028E-04        -1.45958E-01         2.40999E-01         1.45958E-01         2.95168E+03         1.00000E+00         2.95168E+03         2.95168E+03         5.47071E+02         0.00000E+00
         -2.43450E-03         1.75263E-03        -1.13043E-04        -1.45958E-01         2.42155E-01         1.45958E-01         3.00481E+03         1.00000E+00         3.00481E+03         3.00481E+03         6.34793E+02         0.00000E+00
         -2.43450E-03         1.77191E-03        -1.15080E-04        -1.45958E-01         2.43311E-01         1.45958E-01         3.07770E+03         1.00000E+00         3.07770E+03         3.07770E+03         8.08620E+02         0.00000E+00
         -2.43450E-03         1.79119E-03        -1.17139E-04        -1.45958E-01         2.44467E-01         1.45958E-01         3.16100E+03         1.00000E+00         3.16100E+03         3.16100E+03         1.13596E+03         0.00000E+00
         -2.43450E-03         1.81047E-03        -1.19220E-04        -1.45958E-01         2.45623E-01         1.45958E-01         3.27859E+03         1.00000E+00         3.27859E+03         3.27859E+03         1.83876E+03         0.00000E+00
         -2.43450E-03         1.82975E-03        -1.21324E-04        -1.45958E-01         2.46779E-01         1.45958E-01         2.09092E+03         1.00000E+00         2.09092E+03         2.09092E+03         1.76316E+03         0.00000E+00
         -2.43450E-03         1.84903E-03        -1.23450E-04        -1.45958E-01         2.47935E-01         1.45958E-01         1.71139E+03         1.00000E+00         1.71139E+03         1.71139E+03         1.24387E+03         0.00000E+00
         -2.43450E-03         1.86831E-03        -1.25599E-04        -1.45958E-01         2.49091E-01         1.45958E-01         1.98730E+03         1.00000E+00         1.98730E+03         1.98730E+03         1.01314E+03         0.00000E+00
         -2.43450E-03         1.88759E-03        -1.27770E-04        -1.45958E-01         2.50246E-01         1.45958E-01         2.24731E+03         1.00000E+00         2.24731E+03         2.24731E+03         9.84002E+02         0.00000E+00
         -2.43450E-03         1.90687E-03        -1.29963E-04        -1.45958E-01         2.51402E-01         1.45958E-01         2.35009E+03         1.00000E+00         2.35009E+03         2.35009E+03         1.00323E+03         0.00000E+00
         -2.43450E-03         1.92615E-03        -1.32178E-04        -1.45958E-01         2.52558E-01         1.45958E-01         2.29381E+03         1.00000E+00         2.29381E+03         2.29381E+03         9.96140E+02         0.00000E+00
         -2.43450E-03         1.94543E-03        -1.34415E-04        -1.45958E-01         2.53714E-01         1.45958E-01         2.10685E+03         1.00000E+00         2.10685E+03         2.10685E+03         9.34096E+02         0.00000E+00
         -2.43450E-03         1.96471E-03        -1.36675E-04        -1.45958E-01         2.54870E-01         1.45958E-01         1.82925E+03         1.00000E+00         1.82925E+03         1.82925E+03         8.16322E+02         0.00000E+00
         -2.43450E-03         1.98399E-03        -1.38957E-04        -1.45958E-01         2.56026E-01         1.45958E-01         1.50156E+03         1.00000E+00         1.50156E+03         1.50156E+03         6.57990E+02         0.00000E+00
         -2.43450E-03         2.00327E-03        -1.41262E-04        -1.45958E-01         2.57182E-01         1.45958E-01         1.15876E+03         1.00000E+00         1.15876E+03         1.15876E+03         4.81141E+02         0.00000E+00
         -2.43450E-03         2.02255E-03        -1.43589E-04        -1.45958E-01         2.58338E-01         1.45958E-01         8.31786E+02         1.00000E+00         8.31786E+02         8.31786E+02         3.09894E+02         0.00000E+00
         -2.43450E-03         2.04183E-03        -1.45938E-04        -1.45958E-01         2.59494E-01         1.45958E-01         5.51357E+02         1.00000E+00         5.51357E+02         5.51357E+02         1.68061E+02         0.00000E+00
         -2.43450E-03         2.06111E-03        -1.48309E-04        -1.45958E-01         2.60650E-01         1.45958E-01         3.47148E+02         1.00000E+00         3.47148E+02         3.47148E+02         7.54914E+01         0.00000E+00
         -2.43450E-03         2.08039E-03        -1.50702E-04        -1.45958E-01         2.61805E-01         1.45958E-01         2.40173E+02         1.00000E+00         2.40173E+02         2.40173E+02         4.25904E+01         0.00000E+00
         -2.43450E-03         2.09967E-03        -1.53118E-04        -1.45958E-01         2.62961E-01         1.45958E-01         2.34544E+02         1.00000E+00         2.34544E+02         2.34544E+02         6.69266E+01         0.00000E+00
         -2.43450E-03         2.11895E-03        -1.55556E-04        -1.45958E-01         2.64117E-01         1.45958E-01         3.16594E+02         1.00000E+00         3.16594E+02         3.16594E+02         1.35506E+02         0.00000E+00
         -2.43450E-03         2.13823E-03        -1.58017E-04        -1.45958E-01         2.65273E-01         1.45958E-01         4.61821E+02         1.00000E+00         4.61821E+02         4.61821E+02         2.30989E+02         0.00000E+00
         -2.43450E-03         2.15751E-03        -1.60500E-04        -1.45958E-01         2.66429E-01         1.45958E-01         6.43237E+02         1.00000E+00         6.43237E+02         6.43237E+02         3.37107E+02         0.00000E+00
         -2.43450E-03         2.17679E-03        -1.63005E-04        -1.45958E-01         2.67585E-01         1.45958E-01         8.36054E+02         1.00000E+00         8.36054E+02         8.36054E+02         4.40870E+02         0.00000E+00
         -2.43450E-03         2.19607E-03        -1.65532E-04        -1.45958E-01         2.68741E-01         1.45958E-01         1.01870E+03         1.00000E+00         1.01870E+03         1.01870E+03         5.32390E+02         0.00000E+00
         -2.43450E-03         2.21535E-03        -1.68082E-04        -1.45958E-01         2.69897E-01         1.45958E-01         1.17259E+03         1.00000E+00         1.17259E+03         1.17259E+03         6.04146E+02         0.00000E+00
         -2.43450E-03         2.23463E-03        -1.70653E-04        -1.45958E-01         2.71053E-01         1.45958E-01         1.28269E+03         1.00000E+00         1.28269E+03         1.28269E+03         6.50793E+02         0.00000E+00
         -2.43450E-03         2.25391E-03        -1.73248E-04        -1.45958E-01         2.72209E-01         1.45958E-01         1.33918E+03         1.00000E+00         1.33918E+03         1.33918E+03         6.69615E+02         0.00000E+00
         -2.43450E-03         2.27319E-03        -1.75864E-04        -1.45958E-01         2.73364E-01         1.45958E-01         1.33910E+03         1.00000E+00         1.33910E+03         1.33910E+03         6.61021E+02         0.00000E+00
         -2.43450E-03         2.29247E-03        -1.78503E-04        -1.45958E-01         2.74520E-01         1.45958E-01         1.28667E+03         1.00000E+00         1.28667E+03         1.28667E+03         6.28407E+02         0.00000E+00
         -2.43450E-03         2.31175E-03        -1.81164E-04        -1.45958E-01         2.75676E-01         1.45958E-01         1.19165E+03         1.00000E+00         1.19165E+03         1.19165E+03         5.77220E+02         0.00000E+00
         -2.43450E-03         2.33102E-03        -1.83847E-04        -1.45958E-01         2.76832E-01         1.45958E-01         1.06655E+03         1.00000E+00         1.06655E+03         1.06655E+03         5.13614E+02         0.00000E+00
         -2.43450E-03         2.35030E-03        -1.86553E-04        -1.45958E-01         2.77988E-01         1.45958E-01         9.23974E+02         1.00000E+00         9.23974E+02         9.23974E+02         4.43328E+02         0.00000E+00
         -2.43450E-03         2.36958E-03        -1.89280E-04        -1.45958E-01         2.79144E-01         1.45958E-01         7.75137E+02         1.00000E+00         7.75137E+02         7.75137E+02         3.71107E+02         0.00000E+00
         -2.43450E-03         2.38886E-03        -1.92031E-04        -1.45958E-01         2.80300E-01         1.45958E-01         6.29351E+02         1.00000E+00         6.29351E+02         6.29351E+02         3.00637E+02         0.00000E+00
         -2.43450E-03         2.40814E-03        -1.94803E-04        -1.45958E-01         2.81456E-01         1.45958E-01         4.94204E+02         1.00000E+00         4.94204E+02         4.94204E+02         2.34761E+02         0.00000E+00
         -2.43450E-03         2.42742E-03        -1.97598E-04        -1.45958E-01         2.82612E-01         1.45958E-01         3.75785E+02         1.00000E+00         3.75785E+02         3.75785E+02         1.75688E+02         0.00000E+00
         -2.43450E-03         2.44670E-03        -2.00415E-04        -1.45958E-01         2.83768E-01         1.45958E-01         2.78666E+02         1.00000E+00         2.78666E+02         2.78666E+02         1.25098E+02         0.00000E+00
         -2.43450E-03         2.46598E-03        -2.03254E-04        -1.45958E-01         2.84923E-01         1.45958E-01         2.05656E+02         1.00000E+00         2.05656E+02         2.05656E+02         8.40946E+01         0.00000E+00
         -2.43450E-03         2.48526E-03        -2.06116E-04        -1.45958E-01         2.86079E-01         1.45958E-01         1.57550E+02         1.00000E+00         1.57550E+02         1.57550E+02         5.31165E+01         0.00000E+00
         -2.43450E-03         2.50454E-03        -2.08999E-04        -1.45958E-01         2.87235E-01         1.45958E-01         1.33106E+02         1.00000E+00         1.33106E+02         1.33106E+02         3.19084E+01         0.00000E+00
         -2.43450E-03         2.52382E-03        -2.11906E-04        -1.45958E-01         2.88391E-01         1.45958E-01         1.29345E+02         1.00000E+00         1.29345E+02         1.29345E+02         1.95961E+01         0.00000E+00
         -2.43450E-03         2.54310E-03        -2.14834E-04        -1.45958E-01         2.89547E-01         1.45958E-01         1.42073E+02         1.00000E+00         1.42073E+02         1.42073E+02         1.48506E+01         0.00000E+00
         -2.43450E-03         2.56238E-03        -2.17785E-04        -1.45958E-01         2.90703E-01         1.45958E-01         1.66445E+02         1.00000E+00         1.66445E+02         1.66445E+02         1.60761E+01         0.00000E+00
         -2.43450E-03         2.58166E-03        -2.20758E-04        -1.45958E-01         2.91859E-01         1.45958E-01         1.97434E+02         1.00000E+00         1.97434E+02         1.97434E+02         2.15688E+01         0.00000E+00
         -2.43450E-03         2.60094E-03        -2.23753E-04        -1.45958E-01         2.93015E-01         1.45958E-01         2.30199E+02         1.00000E+00         2.30199E+02         2.30199E+02         2.96318E+01         0.00000E+00
         -2.43450E-03         2.62022E-03        -2.26771E-04        -1.45958E-01         2.94171E-01         1.45958E-01         2.60383E+02         1.00000E+00         2.60383E+02         2.60383E+02         3.86609E+01         0.00000E+00
         -2.43450E-03         2.63950E-03        -2.29810E-04        -1.45958E-01         2.95327E-01         1.45958E-01         2.84394E+02         1.00000E+00         2.84394E+02         2.84394E+02         4.72258E+01         0.00000E+00
         -2.43450E-03         2.65878E-03        -2.32873E-04        -1.45958E-01         2.96482E-01         1.45958E-01         2.99680E+02         1.00000E+00         2.99680E+02         2.99680E+02         5.41594E+01         0.00000E+00
         -2.43450E-03         2.67806E-03        -2.35957E-04        -1.45958E-01         2.97638E-01         1.45958E-01         3.04929E+02         1.00000E+00         3.04929E+02         3.04929E+02         5.86470E+01         0.00000E+00
         -2.43450E-03         2.69734E-03        -2.39064E-04        -1.45958E-01         2.98794E-01         1.45958E-01         3.00136E+02         1.00000E+00         3.00136E+02         3.00136E+02         6.02909E+01         0.00000E+00
         -2.43450E-03         2.71662E-03        -2.42193E-04        -1.45958E-01         2.99950E-01         1.45958E-01         2.86483E+02         1.00000E+00         2.86483E+02         2.86483E+02         5.91297E+01         0.00000E+00
         -2.43450E-03         2.73590E-03        -2.45344E-04        -1.45958E-01         3.01106E-01         1.45958E-01         2.66061E+02         1.00000E+00         2.66061E+02         2.66061E+02         5.56012E+01         0.00000E+00
         -2.43450E-03         2.75518E-03        -2.48518E-04        -1.45958E-01         3.02262E-01         1.45958E-01         2.41493E+02         1.00000E+00         2.41493E+02         2.41493E+02         5.04628E+01         0.00000E+00
         -2.43450E-03         2.77446E-03        -2.51713E-04        -1.45958E-01         3.03418E-01         1.45958E-01         2.15572E+02         1.00000E+00         2.15572E+02         2.15572E+02         4.46858E+01         0.00000E+00
         -2.43450E-03         2.79374E-03        -2.54932E-04        -1.45958E-01         3.04574E-01         1.45958E-01         1.90938E+02         1.00000E+00         1.90938E+02         1.90938E+02         3.93447E+01         0.00000E+00
         -2.43450E-03         2.81302E-03        -2.58172E-04        -1.45958E-01         3.05730E-01         1.45958E-01         1.69849E+02         1.00000E+00         1.69849E+02         1.69849E+02         3.55090E+01         0.00000E+00
         -2.43450E-03         2.83230E-03        -2.61435E-04        -1.45958E-01         3.06886E-01         1.45958E-01         1.54024E+02         1.00000E+00         1.54024E+02         1.54024E+02         3.41418E+01         0.00000E+00
         -2.43450E-03         2.85158E-03        -2.64720E-04        -1.45958E-01         3.08041E-01         1.45958E-01         1.44550E+02         1.00000E+00         1.44550E+02         1.44550E+02         3.60058E+01         0.00000E+00
         -2.43450E-03         2.87086E-03        -2.68027E-04        -1.45958E-01         3.09197E-01         1.45958E-01         1.41855E+02         1.00000E+00         1.41855E+02         1.41855E+02         4.15839E+01         0.00000E+00
         -2.43450E-03         2.89014E-03        -2.71357E-04        -1.45958E-01         3.10353E-01         1.45958E-01         1.45739E+02         1.00000E+00         1.45739E+02         1.45739E+02         5.10255E+01         0.00000E+00
         -2.43450E-03         2.90942E-03        -2.74708E-04        -1.45958E-01         3.11509E-01         1.45958E-01         1.55469E+02         1.00000E+00         1.55469E+02         1.55469E+02         6.41300E+01         0.00000E+00
         -2.43450E-03         2.92870E-03        -2.78083E-04        -1.45957E-01         3.12665E-01         1.45958E-01         1.69930E+02         1.00000E+00         1.69930E+02         1.69930E+02         8.03724E+01         0.00000E+00
         -2.43450E-03         2.94798E-03        -2.81479E-04        -1.45957E-01         3.13821E-01         1.45958E-01         1.87795E+02         1.00000E+00         1.87795E+02         1.87795E+02         9.89671E+01         0.00000E+00
         -2.43450E-03         2.96726E-03        -2.84898E-04        -1.45957E-01         3.14977E-01         1.45958E-01         2.07690E+02         1.00000E+00         2.07690E+02         2.07690E+02         1.18954E+02         0.00000E+00
         -2.43450E-03         2.98654E-03        -2.88339E-04        -1.45957E-01         3.16133E-01         1.45958E-01         2.28330E+02         1.00000E+00         2.28330E+02         2.28330E+02         1.39291E+02         0.00000E+00
         -2.43450E-03         3.00582E-03        -2.91802E-04        -1.45957E-01         3.17289E-01         1.45958E-01         2.48595E+02         1.00000E+00         2.48595E+02         2.48595E+02         1.58940E+02         0.00000E+00
         -2.43450E-03         3.02510E-03        -2.95288E-04        -1.45957E-01         3.18445E-01         1.45958E-01         2.67570E+02         1.00000E+00         2.67570E+02         2.67570E+02         1.76937E+02         0.00000E+00
         -2.43450E-03         3.04438E-03        -2.98795E-04        -1.45957E-01         3.19600E-01         1.45958E-01         2.84539E+02         1.00000E+00         2.84539E+02         2.84539E+02         1.92450E+02         0.00000E+00
         -2.43450E-03         3.06366E-03        -3.02326E-04        -1.45957E-01         3.20756E-01         1.45958E-01         2.98969E+02         1.00000E+00         2.98969E+02         2.98969E+02         2.04830E+02         0.00000E+00
         -2.43450E-03         3.08294E-03        -3.05878E-04        -1.45957E-01         3.21912E-01         1.45958E-01         3.10478E+02         1.00000E+00         3.10478E+02         3.10478E+02         2.13640E+02         0.00000E+00
         -2.43450E-03         3.10222E-03        -3.09453E-04        -1.45957E-01         3.23068E-01         1.45958E-01         3.18817E+02         1.00000E+00         3.18817E+02         3.18817E+02         2.18679E+02         0.00000E+00
         -2.43450E-03         3.12150E-03        -3.13050E-04        -1.45957E-01         3.24224E-01         1.45958E-01         3.23860E+02         1.00000E+00         3.23860E+02         3.23860E+02         2.19984E+02         0.00000E+00
         -2.43450E-03         3.14078E-03        -3.16669E-04        -1.45957E-01         3.25380E-01         1.45958E-01         3.25592E+02         1.00000E+00         3.25592E+02         3.25592E+02         2.17810E+02         0.00000E+00
         -2.43450E-03         3.16005E-03        -3.20311E-04        -1.45957E-01         3.26536E-01         1.45958E-01         3.24112E+02         1.00000E+00         3.24112E+02         3.24112E+02         2.12587E+02         0.00000E+00
         -2.43450E-03         3.17933E-03        -3.23974E-04        -1.45957E-01         3.27692E-01         1.45958E-01         3.19631E+02         1.00000E+00         3.19631E+02         3.19631E+02         2.04868E+02         0.00000E+00
         -2.43450E-03         3.19861E-03        -3.27661E-04        -1.45957E-01         3.28848E-01         1.45958E-01         3.12472E+02         1.00000E+00         3.12472E+02         3.12472E+02         1.95259E+02         0.00000E+00
         -2.43450E-03         3.21789E-03        -3.31369E-04        -1.45957E-01         3.30004E-01         1.45958E-01         3.03062E+02         1.00000E+00         3.03062E+02         3.03062E+02         1.84370E+02         0.00000E+00
         -2.43450E-03         3.23717E-03        -3.35100E-04        -1.45957E-01         3.31159E-01         1.45958E-01         2.91925E+02         1.00000E+00         2.91925E+02         2.91925E+02         1.72768E+02         0.00000E+00
         -2.43450E-03         3.25645E-03        -3.38853E-04        -1.45957E-01         3.32315E-01         1.45958E-01         2.79662E+02         1.00000E+00         2.79662E+02         2.79662E+02         1.60946E+02         0.00000E+00
         -2.43450E-03         3.27573E-03        -3.42628E-04        -1.45957E-01         3.33471E-01         1.45958E-01         2.66921E+02         1.00000E+00         2.66921E+02         2.66921E+02         1.49309E+02         0.00000E+00
         -2.43450E-03         3.29501E-03        -3.46426E-04        -1.45957E-01         3.34627E-01         1.45958E-01         2.54367E+02         1.00000E+00         2.54367E+02         2.54367E+02         1.38173E+02         0.00000E+00
         -2.43450E-03         3.31429E-03        -3.50245E-04        -1.45957E-01         3.35783E-01         1.45958E-01         2.42626E+02         1.00000E+00         2.42626E+02         2.42626E+02         1.27769E+02         0.00000E+00
         -2.43450E-03         3.33357E-03        -3.54088E-04        -1.45957E-01         3.36939E-01         1.45958E-01         2.32237E+02         1.00000E+00         2.32237E+02         2.32237E+02         1.18254E+02         0.00000E+00
         -2.41525E-03         1.74533E-05        -1.81730E-05        -1.44804E-01         1.38124E-01         1.44804E-01         2.18343E-02         1.00000E+00         2.18343E-02         2.18343E-02         9.63234E-04         0.00000E+00
         -2.41525E-03         3.67331E-05        -1.82043E-05        -1.44804E-01         1.39280E-01         1.44804E-01         9.67741E-02         1.00000E+00         9.67741E-02         9.67741E-02         4.26854E-03         0.00000E+00
         -2.41525E-03         5.60128E-05        -1.82579E-05        -1.44804E-01         1.40436E-01         1.44804E-01         2.25253E-01         1.00000E+00         2.25253E-01         2.25253E-01         9.93265E-03         0.00000E+00
         -2.41525E-03         7.52926E-05        -1.83338E-05        -1.44804E-01         1.41592E-01         1.44804E-01         4.07606E-01         1.00000E+00         4.07606E-01         4.07606E-01         1.79663E-02         0.00000E+00
         -2.41525E-03         9.45723E-05        -1.84319E-05        -1.44804E-01         1.42748E-01         1.44804E-01         6.44313E-01         1.00000E+00         6.44313E-01         6.44313E-01         2.83846E-02         0.00000E+00
         -2.41525E-03         1.13852E-04        -1.85524E-05        -1.44804E-01         1.43904E-01         1.44804E-01         9.35998E-01         1.00000E+00         9.35998E-01         9.35998E-01         4.12075E-02         0.00000E+00
         -2.41525E-03         1.33132E-04        -1.86951E-05        -1.44804E-01         1.45060E-01         1.44804E-01         1.28343E+00         1.00000E+00         1.28343E+00         1.28343E+00         5.64596E-02         0.00000E+00
         -2.41525E-03         1.52412E-04        -1.88602E-05        -1.44804E-01         1.46215E-01         1.44804E-01         1.68755E+00         1.00000E+00         1.68755E+00         1.68755E+00         7.41701E-02         0.00000E+00
         -2.41525E-03         1.71691E-04        -1.90475E-05        -1.44804E-01         1.47371E-01         1.44804E-01         2.14944E+00         1.00000E+00         2.14944E+00         2.14944E+00         9.43735E-02         0.00000E+00
         -2.41525E-03         1.90971E-04        -1.92571E-05        -1.44804E-01         1.48527E-01         1.44804E-01         2.67035E+00         1.00000E+00         2.67035E+00         2.67035E+00         1.17109E-01         0.00000E+00
         -2.41525E-03         2.10251E-04        -1.94890E-05        -1.44804E-01         1.49683E-01         1.44804E-01         3.25173E+00         1.00000E+00         3.25173E+00         3.25173E+00         1.42422E-01         0.00000E+00
         -2.41525E-03         2.29531E-04        -1.97431E-05        -1.44804E-01         1.50839E-01         1.44804E-01         3.89518E+00         1.00000E+00         3.89518E+00         3.89518E+00         1.70362E-01         0.00000E+00
         -2.41525E-03         2.48810E-04        -2.00196E-05        -1.44804E-01         1.51995E-01         1.44804E-01         4.60251E+00         1.00000E+00         4.60251E+00         4.60251E+00         2.00985E-01         0.00000E+00
         -2.41525E-03         2.68090E-04        -2.03183E-05        -1.44804E-01         1.53151E-01         1.44804E-01         5.37574E+00         1.00000E+00         5.37574E+00         5.37574E+00         2.34354E-01         0.00000E+00
         -2.41525E-03         2.87370E-04        -2.06394E-05        -1.44804E-01         1.54307E-01         1.44804E-01         6.21712E+00         1.00000E+00         6.21712E+00         6.21712E+00         2.70536E-01         0.00000E+00
         -2.41525E-03         3.06650E-04        -2.09827E-05        -1.44804E-01         1.55463E-01         1.44804E-01         7.12910E+00         1.00000E+00         7.12910E+00         7.12910E+00         3.09608E-01         0.00000E+00
         -2.41525E-03         3.25930E-04        -2.13483E-05        -1.44804E-01         1.56619E-01         1.44804E-01         8.11443E+00         1.00000E+00         8.11443E+00         8.11443E+00         3.51650E-01         0.00000E+00
         -2.41525E-03         3.45209E-04        -2.17362E-05        -1.44804E-01         1.57774E-01         1.44804E-01         9.17609E+00         1.00000E+00         9.17609E+00         9.17609E+00         3.96752E-01         0.00000E+00
         -2.41525E-03         3.64489E-04        -2.21463E-05        -1.44804E-01         1.58930E-01         1.44804E-01         1.03174E+01         1.00000E+00         1.03174E+01         1.03174E+01         4.45012E-01         0.00000E+00
         -2.41525E-03         3.83769E-04        -2.25788E-05        -1.44804E-01         1.60086E-01         1.44804E-01         1.15419E+01         1.00000E+00         1.15419E+01         1.15419E+01         4.96537E-01         0.00000E+00
         -2.41525E-03         4.03049E-04        -2.30335E-05        -1.44804E-01         1.61242E-01         1.44804E-01         1.28536E+01         1.00000E+00         1.28536E+01         1.28536E+01         5.51439E-01         0.00000E+00
         -2.41525E-03         4.22328E-04        -2.35106E-05        -1.44804E-01         1.62398E-01         1.44804E-01         1.42568E+01         1.00000E+00         1.42568E+01         1.42568E+01         6.09845E-01         0.00000E+00
         -2.41525E-03         4.41608E-04        -2.40099E-05        -1.44804E-01         1.63554E-01         1.44804E-01         1.57562E+01         1.00000E+00         1.57562E+01         1.57562E+01         6.71889E-01         0.00000E+00
         -2.41525E-03         4.60888E-04        -2.45315E-05        -1.44804E-01         1.64710E-01         1.44804E-01         1.73571E+01         1.00000E+00         1.73571E+01         1.73571E+01         7.37717E-01         0.00000E+00
         -2.41525E-03         4.80168E-04        -2.50753E-05        -1.44804E-01         1.65866E-01         1.44804E-01         1.90650E+01         1.00000E+00         1.90650E+01         1.90650E+01         8.07487E-01         0.00000E+00
         -2.41525E-03         4.99447E-04        -2.56415E-05        -1.44804E-01         1.67022E-01         1.44804E-01         2.08862E+01         1.00000E+00         2.08862E+01         2.08862E+01         8.81369E-01         0.00000E+00
         -2.41525E-03         5.18727E-04        -2.62300E-05        -1.44804E-01         1.68178E-01         1.44804E-01         2.28275E+01         1.00000E+00         2.28275E+01         2.28275E+01         9.59548E-01         0.00000E+00
         -2.41525E-03         5.38007E-04        -2.68407E-05        -1.44804E-01         1.69333E-01         1.44804E-01         2.48963E+01         1.00000E+00         2.48963E+01         2.48963E+01         1.04222E+00         0.00000E+00
         -2.41525E-03         5.57287E-04        -2.74737E-05        -1.44804E-01         1.70489E-01         1.44804E-01         2.71007E+01         1.00000E+00         2.71007E+01         2.71007E+01         1.12961E+00         0.00000E+00
         -2.41525E-03         5.76566E-04        -2.81290E-05        -1.44804E-01         1.71645E-01         1.44804E-01         2.94497E+01         1.00000E+00         2.94497E+01         2.94497E+01         1.22194E+00         0.00000E+00
         -2.41525E-03         5.95846E-04        -2.88066E-05        -1.44804E-01         1.72801E-01         1.44804E-01         3.19532E+01         1.00000E+00         3.19532E+01         3.19532E+01         1.31947E+00         0.00000E+00
         -2.41525E-03         6.15126E-04        -2.95065E-05        -1.44804E-01         1.73957E-01         1.44804E-01         3.46218E+01         1.00000E+00         3.46218E+01         3.46218E+01         1.42246E+00         0.00000E+00
         -2.41525E-03         6.34406E-04        -3.02287E-05        -1.44804E-01         1.75113E-01         1.44804E-01         3.74673E+01         1.00000E+00         3.74673E+01         3.74673E+01         1.53121E+00         0.00000E+00
         -2.41525E-03         6.53686E-04        -3.09731E-05        -1.44804E-01         1.76269E-01         1.44804E-01         4.05024E+01         1.00000E+00         4.05024E+01         4.05024E+01         1.64602E+00         0.00000E+00
         -2.41525E-03         6.72965E-04        -3.17399E-05        -1.44804E-01         1.77425E-01         1.44804E-01         4.37337E+01         1.00000E+00         4.37337E+01         4.37337E+01         1.76693E+00         0.00000E+00
         -2.41525E-03         6.92245E-04        -3.25289E-05        -1.44804E-01         1.78581E-01         1.44804E-01         4.67809E+01         1.00000E+00         4.67809E+01         4.67809E+01         1.87822E+00         0.00000E+00
         -2.41525E-03         7.11525E-04        -3.33402E-05        -1.44804E-01         1.79737E-01         1.44804E-01         5.04725E+01         1.00000E+00         5.04725E+01         5.04725E+01         2.01306E+00         0.00000E+00
         -2.41525E-03         7.30805E-04        -3.41738E-05        -1.44804E-01         1.80892E-01         1.44804E-01         5.44220E+01         1.00000E+00         5.44220E+01         5.44220E+01         2.15554E+00         0.00000E+00
         -2.41525E-03         7.50084E-04        -3.50297E-05        -1.44804E-01         1.82048E-01         1.44804E-01         5.86522E+01         1.00000E+00         5.86522E+01         5.86522E+01         2.30617E+00         0.00000E+00
         -2.41525E-03         7.69364E-04        -3.59078E-05        -1.44804E-01         1.83204E-01         1.44804E-01         6.31874E+01         1.00000E+00         6.31874E+01         6.31874E+01         2.46548E+00         0.00000E+00
         -2.41525E-03         7.88644E-04        -3.68083E-05        -1.44804E-01         1.84360E-01         1.44804E-01         6.80546E+01         1.00000E+00         6.80546E+01         6.80546E+01         2.63405E+00         0.00000E+00
         -2.41525E-03         8.07924E-04        -3.77310E-05        -1.44804E-01         1.85516E-01         1.44804E-01         7.32832E+01         1.00000E+00         7.32832E+01         7.32832E+01         2.81249E+00         0.00000E+00
         -2.41525E-03         8.27203E-04        -3.86760E-05        -1.44804E-01         1.86672E-01         1.44804E-01         7.88957E+01         1.00000E+00         7.88957E+01         7.88957E+01         3.00103E+00         0.00000E+00
         -2.41525E-03         8.46483E-04        -3.96433E-05        -1.44804E-01         1.87828E-01         1.44804E-01         8.46639E+01         1.00000E+00         8.46639E+01         8.46639E+01         3.19091E+00         0.00000E+00
         -2.41525E-03         8.65763E-04        -4.06329E-05        -1.44804E-01         1.88984E-01         1.44804E-01         9.11868E+01         1.00000E+00         9.11868E+01         9.11868E+01         3.40307E+00         0.00000E+00
         -2.41525E-03         8.85043E-04        -4.16448E-05        -1.44804E-01         1.90140E-01         1.44804E-01         9.82304E+01         1.00000E+00         9.82304E+01         9.82304E+01         3.62818E+00         0.00000E+00
         -2.41525E-03         9.04322E-04        -4.26790E-05        -1.44804E-01         1.91296E-01         1.44804E-01         1.05848E+02         1.00000E+00         1.05848E+02         1.05848E+02         3.86722E+00         0.00000E+00
         -2.41525E-03         9.23602E-04        -4.37354E-05        -1.44804E-01         1.92451E-01         1.44804E-01         1.14099E+02         1.00000E+00         1.14099E+02         1.14099E+02         4.12124E+00         0.00000E+00
         -2.41525E-03         9.42882E-04        -4.48141E-05        -1.44804E-01         1.93607E-01         1.44804E-01         1.23049E+02         1.00000E+00         1.23049E+02         1.23049E+02         4.39133E+00         0.00000E+00
         -2.41525E-03         9.62162E-04        -4.59151E-05        -1.44804E-01         1.94763E-01         1.44804E-01         1.32303E+02         1.00000E+00         1.32303E+02         1.32303E+02         4.66465E+00         0.00000E+00
         -2.41525E-03         9.81441E-04        -4.70384E-05        -1.44804E-01         1.95919E-01         1.44804E-01         1.42879E+02         1.00000E+00         1.42879E+02         1.42879E+02         4.97149E+00         0.00000E+00
         -2.41525E-03         1.00072E-03        -4.81840E-05        -1.44804E-01         1.97075E-01         1.44804E-01         1.54398E+02         1.00000E+00         1.54398E+02         1.54398E+02         5.29814E+00         0.00000E+00
         -2.41525E-03         1.02000E-03        -4.93519E-05        -1.44804E-01         1.98231E-01         1.44804E-01         1.66984E+02         1.00000E+00         1.66984E+02         1.66984E+02         5.64679E+00         0.00000E+00
         -2.41525E-03         1.03928E-03        -5.05421E-05        -1.44804E-01         1.99387E-01         1.44804E-01         1.80760E+02         1.00000E+00         1.80760E+02         1.80760E+02         6.01927E+00         0.00000E+00
         -2.41525E-03         1.05856E-03        -5.17545E-05        -1.44804E-01         2.00543E-01         1.44804E-01         1.95866E+02         1.00000E+00         1.95866E+02         1.95866E+02         6.41748E+00         0.00000E+00
         -2.41525E-03         1.07784E-03        -5.29892E-05        -1.44804E-01         2.01699E-01         1.44804E-01         2.11740E+02         1.00000E+00         2.11740E+02         2.11740E+02         6.82498E+00         0.00000E+00
         -2.41525E-03         1.09712E-03        -5.42463E-05        -1.44804E-01         2.02855E-01         1.44804E-01         2.29977E+02         1.00000E+00         2.29977E+02         2.29977E+02         7.28209E+00         0.00000E+00
         -2.41525E-03         1.11640E-03        -5.55256E-05        -1.44804E-01         2.04010E-01         1.44804E-01         2.50091E+02         1.00000E+00         2.50091E+02         2.50091E+02         7.77225E+00         0.00000E+00
         -2.41525E-03         1.13568E-03        -5.68271E-05        -1.44804E-01         2.05166E-01         1.44804E-01         2.72330E+02         1.00000E+00         2.72330E+02         2.72330E+02         8.29876E+00         0.00000E+00
         -2.41525E-03         1.15496E-03        -5.81510E-05        -1.44804E-01         2.06322E-01         1.44804E-01         2.96966E+02         1.00000E+00         2.96966E+02         2.96966E+02         8.86496E+00         0.00000E+00
         -2.41525E-03         1.17424E-03        -5.94972E-05        -1.44804E-01         2.07478E-01         1.44804E-01         3.23117E+02         1.00000E+00         3.23117E+02         3.23117E+02         9.44257E+00         0.00000E+00
         -2.41525E-03         1.19352E-03        -6.08656E-05        -1.44804E-01         2.08634E-01         1.44804E-01         3.53560E+02         1.00000E+00         3.53560E+02         3.53560E+02         1.01046E+01         0.00000E+00
         -2.41525E-03         1.21280E-03        -6.22563E-05        -1.44804E-01         2.09790E-01         1.44804E-01         3.87359E+02         1.00000E+00         3.87359E+02         3.87359E+02         1.08151E+01         0.00000E+00
         -2.41525E-03         1.23208E-03        -6.36694E-05        -1.44804E-01         2.10946E-01         1.44804E-01         4.25094E+02         1.00000E+00         4.25094E+02         4.25094E+02         1.15931E+01         0.00000E+00
         -2.41525E-03         1.25136E-03        -6.51047E-05        -1.44804E-01         2.12102E-01         1.44804E-01         4.69114E+02         1.00000E+00         4.69114E+02         4.69114E+02         1.47082E+01         0.00000E+00
         -2.41525E-03         1.27064E-03        -6.65622E-05        -1.44804E-01         2.13258E-01         1.44804E-01         5.12507E+02         1.00000E+00         5.12507E+02         5.12507E+02         1.32101E+01         0.00000E+00
         -2.41525E-03         1.28992E-03        -6.80421E-05        -1.44804E-01         2.14414E-01         1.44804E-01         5.65224E+02         1.00000E+00         5.65224E+02         5.65224E+02         1.41882E+01         0.00000E+00
         -2.41525E-03         1.30920E-03        -6.95443E-05        -1.44804E-01         2.15569E-01         1.44804E-01         6.24147E+02         1.00000E+00         6.24147E+02         6.24147E+02         1.52384E+01         0.00000E+00
         -2.41525E-03         1.32848E-03        -7.10687E-05        -1.44804E-01         2.16725E-01         1.44804E-01         6.90063E+02         1.00000E+00         6.90063E+02         6.90063E+02         1.63780E+01         0.00000E+00
         -2.41525E-03         1.34776E-03        -7.26154E-05        -1.44804E-01         2.17881E-01         1.44804E-01         7.63671E+02         1.00000E+00         7.63671E+02         7.63671E+02         1.76175E+01         0.00000E+00
         -2.41525E-03         1.36704E-03        -7.41845E-05        -1.44804E-01         2.19037E-01         1.44804E-01         8.43244E+02         1.00000E+00         8.43244E+02         8.43244E+02         1.89188E+01         0.00000E+00
         -2.41525E-03         1.38632E-03        -7.57757E-05        -1.44804E-01         2.20193E-01         1.44804E-01         9.34193E+02         1.00000E+00         9.34193E+02         9.34193E+02         2.03975E+01         0.00000E+00
         -2.41525E-03         1.40560E-03        -7.73893E-05        -1.44804E-01         2.21349E-01         1.44804E-01         1.03462E+03         1.00000E+00         1.03462E+03         1.03462E+03         2.20214E+01         0.00000E+00
         -2.41525E-03         1.42488E-03        -7.90252E-05        -1.44804E-01         2.22505E-01         1.44804E-01         1.14469E+03         1.00000E+00         1.14469E+03         1.14469E+03         2.38115E+01         0.00000E+00
         -2.41525E-03         1.44416E-03        -8.06834E-05        -1.44804E-01         2.23661E-01         1.44804E-01         1.26067E+03         1.00000E+00         1.26067E+03         1.26067E+03         2.57199E+01         0.00000E+00
         -2.41525E-03         1.46344E-03        -8.23638E-05        -1.44804E-01         2.24817E-01         1.44804E-01         1.38873E+03         1.00000E+00         1.38873E+03         1.38873E+03         2.79210E+01         0.00000E+00
         -2.41525E-03         1.48272E-03        -8.40665E-05        -1.44804E-01         2.25973E-01         1.44804E-01         1.52396E+03         1.00000E+00         1.52396E+03         1.52396E+03         3.03728E+01         0.00000E+00
         -2.41525E-03         1.50200E-03        -8.57915E-05        -1.44804E-01         2.27128E-01         1.44804E-01         1.66418E+03         1.00000E+00         1.66418E+03         1.66418E+03         3.31074E+01         0.00000E+00
         -2.41525E-03         1.52127E-03        -8.75388E-05        -1.44804E-01         2.28284E-01         1.44804E-01         1.80219E+03         1.00000E+00         1.80219E+03         1.80219E+03         3.60279E+01         0.00000E+00
         -2.41525E-03         1.54055E-03        -8.93084E-05        -1.44804E-01         2.29440E-01         1.44804E-01         1.94312E+03         1.00000E+00         1.94312E+03         1.94312E+03         3.93365E+01         0.00000E+00
         -2.41525E-03         1.55983E-03        -9.11003E-05        -1.44804E-01         2.30596E-01         1.44804E-01         2.07865E+03         1.00000E+00         2.07865E+03         2.07865E+03         4.27979E+01         0.00000E+00
         -2.41525E-03         1.57911E-03        -9.29144E-05        -1.44804E-01         2.31752E-01         1.44804E-01         2.20514E+03         1.00000E+00         2.20514E+03         2.20514E+03         4.60743E+01         0.00000E+00
         -2.41525E-03         1.59839E-03        -9.47509E-05        -1.44804E-01         2.32908E-01         1.44804E-01         2.31591E+03         1.00000E+00         2.31591E+03         2.31591E+03         4.81744E+01         0.00000E+00
         -2.41525E-03         1.61767E-03        -9.66096E-05        -1.44804E-01         2.34064E-01         1.44804E-01         2.41793E+03         1.00000E+00         2.41793E+03         2.41793E+03         4.73833E+01         0.00000E+00
         -2.41525E-03         1.63695E-03        -9.84906E-05        -1.44804E-01         2.35220E-01         1.44804E-01         2.51072E+03         1.00000E+00         2.51072E+03         2.51072E+03         3.89126E+01         0.00000E+00
         -2.41525E-03         1.65623E-03        -1.00394E-04        -1.44804E-01         2.36376E-01         1.44804E-01         2.64365E+03         1.00000E+00         2.64365E+03         2.64365E+03         2.32912E+01         0.00000E+00
         -2.41525E-03         1.67551E-03        -1.02319E-04        -1.44804E-01         2.37532E-01         1.44804E-01         1.15117E+04         1.00000E+00         1.15117E+04         1.15117E+04         6.08712E+03         0.00000E+00
         -2.41525E-03         1.69479E-03        -1.04267E-04        -1.44804E-01         2.38687E-01         1.44804E-01         3.33173E+03         1.00000E+00         3.33173E+03         3.33173E+03         9.92636E+02         0.00000E+00
         -2.41525E-03         1.71407E-03        -1.06237E-04        -1.44804E-01         2.39843E-01         1.44804E-01         3.02779E+03         1.00000E+00         3.02779E+03         3.02779E+03         6.20328E+02         0.00000E+00
         -2.41525E-03         1.73335E-03        -1.08230E-04        -1.44804E-01         2.40999E-01         1.44804E-01         3.02680E+03         1.00000E+00         3.02680E+03         3.02680E+03         6.11307E+02         0.00000E+00
         -2.41525E-03         1.75263E-03        -1.10245E-04        -1.44804E-01         2.42155E-01         1.44804E-01         3.08486E+03         1.00000E+00         3.08486E+03         3.08486E+03         7.04994E+02         0.00000E+00
         -2.41525E-03         1.77191E-03        -1.12282E-04        -1.44804E-01         2.43311E-01         1.44804E-01         3.16687E+03         1.00000E+00         3.16687E+03         3.16687E+03         8.95752E+02         0.00000E+00
         -2.41525E-03         1.79119E-03        -1.14341E-04        -1.44804E-01         2.44467E-01         1.44804E-01         3.26344E+03         1.00000E+00         3.26344E+03         3.26344E+03         1.25739E+03         0.00000E+00
         -2.41525E-03         1.81047E-03        -1.16423E-04        -1.44804E-01         2.45623E-01         1.44804E-01         3.39578E+03         1.00000E+00         3.39578E+03         3.39578E+03         2.01885E+03         0.00000E+00
         -2.41525E-03         1.82975E-03        -1.18526E-04        -1.44804E-01         2.46779E-01         1.44804E-01         2.15351E+03         1.00000E+00         2.15351E+03         2.15351E+03         1.87599E+03         0.00000E+00
         -2.41525E-03         1.84903E-03        -1.20653E-04        -1.44804E-01         2.47935E-01         1.44804E-01         1.74245E+03         1.00000E+00         1.74245E+03         1.74245E+03         1.22472E+03         0.00000E+00
         -2.41525E-03         1.86831E-03        -1.22801E-04        -1.44804E-01         2.49091E-01         1.44804E-01         2.02530E+03         1.00000E+00         2.02530E+03         2.02530E+03         9.20395E+02         0.00000E+00
         -2.41525E-03         1.88759E-03        -1.24972E-04        -1.44804E-01         2.50246E-01         1.44804E-01         2.30200E+03         1.00000E+00         2.30200E+03         2.30200E+03         8.57851E+02         0.00000E+00
         -2.41525E-03         1.90687E-03        -1.27165E-04        -1.44804E-01         2.51402E-01         1.44804E-01         2.41950E+03         1.00000E+00         2.41950E+03         2.41950E+03         8.62160E+02         0.00000E+00
         -2.41525E-03         1.92615E-03        -1.29380E-04        -1.44804E-01         2.52558E-01         1.44804E-01         2.37229E+03         1.00000E+00         2.37229E+03         2.37229E+03         8.52255E+02         0.00000E+00
         -2.41525E-03         1.94543E-03        -1.31618E-04        -1.44804E-01         2.53714E-01         1.44804E-01         2.18756E+03         1.00000E+00         2.18756E+03         2.18756E+03         7.97686E+02         0.00000E+00
         -2.41525E-03         1.96471E-03        -1.33877E-04        -1.44804E-01         2.54870E-01         1.44804E-01         1.90572E+03         1.00000E+00         1.90572E+03         1.90572E+03         6.95931E+02         0.00000E+00
         -2.41525E-03         1.98399E-03        -1.36160E-04        -1.44804E-01         2.56026E-01         1.44804E-01         1.56865E+03         1.00000E+00         1.56865E+03         1.56865E+03         5.59666E+02         0.00000E+00
         -2.41525E-03         2.00327E-03        -1.38464E-04        -1.44804E-01         2.57182E-01         1.44804E-01         1.21314E+03         1.00000E+00         1.21314E+03         1.21314E+03         4.07945E+02         0.00000E+00
         -2.41525E-03         2.02255E-03        -1.40791E-04        -1.44804E-01         2.58338E-01         1.44804E-01         8.71984E+02         1.00000E+00         8.71984E+02         8.71984E+02         2.61630E+02         0.00000E+00
         -2.41525E-03         2.04183E-03        -1.43140E-04        -1.44804E-01         2.59494E-01         1.44804E-01         5.77708E+02         1.00000E+00         5.77708E+02         5.77708E+02         1.41124E+02         0.00000E+00
         -2.41525E-03         2.06111E-03        -1.45511E-04        -1.44804E-01         2.60650E-01         1.44804E-01         3.61564E+02         1.00000E+00         3.61564E+02         3.61564E+02         6.31840E+01         0.00000E+00
         -2.41525E-03         2.08039E-03        -1.47905E-04        -1.44804E-01         2.61805E-01         1.44804E-01         2.45591E+02         1.00000E+00         2.45591E+02         2.45591E+02         3.62985E+01         0.00000E+00
         -2.41525E-03         2.09967E-03        -1.50320E-04        -1.44804E-01         2.62961E-01         1.44804E-01         2.34105E+02         1.00000E+00         2.34105E+02         2.34105E+02         5.79628E+01         0.00000E+00
         -2.41525E-03         2.11895E-03        -1.52759E-04        -1.44804E-01         2.64117E-01         1.44804E-01         3.12881E+02         1.00000E+00         3.12881E+02         3.12881E+02         1.16793E+02         0.00000E+00
         -2.41525E-03         2.13823E-03        -1.55219E-04        -1.44804E-01         2.65273E-01         1.44804E-01         4.56478E+02         1.00000E+00         4.56478E+02         4.56478E+02         1.97901E+02         0.00000E+00
         -2.41525E-03         2.15751E-03        -1.57702E-04        -1.44804E-01         2.66429E-01         1.44804E-01         6.36988E+02         1.00000E+00         6.36988E+02         6.36988E+02         2.87490E+02         0.00000E+00
         -2.41525E-03         2.17679E-03        -1.60207E-04        -1.44804E-01         2.67585E-01         1.44804E-01         8.28960E+02         1.00000E+00         8.28960E+02         8.28960E+02         3.74661E+02         0.00000E+00
         -2.41525E-03         2.19607E-03        -1.62734E-04        -1.44804E-01         2.68741E-01         1.44804E-01         1.01047E+03         1.00000E+00         1.01047E+03         1.01047E+03         4.51206E+02         0.00000E+00
         -2.41525E-03         2.21535E-03        -1.65284E-04        -1.44804E-01         2.69897E-01         1.44804E-01         1.16290E+03         1.00000E+00         1.16290E+03         1.16290E+03         5.10945E+02         0.00000E+00
         -2.41525E-03         2.23463E-03        -1.67855E-04        -1.44804E-01         2.71053E-01         1.44804E-01         1.27136E+03         1.00000E+00         1.27136E+03         1.27136E+03         5.49538E+02         0.00000E+00
         -2.41525E-03         2.25391E-03        -1.70450E-04        -1.44804E-01         2.72209E-01         1.44804E-01         1.32632E+03         1.00000E+00         1.32632E+03         1.32632E+03         5.64836E+02         0.00000E+00
         -2.41525E-03         2.27319E-03        -1.73066E-04        -1.44804E-01         2.73364E-01         1.44804E-01         1.32511E+03         1.00000E+00         1.32511E+03         1.32511E+03         5.57283E+02         0.00000E+00
         -2.41525E-03         2.29247E-03        -1.75705E-04        -1.44804E-01         2.74520E-01         1.44804E-01         1.27217E+03         1.00000E+00         1.27217E+03         1.27217E+03         5.29783E+02         0.00000E+00
         -2.41525E-03         2.31175E-03        -1.78366E-04        -1.44804E-01         2.75676E-01         1.44804E-01         1.17738E+03         1.00000E+00         1.17738E+03         1.17738E+03         4.86916E+02         0.00000E+00
         -2.41525E-03         2.33102E-03        -1.81049E-04        -1.44804E-01         2.76832E-01         1.44804E-01         1.05319E+03         1.00000E+00         1.05319E+03         1.05319E+03         4.33816E+02         0.00000E+00
         -2.41525E-03         2.35030E-03        -1.83755E-04        -1.44804E-01         2.77988E-01         1.44804E-01         9.12110E+02         1.00000E+00         9.12110E+02         9.12110E+02         3.75239E+02         0.00000E+00
         -2.41525E-03         2.36958E-03        -1.86483E-04        -1.44804E-01         2.79144E-01         1.44804E-01         7.65172E+02         1.00000E+00         7.65172E+02         7.65172E+02         3.15093E+02         0.00000E+00
         -2.41525E-03         2.38886E-03        -1.89233E-04        -1.44804E-01         2.80300E-01         1.44804E-01         6.21515E+02         1.00000E+00         6.21515E+02         6.21515E+02         2.56389E+02         0.00000E+00
         -2.41525E-03         2.40814E-03        -1.92005E-04        -1.44804E-01         2.81456E-01         1.44804E-01         4.88573E+02         1.00000E+00         4.88573E+02         4.88573E+02         2.01428E+02         0.00000E+00
         -2.41525E-03         2.42742E-03        -1.94800E-04        -1.44804E-01         2.82612E-01         1.44804E-01         3.72318E+02         1.00000E+00         3.72318E+02         3.72318E+02         1.51993E+02         0.00000E+00
         -2.41525E-03         2.44670E-03        -1.97617E-04        -1.44804E-01         2.83768E-01         1.44804E-01         2.77262E+02         1.00000E+00         2.77262E+02         2.77262E+02         1.09437E+02         0.00000E+00
         -2.41525E-03         2.46598E-03        -2.00456E-04        -1.44804E-01         2.84923E-01         1.44804E-01         2.06205E+02         1.00000E+00         2.06205E+02         2.06205E+02         7.46573E+01         0.00000E+00
         -2.41525E-03         2.48526E-03        -2.03318E-04        -1.44804E-01         2.86079E-01         1.44804E-01         1.59981E+02         1.00000E+00         1.59981E+02         1.59981E+02         4.80296E+01         0.00000E+00
         -2.41525E-03         2.50454E-03        -2.06202E-04        -1.44804E-01         2.87235E-01         1.44804E-01         1.37415E+02         1.00000E+00         1.37415E+02         1.37415E+02         2.93772E+01         0.00000E+00
         -2.41525E-03         2.52382E-03        -2.09108E-04        -1.44804E-01         2.88391E-01         1.44804E-01         1.35602E+02         1.00000E+00         1.35602E+02         1.35602E+02         1.80297E+01         0.00000E+00
         -2.41525E-03         2.54310E-03        -2.12036E-04        -1.44804E-01         2.89547E-01         1.44804E-01         1.50402E+02         1.00000E+00         1.50402E+02         1.50402E+02         1.29495E+01         0.00000E+00
         -2.41525E-03         2.56238E-03        -2.14987E-04        -1.44804E-01         2.90703E-01         1.44804E-01         1.76980E+02         1.00000E+00         1.76980E+02         1.76980E+02         1.28793E+01         0.00000E+00
         -2.41525E-03         2.58166E-03        -2.17960E-04        -1.44804E-01         2.91859E-01         1.44804E-01         2.10272E+02         1.00000E+00         2.10272E+02         2.10272E+02         1.64667E+01         0.00000E+00
         -2.41525E-03         2.60094E-03        -2.20955E-04        -1.44804E-01         2.93015E-01         1.44804E-01         2.45337E+02         1.00000E+00         2.45337E+02         2.45337E+02         2.23533E+01         0.00000E+00
         -2.41525E-03         2.62022E-03        -2.23973E-04        -1.44804E-01         2.94171E-01         1.44804E-01         2.77672E+02         1.00000E+00         2.77672E+02         2.77672E+02         2.92410E+01         0.00000E+00
         -2.41525E-03         2.63950E-03        -2.27013E-04        -1.44804E-01         2.95327E-01         1.44804E-01         3.03507E+02         1.00000E+00         3.03507E+02         3.03507E+02         3.59559E+01         0.00000E+00
         -2.41525E-03         2.65878E-03        -2.30075E-04        -1.44804E-01         2.96482E-01         1.44804E-01         3.20107E+02         1.00000E+00         3.20107E+02         3.20107E+02         4.15207E+01         0.00000E+00
         -2.41525E-03         2.67806E-03        -2.33159E-04        -1.44804E-01         2.97638E-01         1.44804E-01         3.26013E+02         1.00000E+00         3.26013E+02         3.26013E+02         4.52325E+01         0.00000E+00
         -2.41525E-03         2.69734E-03        -2.36266E-04        -1.44804E-01         2.98794E-01         1.44804E-01         3.21131E+02         1.00000E+00         3.21131E+02         3.21131E+02         4.67233E+01         0.00000E+00
         -2.41525E-03         2.71662E-03        -2.39395E-04        -1.44804E-01         2.99950E-01         1.44804E-01         3.06637E+02         1.00000E+00         3.06637E+02         3.06637E+02         4.59874E+01         0.00000E+00
         -2.41525E-03         2.73590E-03        -2.42546E-04        -1.44804E-01         3.01106E-01         1.44804E-01         2.84700E+02         1.00000E+00         2.84700E+02         2.84700E+02         4.33636E+01         0.00000E+00
         -2.41525E-03         2.75518E-03        -2.45720E-04        -1.44804E-01         3.02262E-01         1.44804E-01         2.58103E+02         1.00000E+00         2.58103E+02         2.58103E+02         3.94791E+01         0.00000E+00
         -2.41525E-03         2.77446E-03        -2.48916E-04        -1.44804E-01         3.03418E-01         1.44804E-01         2.29853E+02         1.00000E+00         2.29853E+02         2.29853E+02         3.51699E+01         0.00000E+00
         -2.41525E-03         2.79374E-03        -2.52134E-04        -1.44804E-01         3.04574E-01         1.44804E-01         2.02842E+02         1.00000E+00         2.02842E+02         2.02842E+02         3.13900E+01         0.00000E+00
         -2.41525E-03         2.81302E-03        -2.55374E-04        -1.44804E-01         3.05730E-01         1.44804E-01         1.79584E+02         1.00000E+00         1.79584E+02         1.79584E+02         2.91183E+01         0.00000E+00
         -2.41525E-03         2.83230E-03        -2.58637E-04        -1.44804E-01         3.06886E-01         1.44804E-01         1.62031E+02         1.00000E+00         1.62031E+02         1.62031E+02         2.92641E+01         0.00000E+00
         -2.41525E-03         2.85158E-03        -2.61922E-04        -1.44804E-01         3.08041E-01         1.44804E-01         1.51457E+02         1.00000E+00         1.51457E+02         1.51457E+02         3.25750E+01         0.00000E+00
         -2.41525E-03         2.87086E-03        -2.65229E-04        -1.44804E-01         3.09197E-01         1.44804E-01         1.48400E+02         1.00000E+00         1.48400E+02         1.48400E+02         3.95527E+01         0.00000E+00
         -2.41525E-03         2.89014E-03        -2.68559E-04        -1.44804E-01         3.10353E-01         1.44804E-01         1.52685E+02         1.00000E+00         1.52685E+02         1.52685E+02         5.03906E+01         0.00000E+00
         -2.41525E-03         2.90942E-03        -2.71911E-04        -1.44804E-01         3.11509E-01         1.44804E-01         1.63515E+02         1.00000E+00         1.63515E+02         1.63515E+02         6.49443E+01         0.00000E+00
         -2.41525E-03         2.92870E-03        -2.75285E-04        -1.44804E-01         3.12665E-01         1.44804E-01         1.79626E+02         1.00000E+00         1.79626E+02         1.79626E+02         8.27440E+01         0.00000E+00
         -2.41525E-03         2.94798E-03        -2.78681E-04        -1.44804E-01         3.13821E-01         1.44804E-01         1.99485E+02         1.00000E+00         1.99485E+02         1.99485E+02         1.03045E+02         0.00000E+00
         -2.41525E-03         2.96726E-03        -2.82100E-04        -1.44804E-01         3.14977E-01         1.44804E-01         2.21488E+02         1.00000E+00         2.21488E+02         2.21488E+02         1.24904E+02         0.00000E+00
         -2.41525E-03         2.98654E-03        -2.85541E-04        -1.44804E-01         3.16133E-01         1.44804E-01         2.44117E+02         1.00000E+00         2.44117E+02         2.44117E+02         1.47266E+02         0.00000E+00
         -2.41525E-03         3.00582E-03        -2.89004E-04        -1.44804E-01         3.17289E-01         1.44804E-01         2.66055E+02         1.00000E+00         2.66055E+02         2.66055E+02         1.69046E+02         0.00000E+00
         -2.41525E-03         3.02510E-03        -2.92490E-04        -1.44804E-01         3.18445E-01         1.44804E-01         2.86238E+02         1.00000E+00         2.86238E+02         2.86238E+02         1.89206E+02         0.00000E+00
         -2.41525E-03         3.04438E-03        -2.95998E-04        -1.44804E-01         3.19600E-01         1.44804E-01         3.03865E+02         1.00000E+00         3.03865E+02         3.03865E+02         2.06821E+02         0.00000E+00
         -2.41525E-03         3.06366E-03        -2.99528E-04        -1.44804E-01         3.20756E-01         1.44804E-01         3.18382E+02         1.00000E+00         3.18382E+02         3.18382E+02         2.21131E+02         0.00000E+00
         -2.41525E-03         3.08294E-03        -3.03080E-04        -1.44804E-01         3.21912E-01         1.44804E-01         3.29448E+02         1.00000E+00         3.29448E+02         3.29448E+02         2.31593E+02         0.00000E+00
         -2.41525E-03         3.10222E-03        -3.06655E-04        -1.44804E-01         3.23068E-01         1.44804E-01         3.36903E+02         1.00000E+00         3.36903E+02         3.36903E+02         2.37910E+02         0.00000E+00
         -2.41525E-03         3.12150E-03        -3.10252E-04        -1.44804E-01         3.24224E-01         1.44804E-01         3.40735E+02         1.00000E+00         3.40735E+02         3.40735E+02         2.40046E+02         0.00000E+00
         -2.41525E-03         3.14078E-03        -3.13871E-04        -1.44804E-01         3.25380E-01         1.44804E-01         3.41052E+02         1.00000E+00         3.41052E+02         3.41052E+02         2.38215E+02         0.00000E+00
         -2.41525E-03         3.16005E-03        -3.17513E-04        -1.44804E-01         3.26536E-01         1.44804E-01         3.38068E+02         1.00000E+00         3.38068E+02         3.38068E+02         2.32839E+02         0.00000E+00
         -2.41525E-03         3.17933E-03        -3.21177E-04        -1.44804E-01         3.27692E-01         1.44804E-01         3.32079E+02         1.00000E+00         3.32079E+02         3.32079E+02         2.24492E+02         0.00000E+00
         -2.41525E-03         3.19861E-03        -3.24863E-04        -1.44804E-01         3.28848E-01         1.44804E-01         3.23463E+02         1.00000E+00         3.23463E+02         3.23463E+02         2.13835E+02         0.00000E+00
         -2.41525E-03         3.21789E-03        -3.28571E-04        -1.44804E-01         3.30004E-01         1.44804E-01         3.12668E+02         1.00000E+00         3.12668E+02         3.12668E+02         2.01544E+02         0.00000E+00
         -2.41525E-03         3.23717E-03        -3.32302E-04        -1.44804E-01         3.31159E-01         1.44804E-01         3.00209E+02         1.00000E+00         3.00209E+02         3.00209E+02         1.88266E+02         0.00000E+00
         -2.41525E-03         3.25645E-03        -3.36055E-04        -1.44804E-01         3.32315E-01         1.44804E-01         2.86664E+02         1.00000E+00         2.86664E+02         2.86664E+02         1.74575E+02         0.00000E+00
         -2.41525E-03         3.27573E-03        -3.39830E-04        -1.44804E-01         3.33471E-01         1.44804E-01         2.72656E+02         1.00000E+00         2.72656E+02         2.72656E+02         1.60955E+02         0.00000E+00
         -2.41525E-03         3.29501E-03        -3.43628E-04        -1.44804E-01         3.34627E-01         1.44804E-01         2.58824E+02         1.00000E+00         2.58824E+02         2.58824E+02         1.47792E+02         0.00000E+00
         -2.41525E-03         3.31429E-03        -3.47448E-04        -1.44804E-01         3.35783E-01         1.44804E-01         2.45791E+02         1.00000E+00         2.45791E+02         2.45791E+02         1.35379E+02         0.00000E+00
         -2.41525E-03         3.33357E-03        -3.51290E-04        -1.44803E-01         3.36939E-01         1.44804E-01         2.34110E+02         1.00000E+00         2.34110E+02         2.34110E+02         1.23921E+02         0.00000E+00
         -2.39601E-03         1.74533E-05        -1.53973E-05        -1.43650E-01         1.38124E-01         1.43650E-01         2.25802E-02         1.00000E+00         2.25802E-02         2.25802E-02         9.43680E-04         0.00000E+00
         -2.39601E-03         3.67331E-05        -1.54286E-05        -1.43650E-01         1.39280E-01         1.43650E-01         1.00080E-01         1.00000E+00         1.00080E-01         1.00080E-01         4.18195E-03         0.00000E+00
         -2.39601E-03         5.60128E-05        -1.54822E-05        -1.43650E-01         1.40436E-01         1.43650E-01         2.32946E-01         1.00000E+00         2.32946E-01         2.32946E-01         9.73143E-03         0.00000E+00
         -2.39601E-03         7.52926E-05        -1.55581E-05        -1.43650E-01         1.41592E-01         1.43650E-01         4.21524E-01         1.00000E+00         4.21524E-01         4.21524E-01         1.76030E-02         0.00000E+00
         -2.39601E-03         9.45723E-05        -1.56563E-05        -1.43650E-01         1.42748E-01         1.43650E-01         6.66305E-01         1.00000E+00         6.66305E-01         6.66305E-01         2.78121E-02         0.00000E+00
         -2.39601E-03         1.13852E-04        -1.57767E-05        -1.43650E-01         1.43904E-01         1.43650E-01         9.67931E-01         1.00000E+00         9.67931E-01         9.67931E-01         4.03790E-02         0.00000E+00
         -2.39601E-03         1.33132E-04        -1.59195E-05        -1.43650E-01         1.45060E-01         1.43650E-01         1.32720E+00         1.00000E+00         1.32720E+00         1.32720E+00         5.53285E-02         0.00000E+00
         -2.39601E-03         1.52412E-04        -1.60845E-05        -1.43650E-01         1.46215E-01         1.43650E-01         1.74506E+00         1.00000E+00         1.74506E+00         1.74506E+00         7.26906E-02         0.00000E+00
         -2.39601E-03         1.71691E-04        -1.62718E-05        -1.43650E-01         1.47371E-01         1.43650E-01         2.22264E+00         1.00000E+00         2.22264E+00         2.22264E+00         9.25002E-02         0.00000E+00
         -2.39601E-03         1.90971E-04        -1.64814E-05        -1.43650E-01         1.48527E-01         1.43650E-01         2.76122E+00         1.00000E+00         2.76122E+00         2.76122E+00         1.14797E-01         0.00000E+00
         -2.39601E-03         2.10251E-04        -1.67133E-05        -1.43650E-01         1.49683E-01         1.43650E-01         3.36228E+00         1.00000E+00         3.36228E+00         3.36228E+00         1.39628E-01         0.00000E+00
         -2.39601E-03         2.29531E-04        -1.69675E-05        -1.43650E-01         1.50839E-01         1.43650E-01         4.02748E+00         1.00000E+00         4.02748E+00         4.02748E+00         1.67043E-01         0.00000E+00
         -2.39601E-03         2.48810E-04        -1.72439E-05        -1.43650E-01         1.51995E-01         1.43650E-01         4.75867E+00         1.00000E+00         4.75867E+00         4.75867E+00         1.97099E-01         0.00000E+00
         -2.39601E-03         2.68090E-04        -1.75427E-05        -1.43650E-01         1.53151E-01         1.43650E-01         5.55794E+00         1.00000E+00         5.55794E+00         5.55794E+00         2.29860E-01         0.00000E+00
         -2.39601E-03         2.87370E-04        -1.78637E-05        -1.43650E-01         1.54307E-01         1.43650E-01         6.42757E+00         1.00000E+00         6.42757E+00         6.42757E+00         2.65395E-01         0.00000E+00
         -2.39601E-03         3.06650E-04        -1.82070E-05        -1.43650E-01         1.55463E-01         1.43650E-01         7.37011E+00         1.00000E+00         7.37011E+00         7.37011E+00         3.03782E-01         0.00000E+00
         -2.39601E-03         3.25930E-04        -1.85726E-05        -1.43650E-01         1.56619E-01         1.43650E-01         8.38836E+00         1.00000E+00         8.38836E+00         8.38836E+00         3.45104E-01         0.00000E+00
         -2.39601E-03         3.45209E-04        -1.89605E-05        -1.43650E-01         1.57774E-01         1.43650E-01         9.48539E+00         1.00000E+00         9.48539E+00         9.48539E+00         3.89453E-01         0.00000E+00
         -2.39601E-03         3.64489E-04        -1.93707E-05        -1.43650E-01         1.58930E-01         1.43650E-01         1.06646E+01         1.00000E+00         1.06646E+01         1.06646E+01         4.36929E-01         0.00000E+00
         -2.39601E-03         3.83769E-04        -1.98031E-05        -1.43650E-01         1.60086E-01         1.43650E-01         1.19296E+01         1.00000E+00         1.19296E+01         1.19296E+01         4.87639E-01         0.00000E+00
         -2.39601E-03         4.03049E-04        -2.02579E-05        -1.43650E-01         1.61242E-01         1.43650E-01         1.32846E+01         1.00000E+00         1.32846E+01         1.32846E+01         5.41704E-01         0.00000E+00
         -2.39601E-03         4.22328E-04        -2.07349E-05        -1.43650E-01         1.62398E-01         1.43650E-01         1.47340E+01         1.00000E+00         1.47340E+01         1.47340E+01         5.99249E-01         0.00000E+00
         -2.39601E-03         4.41608E-04        -2.12342E-05        -1.43650E-01         1.63554E-01         1.43650E-01         1.62825E+01         1.00000E+00         1.62825E+01         1.62825E+01         6.60415E-01         0.00000E+00
         -2.39601E-03         4.60888E-04        -2.17558E-05        -1.43650E-01         1.64710E-01         1.43650E-01         1.79356E+01         1.00000E+00         1.79356E+01         1.79356E+01         7.25351E-01         0.00000E+00
         -2.39601E-03         4.80168E-04        -2.22997E-05        -1.43650E-01         1.65866E-01         1.43650E-01         1.96991E+01         1.00000E+00         1.96991E+01         1.96991E+01         7.94220E-01         0.00000E+00
         -2.39601E-03         4.99447E-04        -2.28658E-05        -1.43650E-01         1.67022E-01         1.43650E-01         2.15792E+01         1.00000E+00         2.15792E+01         2.15792E+01         8.67200E-01         0.00000E+00
         -2.39601E-03         5.18727E-04        -2.34543E-05        -1.43650E-01         1.68178E-01         1.43650E-01         2.35831E+01         1.00000E+00         2.35831E+01         2.35831E+01         9.44481E-01         0.00000E+00
         -2.39601E-03         5.38007E-04        -2.40650E-05        -1.43650E-01         1.69333E-01         1.43650E-01         2.57182E+01         1.00000E+00         2.57182E+01         2.57182E+01         1.02627E+00         0.00000E+00
         -2.39601E-03         5.57287E-04        -2.46981E-05        -1.43650E-01         1.70489E-01         1.43650E-01         2.79930E+01         1.00000E+00         2.79930E+01         2.79930E+01         1.11279E+00         0.00000E+00
         -2.39601E-03         5.76566E-04        -2.53534E-05        -1.43650E-01         1.71645E-01         1.43650E-01         3.04166E+01         1.00000E+00         3.04166E+01         3.04166E+01         1.20429E+00         0.00000E+00
         -2.39601E-03         5.95846E-04        -2.60310E-05        -1.43650E-01         1.72801E-01         1.43650E-01         3.29991E+01         1.00000E+00         3.29991E+01         3.29991E+01         1.30102E+00         0.00000E+00
         -2.39601E-03         6.15126E-04        -2.67308E-05        -1.43650E-01         1.73957E-01         1.43650E-01         3.57515E+01         1.00000E+00         3.57515E+01         3.57515E+01         1.40327E+00         0.00000E+00
         -2.39601E-03         6.34406E-04        -2.74530E-05        -1.43650E-01         1.75113E-01         1.43650E-01         3.86860E+01         1.00000E+00         3.86860E+01         3.86860E+01         1.51136E+00         0.00000E+00
         -2.39601E-03         6.53686E-04        -2.81975E-05        -1.43650E-01         1.76269E-01         1.43650E-01         4.18154E+01         1.00000E+00         4.18154E+01         4.18154E+01         1.62559E+00         0.00000E+00
         -2.39601E-03         6.72965E-04        -2.89642E-05        -1.43650E-01         1.77425E-01         1.43650E-01         4.51464E+01         1.00000E+00         4.51464E+01         4.51464E+01         1.74602E+00         0.00000E+00
         -2.39601E-03         6.92245E-04        -2.97532E-05        -1.43650E-01         1.78581E-01         1.43650E-01         4.82864E+01         1.00000E+00         4.82864E+01         4.82864E+01         1.85717E+00         0.00000E+00
         -2.39601E-03         7.11525E-04        -3.05645E-05        -1.43650E-01         1.79737E-01         1.43650E-01         5.20906E+01         1.00000E+00         5.20906E+01         5.20906E+01         1.99185E+00         0.00000E+00
         -2.39601E-03         7.30805E-04        -3.13981E-05        -1.43650E-01         1.80892E-01         1.43650E-01         5.61597E+01         1.00000E+00         5.61597E+01         5.61597E+01         2.13434E+00         0.00000E+00
         -2.39601E-03         7.50084E-04        -3.22540E-05        -1.43650E-01         1.82048E-01         1.43650E-01         6.05171E+01         1.00000E+00         6.05171E+01         6.05171E+01         2.28521E+00         0.00000E+00
         -2.39601E-03         7.69364E-04        -3.31321E-05        -1.43650E-01         1.83204E-01         1.43650E-01         6.51877E+01         1.00000E+00         6.51877E+01         6.51877E+01         2.44502E+00         0.00000E+00
         -2.39601E-03         7.88644E-04        -3.40326E-05        -1.43650E-01         1.84360E-01         1.43650E-01         7.01991E+01         1.00000E+00         7.01991E+01         7.01991E+01         2.61440E+00         0.00000E+00
         -2.39601E-03         8.07924E-04        -3.49553E-05        -1.43650E-01         1.85516E-01         1.43650E-01         7.55815E+01         1.00000E+00         7.55815E+01         7.55815E+01         2.79400E+00         0.00000E+00
         -2.39601E-03         8.27203E-04        -3.59003E-05        -1.43650E-01         1.86672E-01         1.43650E-01         8.13579E+01         1.00000E+00         8.13579E+01         8.13579E+01         2.98414E+00         0.00000E+00
         -2.39601E-03         8.46483E-04        -3.68677E-05        -1.43650E-01         1.87828E-01         1.43650E-01         8.72923E+01         1.00000E+00         8.72923E+01         8.72923E+01         3.17603E+00         0.00000E+00
         -2.39601E-03         8.65763E-04        -3.78572E-05        -1.43650E-01         1.88984E-01         1.43650E-01         9.40023E+01         1.00000E+00         9.40023E+01         9.40023E+01         3.39079E+00         0.00000E+00
         -2.39601E-03         8.85043E-04        -3.88691E-05        -1.43650E-01         1.90140E-01         1.43650E-01         1.01246E+02         1.00000E+00         1.01246E+02         1.01246E+02         3.61915E+00         0.00000E+00
         -2.39601E-03         9.04322E-04        -3.99033E-05        -1.43650E-01         1.91296E-01         1.43650E-01         1.09079E+02         1.00000E+00         1.09079E+02         1.09079E+02         3.86221E+00         0.00000E+00
         -2.39601E-03         9.23602E-04        -4.09597E-05        -1.43650E-01         1.92451E-01         1.43650E-01         1.17560E+02         1.00000E+00         1.17560E+02         1.17560E+02         4.12116E+00         0.00000E+00
         -2.39601E-03         9.42882E-04        -4.20385E-05        -1.43650E-01         1.93607E-01         1.43650E-01         1.26758E+02         1.00000E+00         1.26758E+02         1.26758E+02         4.39723E+00         0.00000E+00
         -2.39601E-03         9.62162E-04        -4.31395E-05        -1.43650E-01         1.94763E-01         1.43650E-01         1.36265E+02         1.00000E+00         1.36265E+02         1.36265E+02         4.67744E+00         0.00000E+00
         -2.39601E-03         9.81441E-04        -4.42628E-05        -1.43650E-01         1.95919E-01         1.43650E-01         1.47129E+02         1.00000E+00         1.47129E+02         1.47129E+02         4.99282E+00         0.00000E+00
         -2.39601E-03         1.00072E-03        -4.54084E-05        -1.43650E-01         1.97075E-01         1.43650E-01         1.58959E+02         1.00000E+00         1.58959E+02         1.58959E+02         5.32968E+00         0.00000E+00
         -2.39601E-03         1.02000E-03        -4.65762E-05        -1.43650E-01         1.98231E-01         1.43650E-01         1.71881E+02         1.00000E+00         1.71881E+02         1.71881E+02         5.69049E+00         0.00000E+00
         -2.39601E-03         1.03928E-03        -4.77664E-05        -1.43650E-01         1.99387E-01         1.43650E-01         1.86021E+02         1.00000E+00         1.86021E+02         1.86021E+02         6.07741E+00         0.00000E+00
         -2.39601E-03         1.05856E-03        -4.89788E-05        -1.43650E-01         2.00543E-01         1.43650E-01         2.01522E+02         1.00000E+00         2.01522E+02         2.01522E+02         6.49277E+00         0.00000E+00
         -2.39601E-03         1.07784E-03        -5.02136E-05        -1.43650E-01         2.01699E-01         1.43650E-01         2.17808E+02         1.00000E+00         2.17808E+02         2.17808E+02         6.92005E+00         0.00000E+00
         -2.39601E-03         1.09712E-03        -5.14706E-05        -1.43650E-01         2.02855E-01         1.43650E-01         2.36513E+02         1.00000E+00         2.36513E+02         2.36513E+02         7.40121E+00         0.00000E+00
         -2.39601E-03         1.11640E-03        -5.27499E-05        -1.43650E-01         2.04010E-01         1.43650E-01         2.57137E+02         1.00000E+00         2.57137E+02         2.57137E+02         7.91976E+00         0.00000E+00
         -2.39601E-03         1.13568E-03        -5.40515E-05        -1.43650E-01         2.05166E-01         1.43650E-01         2.79934E+02         1.00000E+00         2.79934E+02         2.79934E+02         8.47978E+00         0.00000E+00
         -2.39601E-03         1.15496E-03        -5.53754E-05        -1.43650E-01         2.06322E-01         1.43650E-01         3.05181E+02         1.00000E+00         3.05181E+02         3.05181E+02         9.08544E+00         0.00000E+00
         -2.39601E-03         1.17424E-03        -5.67215E-05        -1.43650E-01         2.07478E-01         1.43650E-01         3.31971E+02         1.00000E+00         3.31971E+02         3.31971E+02         9.70810E+00         0.00000E+00
         -2.39601E-03         1.19352E-03        -5.80900E-05        -1.43650E-01         2.08634E-01         1.43650E-01         3.63154E+02         1.00000E+00         3.63154E+02         3.63154E+02         1.04247E+01         0.00000E+00
         -2.39601E-03         1.21280E-03        -5.94807E-05        -1.43650E-01         2.09790E-01         1.43650E-01         3.97761E+02         1.00000E+00         3.97761E+02         3.97761E+02         1.11974E+01         0.00000E+00
         -2.39601E-03         1.23208E-03        -6.08937E-05        -1.43650E-01         2.10946E-01         1.43650E-01         4.36383E+02         1.00000E+00         4.36383E+02         4.36383E+02         1.20398E+01         0.00000E+00
         -2.39601E-03         1.25136E-03        -6.23290E-05        -1.43650E-01         2.12102E-01         1.43650E-01         4.81547E+02         1.00000E+00         4.81547E+02         4.81547E+02         1.48252E+01         0.00000E+00
         -2.39601E-03         1.27064E-03        -6.37866E-05        -1.43650E-01         2.13258E-01         1.43650E-01         5.25843E+02         1.00000E+00         5.25843E+02         5.25843E+02         1.39279E+01         0.00000E+00
         -2.39601E-03         1.28992E-03        -6.52664E-05        -1.43650E-01         2.14414E-01         1.43650E-01         5.79749E+02         1.00000E+00         5.79749E+02         5.79749E+02         1.50195E+01         0.00000E+00
         -2.39601E-03         1.30920E-03        -6.67686E-05        -1.43650E-01         2.15569E-01         1.43650E-01         6.39986E+02         1.00000E+00         6.39986E+02         6.39986E+02         1.62197E+01         0.00000E+00
         -2.39601E-03         1.32848E-03        -6.82930E-05        -1.43650E-01         2.16725E-01         1.43650E-01         7.07352E+02         1.00000E+00         7.07352E+02         7.07352E+02         1.75399E+01         0.00000E+00
         -2.39601E-03         1.34776E-03        -6.98398E-05        -1.43650E-01         2.17881E-01         1.43650E-01         7.82552E+02         1.00000E+00         7.82552E+02         7.82552E+02         1.89932E+01         0.00000E+00
         -2.39601E-03         1.36704E-03        -7.14088E-05        -1.43650E-01         2.19037E-01         1.43650E-01         8.63812E+02         1.00000E+00         8.63812E+02         8.63812E+02         2.05378E+01         0.00000E+00
         -2.39601E-03         1.38632E-03        -7.30001E-05        -1.43650E-01         2.20193E-01         1.43650E-01         9.56662E+02         1.00000E+00         9.56662E+02         9.56662E+02         2.23073E+01         0.00000E+00
         -2.39601E-03         1.40560E-03        -7.46137E-05        -1.43650E-01         2.21349E-01         1.43650E-01         1.05915E+03         1.00000E+00         1.05915E+03         1.05915E+03         2.42666E+01         0.00000E+00
         -2.39601E-03         1.42488E-03        -7.62495E-05        -1.43650E-01         2.22505E-01         1.43650E-01         1.17143E+03         1.00000E+00         1.17143E+03         1.17143E+03         2.64389E+01         0.00000E+00
         -2.39601E-03         1.44416E-03        -7.79077E-05        -1.43650E-01         2.23661E-01         1.43650E-01         1.28969E+03         1.00000E+00         1.28969E+03         1.28969E+03         2.87614E+01         0.00000E+00
         -2.39601E-03         1.46344E-03        -7.95881E-05        -1.43650E-01         2.24817E-01         1.43650E-01         1.42021E+03         1.00000E+00         1.42021E+03         1.42021E+03         3.14317E+01         0.00000E+00
         -2.39601E-03         1.48272E-03        -8.12909E-05        -1.43650E-01         2.25973E-01         1.43650E-01         1.55797E+03         1.00000E+00         1.55797E+03         1.55797E+03         3.43839E+01         0.00000E+00
         -2.39601E-03         1.50200E-03        -8.30159E-05        -1.43650E-01         2.27128E-01         1.43650E-01         1.70074E+03         1.00000E+00         1.70074E+03         1.70074E+03         3.76301E+01         0.00000E+00
         -2.39601E-03         1.52127E-03        -8.47632E-05        -1.43650E-01         2.28284E-01         1.43650E-01         1.84116E+03         1.00000E+00         1.84116E+03         1.84116E+03         4.10184E+01         0.00000E+00
         -2.39601E-03         1.54055E-03        -8.65327E-05        -1.43650E-01         2.29440E-01         1.43650E-01         1.98447E+03         1.00000E+00         1.98447E+03         1.98447E+03         4.47390E+01         0.00000E+00
         -2.39601E-03         1.55983E-03        -8.83246E-05        -1.43650E-01         2.30596E-01         1.43650E-01         2.12215E+03         1.00000E+00         2.12215E+03         2.12215E+03         4.84531E+01         0.00000E+00
         -2.39601E-03         1.57911E-03        -9.01388E-05        -1.43650E-01         2.31752E-01         1.43650E-01         2.25049E+03         1.00000E+00         2.25049E+03         2.25049E+03         5.16880E+01         0.00000E+00
         -2.39601E-03         1.59839E-03        -9.19752E-05        -1.43650E-01         2.32908E-01         1.43650E-01         2.36260E+03         1.00000E+00         2.36260E+03         2.36260E+03         5.32015E+01         0.00000E+00
         -2.39601E-03         1.61767E-03        -9.38339E-05        -1.43650E-01         2.34064E-01         1.43650E-01         2.46540E+03         1.00000E+00         2.46540E+03         2.46540E+03         5.08291E+01         0.00000E+00
         -2.39601E-03         1.63695E-03        -9.57149E-05        -1.43650E-01         2.35220E-01         1.43650E-01         2.55791E+03         1.00000E+00         2.55791E+03         2.55791E+03         3.86314E+01         0.00000E+00
         -2.39601E-03         1.65623E-03        -9.76182E-05        -1.43650E-01         2.36376E-01         1.43650E-01         2.68918E+03         1.00000E+00         2.68918E+03         2.68918E+03         1.42758E+01         0.00000E+00
         -2.39601E-03         1.67551E-03        -9.95438E-05        -1.43650E-01         2.37532E-01         1.43650E-01         1.19955E+04         1.00000E+00         1.19955E+04         1.19955E+04         6.56459E+03         0.00000E+00
         -2.39601E-03         1.69479E-03        -1.01492E-04        -1.43650E-01         2.38687E-01         1.43650E-01         3.45353E+03         1.00000E+00         3.45353E+03         3.45353E+03         1.10180E+03         0.00000E+00
         -2.39601E-03         1.71407E-03        -1.03462E-04        -1.43650E-01         2.39843E-01         1.43650E-01         3.12019E+03         1.00000E+00         3.12019E+03         3.12019E+03         6.82565E+02         0.00000E+00
         -2.39601E-03         1.73335E-03        -1.05454E-04        -1.43650E-01         2.40999E-01         1.43650E-01         3.11719E+03         1.00000E+00         3.11719E+03         3.11719E+03         6.67015E+02         0.00000E+00
         -2.39601E-03         1.75263E-03        -1.07469E-04        -1.43650E-01         2.42155E-01         1.43650E-01         3.18001E+03         1.00000E+00         3.18001E+03         3.18001E+03         7.65155E+02         0.00000E+00
         -2.39601E-03         1.77191E-03        -1.09506E-04        -1.43650E-01         2.43311E-01         1.43650E-01         3.27102E+03         1.00000E+00         3.27102E+03         3.27102E+03         9.70330E+02         0.00000E+00
         -2.39601E-03         1.79119E-03        -1.11565E-04        -1.43650E-01         2.44467E-01         1.43650E-01         3.38020E+03         1.00000E+00         3.38020E+03         3.38020E+03         1.36190E+03         0.00000E+00
         -2.39601E-03         1.81047E-03        -1.13647E-04        -1.43650E-01         2.45623E-01         1.43650E-01         3.52433E+03         1.00000E+00         3.52433E+03         3.52433E+03         2.17241E+03         0.00000E+00
         -2.39601E-03         1.82975E-03        -1.15751E-04        -1.43650E-01         2.46779E-01         1.43650E-01         2.21864E+03         1.00000E+00         2.21864E+03         2.21864E+03         1.96602E+03         0.00000E+00
         -2.39601E-03         1.84903E-03        -1.17877E-04        -1.43650E-01         2.47935E-01         1.43650E-01         1.77526E+03         1.00000E+00         1.77526E+03         1.77526E+03         1.18896E+03         0.00000E+00
         -2.39601E-03         1.86831E-03        -1.20025E-04        -1.43650E-01         2.49091E-01         1.43650E-01         2.06668E+03         1.00000E+00         2.06668E+03         2.06668E+03         8.12550E+02         0.00000E+00
         -2.39601E-03         1.88759E-03        -1.22196E-04        -1.43650E-01         2.50246E-01         1.43650E-01         2.36004E+03         1.00000E+00         2.36004E+03         2.36004E+03         7.15966E+02         0.00000E+00
         -2.39601E-03         1.90687E-03        -1.24389E-04        -1.43650E-01         2.51402E-01         1.43650E-01         2.49063E+03         1.00000E+00         2.49063E+03         2.49063E+03         7.04632E+02         0.00000E+00
         -2.39601E-03         1.92615E-03        -1.26604E-04        -1.43650E-01         2.52558E-01         1.43650E-01         2.45003E+03         1.00000E+00         2.45003E+03         2.45003E+03         6.91953E+02         0.00000E+00
         -2.39601E-03         1.94543E-03        -1.28842E-04        -1.43650E-01         2.53714E-01         1.43650E-01         2.26508E+03         1.00000E+00         2.26508E+03         2.26508E+03         6.45906E+02         0.00000E+00
         -2.39601E-03         1.96471E-03        -1.31102E-04        -1.43650E-01         2.54870E-01         1.43650E-01         1.97718E+03         1.00000E+00         1.97718E+03         1.97718E+03         5.62115E+02         0.00000E+00
         -2.39601E-03         1.98399E-03        -1.33384E-04        -1.43650E-01         2.56026E-01         1.43650E-01         1.62993E+03         1.00000E+00         1.62993E+03         1.62993E+03         4.50470E+02         0.00000E+00
         -2.39601E-03         2.00327E-03        -1.35688E-04        -1.43650E-01         2.57182E-01         1.43650E-01         1.26199E+03         1.00000E+00         1.26199E+03         1.26199E+03         3.26707E+02         0.00000E+00
         -2.39601E-03         2.02255E-03        -1.38015E-04        -1.43650E-01         2.58338E-01         1.43650E-01         9.07791E+02         1.00000E+00         9.07791E+02         9.07791E+02         2.08101E+02         0.00000E+00
         -2.39601E-03         2.04183E-03        -1.40364E-04        -1.43650E-01         2.59494E-01         1.43650E-01         6.01281E+02         1.00000E+00         6.01281E+02         6.01281E+02         1.11344E+02         0.00000E+00
         -2.39601E-03         2.06111E-03        -1.42735E-04        -1.43650E-01         2.60650E-01         1.43650E-01         3.74766E+02         1.00000E+00         3.74766E+02         3.74766E+02         4.98390E+01         0.00000E+00
         -2.39601E-03         2.08039E-03        -1.45129E-04        -1.43650E-01         2.61805E-01         1.43650E-01         2.50821E+02         1.00000E+00         2.50821E+02         2.50821E+02         3.00061E+01         0.00000E+00
         -2.39601E-03         2.09967E-03        -1.47545E-04        -1.43650E-01         2.62961E-01         1.43650E-01         2.33661E+02         1.00000E+00         2.33661E+02         2.33661E+02         4.92646E+01         0.00000E+00
         -2.39601E-03         2.11895E-03        -1.49983E-04        -1.43650E-01         2.64117E-01         1.43650E-01         3.08458E+02         1.00000E+00         3.08458E+02         3.08458E+02         9.79747E+01         0.00000E+00
         -2.39601E-03         2.13823E-03        -1.52443E-04        -1.43650E-01         2.65273E-01         1.43650E-01         4.48992E+02         1.00000E+00         4.48992E+02         4.48992E+02         1.63906E+02         0.00000E+00
         -2.39601E-03         2.15751E-03        -1.54926E-04        -1.43650E-01         2.66429E-01         1.43650E-01         6.26690E+02         1.00000E+00         6.26690E+02         6.26690E+02         2.35931E+02         0.00000E+00
         -2.39601E-03         2.17679E-03        -1.57431E-04        -1.43650E-01         2.67585E-01         1.43650E-01         8.15711E+02         1.00000E+00         8.15711E+02         8.15711E+02         3.05413E+02         0.00000E+00
         -2.39601E-03         2.19607E-03        -1.59958E-04        -1.43650E-01         2.68741E-01         1.43650E-01         9.94049E+02         1.00000E+00         9.94049E+02         9.94049E+02         3.65955E+02         0.00000E+00
         -2.39601E-03         2.21535E-03        -1.62508E-04        -1.43650E-01         2.69897E-01         1.43650E-01         1.14324E+03         1.00000E+00         1.14324E+03         1.14324E+03         4.12821E+02         0.00000E+00
         -2.39601E-03         2.23463E-03        -1.65080E-04        -1.43650E-01         2.71053E-01         1.43650E-01         1.24877E+03         1.00000E+00         1.24877E+03         1.24877E+03         4.42745E+02         0.00000E+00
         -2.39601E-03         2.25391E-03        -1.67674E-04        -1.43650E-01         2.72209E-01         1.43650E-01         1.30147E+03         1.00000E+00         1.30147E+03         1.30147E+03         4.54192E+02         0.00000E+00
         -2.39601E-03         2.27319E-03        -1.70290E-04        -1.43650E-01         2.73364E-01         1.43650E-01         1.29903E+03         1.00000E+00         1.29903E+03         1.29903E+03         4.47641E+02         0.00000E+00
         -2.39601E-03         2.29247E-03        -1.72929E-04        -1.43650E-01         2.74520E-01         1.43650E-01         1.24609E+03         1.00000E+00         1.24609E+03         1.24609E+03         4.25479E+02         0.00000E+00
         -2.39601E-03         2.31175E-03        -1.75590E-04        -1.43650E-01         2.75676E-01         1.43650E-01         1.15248E+03         1.00000E+00         1.15248E+03         1.15248E+03         3.91361E+02         0.00000E+00
         -2.39601E-03         2.33102E-03        -1.78273E-04        -1.43650E-01         2.76832E-01         1.43650E-01         1.03051E+03         1.00000E+00         1.03051E+03         1.03051E+03         3.49335E+02         0.00000E+00
         -2.39601E-03         2.35030E-03        -1.80979E-04        -1.43650E-01         2.77988E-01         1.43650E-01         8.92406E+02         1.00000E+00         8.92406E+02         8.92406E+02         3.03114E+02         0.00000E+00
         -2.39601E-03         2.36958E-03        -1.83707E-04        -1.43650E-01         2.79144E-01         1.43650E-01         7.48909E+02         1.00000E+00         7.48909E+02         7.48909E+02         2.55714E+02         0.00000E+00
         -2.39601E-03         2.38886E-03        -1.86457E-04        -1.43650E-01         2.80300E-01         1.43650E-01         6.08872E+02         1.00000E+00         6.08872E+02         6.08872E+02         2.09437E+02         0.00000E+00
         -2.39601E-03         2.40814E-03        -1.89229E-04        -1.43650E-01         2.81456E-01         1.43650E-01         4.79491E+02         1.00000E+00         4.79491E+02         4.79491E+02         1.66015E+02         0.00000E+00
         -2.39601E-03         2.42742E-03        -1.92024E-04        -1.43650E-01         2.82612E-01         1.43650E-01         3.66561E+02         1.00000E+00         3.66561E+02         3.66561E+02         1.26783E+02         0.00000E+00
         -2.39601E-03         2.44670E-03        -1.94841E-04        -1.43650E-01         2.83768E-01         1.43650E-01         2.74489E+02         1.00000E+00         2.74489E+02         2.74489E+02         9.27547E+01         0.00000E+00
         -2.39601E-03         2.46598E-03        -1.97680E-04        -1.43650E-01         2.84923E-01         1.43650E-01         2.06052E+02         1.00000E+00         2.06052E+02         2.06052E+02         6.46148E+01         0.00000E+00
         -2.39601E-03         2.48526E-03        -2.00542E-04        -1.43650E-01         2.86079E-01         1.43650E-01         1.62132E+02         1.00000E+00         1.62132E+02         1.62132E+02         4.26682E+01         0.00000E+00
         -2.39601E-03         2.50454E-03        -2.03426E-04        -1.43650E-01         2.87235E-01         1.43650E-01         1.41654E+02         1.00000E+00         1.41654E+02         1.41654E+02         2.68156E+01         0.00000E+00
         -2.39601E-03         2.52382E-03        -2.06332E-04        -1.43650E-01         2.88391E-01         1.43650E-01         1.41833E+02         1.00000E+00         1.41833E+02         1.41833E+02         1.65920E+01         0.00000E+00
         -2.39601E-03         2.54310E-03        -2.09260E-04        -1.43650E-01         2.89547E-01         1.43650E-01         1.58642E+02         1.00000E+00         1.58642E+02         1.58642E+02         1.12558E+01         0.00000E+00
         -2.39601E-03         2.56238E-03        -2.12211E-04        -1.43650E-01         2.90703E-01         1.43650E-01         1.87317E+02         1.00000E+00         1.87317E+02         1.87317E+02         9.89621E+00         0.00000E+00
         -2.39601E-03         2.58166E-03        -2.15184E-04        -1.43650E-01         2.91859E-01         1.43650E-01         2.22808E+02         1.00000E+00         2.22808E+02         2.22808E+02         1.15228E+01         0.00000E+00
         -2.39601E-03         2.60094E-03        -2.18179E-04        -1.43650E-01         2.93015E-01         1.43650E-01         2.60125E+02         1.00000E+00         2.60125E+02         2.60125E+02         1.51300E+01         0.00000E+00
         -2.39601E-03         2.62022E-03        -2.21197E-04        -1.43650E-01         2.94171E-01         1.43650E-01         2.94647E+02         1.00000E+00         2.94647E+02         2.94647E+02         1.97433E+01         0.00000E+00
         -2.39601E-03         2.63950E-03        -2.24237E-04        -1.43650E-01         2.95327E-01         1.43650E-01         3.22444E+02         1.00000E+00         3.22444E+02         3.22444E+02         2.44653E+01         0.00000E+00
         -2.39601E-03         2.65878E-03        -2.27299E-04        -1.43650E-01         2.96482E-01         1.43650E-01         3.40599E+02         1.00000E+00         3.40599E+02         3.40599E+02         2.85299E+01         0.00000E+00
         -2.39601E-03         2.67806E-03        -2.30383E-04        -1.43650E-01         2.97638E-01         1.43650E-01         3.47483E+02         1.00000E+00         3.47483E+02         3.47483E+02         3.13652E+01         0.00000E+00
         -2.39601E-03         2.69734E-03        -2.33490E-04        -1.43650E-01         2.98794E-01         1.43650E-01         3.42882E+02         1.00000E+00         3.42882E+02         3.42882E+02         3.26479E+01         0.00000E+00
         -2.39601E-03         2.71662E-03        -2.36619E-04        -1.43650E-01         2.99950E-01         1.43650E-01         3.27922E+02         1.00000E+00         3.27922E+02         3.27922E+02         3.23358E+01         0.00000E+00
         -2.39601E-03         2.73590E-03        -2.39770E-04        -1.43650E-01         3.01106E-01         1.43650E-01         3.04809E+02         1.00000E+00         3.04809E+02         3.04809E+02         3.06678E+01         0.00000E+00
         -2.39601E-03         2.75518E-03        -2.42944E-04        -1.43650E-01         3.02262E-01         1.43650E-01         2.76444E+02         1.00000E+00         2.76444E+02         2.76444E+02         2.81317E+01         0.00000E+00
         -2.39601E-03         2.77446E-03        -2.46140E-04        -1.43650E-01         3.03418E-01         1.43650E-01         2.46021E+02         1.00000E+00         2.46021E+02         2.46021E+02         2.54113E+01         0.00000E+00
         -2.39601E-03         2.79374E-03        -2.49358E-04        -1.43650E-01         3.04574E-01         1.43650E-01         2.16666E+02         1.00000E+00         2.16666E+02         2.16666E+02         2.33185E+01         0.00000E+00
         -2.39601E-03         2.81302E-03        -2.52598E-04        -1.43650E-01         3.05730E-01         1.43650E-01         1.91146E+02         1.00000E+00         1.91146E+02         1.91146E+02         2.27171E+01         0.00000E+00
         -2.39601E-03         2.83230E-03        -2.55861E-04        -1.43650E-01         3.06886E-01         1.43650E-01         1.71663E+02         1.00000E+00         1.71663E+02         1.71663E+02         2.44392E+01         0.00000E+00
         -2.39601E-03         2.85158E-03        -2.59146E-04        -1.43650E-01         3.08041E-01         1.43650E-01         1.59701E+02         1.00000E+00         1.59701E+02         1.59701E+02         2.91978E+01         0.00000E+00
         -2.39601E-03         2.87086E-03        -2.62453E-04        -1.43650E-01         3.09197E-01         1.43650E-01         1.55949E+02         1.00000E+00         1.55949E+02         1.55949E+02         3.75008E+01         0.00000E+00
         -2.39601E-03         2.89014E-03        -2.65783E-04        -1.43650E-01         3.10353E-01         1.43650E-01         1.60295E+02         1.00000E+00         1.60295E+02         1.60295E+02         4.95816E+01         0.00000E+00
         -2.39601E-03         2.90942E-03        -2.69135E-04        -1.43650E-01         3.11509E-01         1.43650E-01         1.71915E+02         1.00000E+00         1.71915E+02         1.71915E+02         6.53584E+01         0.00000E+00
         -2.39601E-03         2.92870E-03        -2.72509E-04        -1.43650E-01         3.12665E-01         1.43650E-01         1.89430E+02         1.00000E+00         1.89430E+02         1.89430E+02         8.44313E+01         0.00000E+00
         -2.39601E-03         2.94798E-03        -2.75905E-04        -1.43650E-01         3.13821E-01         1.43650E-01         2.11120E+02         1.00000E+00         2.11120E+02         2.11120E+02         1.06119E+02         0.00000E+00
         -2.39601E-03         2.96726E-03        -2.79324E-04        -1.43650E-01         3.14977E-01         1.43650E-01         2.35152E+02         1.00000E+00         2.35152E+02         2.35152E+02         1.29519E+02         0.00000E+00
         -2.39601E-03         2.98654E-03        -2.82765E-04        -1.43650E-01         3.16133E-01         1.43650E-01         2.59770E+02         1.00000E+00         2.59770E+02         2.59770E+02         1.53591E+02         0.00000E+00
         -2.39601E-03         3.00582E-03        -2.86228E-04        -1.43650E-01         3.17289E-01         1.43650E-01         2.83437E+02         1.00000E+00         2.83437E+02         2.83437E+02         1.77228E+02         0.00000E+00
         -2.39601E-03         3.02510E-03        -2.89714E-04        -1.43650E-01         3.18445E-01         1.43650E-01         3.04915E+02         1.00000E+00         3.04915E+02         3.04915E+02         1.99339E+02         0.00000E+00
         -2.39601E-03         3.04438E-03        -2.93222E-04        -1.43650E-01         3.19600E-01         1.43650E-01         3.23290E+02         1.00000E+00         3.23290E+02         3.23290E+02         2.18915E+02         0.00000E+00
         -2.39601E-03         3.06366E-03        -2.96752E-04        -1.43650E-01         3.20756E-01         1.43650E-01         3.37962E+02         1.00000E+00         3.37962E+02         3.37962E+02         2.35094E+02         0.00000E+00
         -2.39601E-03         3.08294E-03        -3.00304E-04        -1.43650E-01         3.21912E-01         1.43650E-01         3.48611E+02         1.00000E+00         3.48611E+02         3.48611E+02         2.47225E+02         0.00000E+00
         -2.39601E-03         3.10222E-03        -3.03879E-04        -1.43650E-01         3.23068E-01         1.43650E-01         3.55153E+02         1.00000E+00         3.55153E+02         3.55153E+02         2.54907E+02         0.00000E+00
         -2.39601E-03         3.12150E-03        -3.07476E-04        -1.43650E-01         3.24224E-01         1.43650E-01         3.57692E+02         1.00000E+00         3.57692E+02         3.57692E+02         2.58020E+02         0.00000E+00
         -2.39601E-03         3.14078E-03        -3.11095E-04        -1.43650E-01         3.25380E-01         1.43650E-01         3.56471E+02         1.00000E+00         3.56471E+02         3.56471E+02         2.56719E+02         0.00000E+00
         -2.39601E-03         3.16005E-03        -3.14737E-04        -1.43650E-01         3.26536E-01         1.43650E-01         3.51830E+02         1.00000E+00         3.51830E+02         3.51830E+02         2.51404E+02         0.00000E+00
         -2.39601E-03         3.17933E-03        -3.18401E-04        -1.43650E-01         3.27692E-01         1.43650E-01         3.44173E+02         1.00000E+00         3.44173E+02         3.44173E+02         2.42657E+02         0.00000E+00
         -2.39601E-03         3.19861E-03        -3.22087E-04        -1.43650E-01         3.28848E-01         1.43650E-01         3.33950E+02         1.00000E+00         3.33950E+02         3.33950E+02         2.31174E+02         0.00000E+00
         -2.39601E-03         3.21789E-03        -3.25795E-04        -1.43650E-01         3.30004E-01         1.43650E-01         3.21644E+02         1.00000E+00         3.21644E+02         3.21644E+02         2.17696E+02         0.00000E+00
         -2.39601E-03         3.23717E-03        -3.29526E-04        -1.43650E-01         3.31159E-01         1.43650E-01         3.07775E+02         1.00000E+00         3.07775E+02         3.07775E+02         2.02939E+02         0.00000E+00
         -2.39601E-03         3.25645E-03        -3.33279E-04        -1.43650E-01         3.32315E-01         1.43650E-01         2.92899E+02         1.00000E+00         2.92899E+02         2.92899E+02         1.87558E+02         0.00000E+00
         -2.39601E-03         3.27573E-03        -3.37054E-04        -1.43650E-01         3.33471E-01         1.43650E-01         2.77606E+02         1.00000E+00         2.77606E+02         2.77606E+02         1.72115E+02         0.00000E+00
         -2.39601E-03         3.29501E-03        -3.40852E-04        -1.43650E-01         3.34627E-01         1.43650E-01         2.62507E+02         1.00000E+00         2.62507E+02         2.62507E+02         1.57069E+02         0.00000E+00
         -2.39601E-03         3.31429E-03        -3.44672E-04        -1.43650E-01         3.35783E-01         1.43650E-01         2.48208E+02         1.00000E+00         2.48208E+02         2.48208E+02         1.42774E+02         0.00000E+00
         -2.39601E-03         3.33357E-03        -3.48514E-04        -1.43650E-01         3.36939E-01         1.43650E-01         2.35262E+02         1.00000E+00         2.35262E+02         2.35262E+02         1.29485E+02         0.00000E+00
         -2.37676E-03         1.74533E-05        -1.26438E-05        -1.42497E-01         1.38124E-01         1.42497E-01         2.33686E-02         1.00000E+00         2.33686E-02         2.33686E-02         9.31622E-04         0.00000E+00
         -2.37676E-03         3.67331E-05        -1.26751E-05        -1.42497E-01         1.39280E-01         1.42497E-01         1.03574E-01         1.00000E+00         1.03574E-01         1.03574E-01         4.12862E-03         0.00000E+00
         -2.37676E-03         5.60128E-05        -1.27287E-05        -1.42497E-01         1.40436E-01         1.42497E-01         2.41077E-01         1.00000E+00         2.41077E-01         2.41077E-01         9.60773E-03         0.00000E+00
         -2.37676E-03         7.52926E-05        -1.28046E-05        -1.42497E-01         1.41592E-01         1.42497E-01         4.36232E-01         1.00000E+00         4.36232E-01         4.36232E-01         1.73802E-02         0.00000E+00
         -2.37676E-03         9.45723E-05        -1.29028E-05        -1.42497E-01         1.42748E-01         1.42497E-01         6.89546E-01         1.00000E+00         6.89546E-01         6.89546E-01         2.74622E-02         0.00000E+00
         -2.37676E-03         1.13852E-04        -1.30233E-05        -1.42497E-01         1.43904E-01         1.42497E-01         1.00168E+00         1.00000E+00         1.00168E+00         1.00168E+00         3.98747E-02         0.00000E+00
         -2.37676E-03         1.33132E-04        -1.31660E-05        -1.42497E-01         1.45060E-01         1.42497E-01         1.37345E+00         1.00000E+00         1.37345E+00         1.37345E+00         5.46436E-02         0.00000E+00
         -2.37676E-03         1.52412E-04        -1.33310E-05        -1.42497E-01         1.46215E-01         1.42497E-01         1.80583E+00         1.00000E+00         1.80583E+00         1.80583E+00         7.18000E-02         0.00000E+00
         -2.37676E-03         1.71691E-04        -1.35184E-05        -1.42497E-01         1.47371E-01         1.42497E-01         2.29999E+00         1.00000E+00         2.29999E+00         2.29999E+00         9.13802E-02         0.00000E+00
         -2.37676E-03         1.90971E-04        -1.37280E-05        -1.42497E-01         1.48527E-01         1.42497E-01         2.85724E+00         1.00000E+00         2.85724E+00         2.85724E+00         1.13426E-01         0.00000E+00
         -2.37676E-03         2.10251E-04        -1.39598E-05        -1.42497E-01         1.49683E-01         1.42497E-01         3.47910E+00         1.00000E+00         3.47910E+00         3.47910E+00         1.37985E-01         0.00000E+00
         -2.37676E-03         2.29531E-04        -1.42140E-05        -1.42497E-01         1.50839E-01         1.42497E-01         4.16727E+00         1.00000E+00         4.16727E+00         4.16727E+00         1.65110E-01         0.00000E+00
         -2.37676E-03         2.48810E-04        -1.44905E-05        -1.42497E-01         1.51995E-01         1.42497E-01         4.92368E+00         1.00000E+00         4.92368E+00         4.92368E+00         1.94862E-01         0.00000E+00
         -2.37676E-03         2.68090E-04        -1.47892E-05        -1.42497E-01         1.53151E-01         1.42497E-01         5.75044E+00         1.00000E+00         5.75044E+00         5.75044E+00         2.27306E-01         0.00000E+00
         -2.37676E-03         2.87370E-04        -1.51102E-05        -1.42497E-01         1.54307E-01         1.42497E-01         6.64992E+00         1.00000E+00         6.64992E+00         6.64992E+00         2.62514E-01         0.00000E+00
         -2.37676E-03         3.06650E-04        -1.54535E-05        -1.42497E-01         1.55463E-01         1.42497E-01         7.62473E+00         1.00000E+00         7.62473E+00         7.62473E+00         3.00568E-01         0.00000E+00
         -2.37676E-03         3.25930E-04        -1.58191E-05        -1.42497E-01         1.56619E-01         1.42497E-01         8.67774E+00         1.00000E+00         8.67774E+00         8.67774E+00         3.41555E-01         0.00000E+00
         -2.37676E-03         3.45209E-04        -1.62070E-05        -1.42497E-01         1.57774E-01         1.42497E-01         9.81213E+00         1.00000E+00         9.81213E+00         9.81213E+00         3.85571E-01         0.00000E+00
         -2.37676E-03         3.64489E-04        -1.66172E-05        -1.42497E-01         1.58930E-01         1.42497E-01         1.10313E+01         1.00000E+00         1.10313E+01         1.10313E+01         4.32722E-01         0.00000E+00
         -2.37676E-03         3.83769E-04        -1.70497E-05        -1.42497E-01         1.60086E-01         1.42497E-01         1.23392E+01         1.00000E+00         1.23392E+01         1.23392E+01         4.83120E-01         0.00000E+00
         -2.37676E-03         4.03049E-04        -1.75044E-05        -1.42497E-01         1.61242E-01         1.42497E-01         1.37399E+01         1.00000E+00         1.37399E+01         1.37399E+01         5.36890E-01         0.00000E+00
         -2.37676E-03         4.22328E-04        -1.79814E-05        -1.42497E-01         1.62398E-01         1.42497E-01         1.52379E+01         1.00000E+00         1.52379E+01         1.52379E+01         5.94168E-01         0.00000E+00
         -2.37676E-03         4.41608E-04        -1.84807E-05        -1.42497E-01         1.63554E-01         1.42497E-01         1.68383E+01         1.00000E+00         1.68383E+01         1.68383E+01         6.55099E-01         0.00000E+00
         -2.37676E-03         4.60888E-04        -1.90023E-05        -1.42497E-01         1.64710E-01         1.42497E-01         1.85466E+01         1.00000E+00         1.85466E+01         1.85466E+01         7.19843E-01         0.00000E+00
         -2.37676E-03         4.80168E-04        -1.95462E-05        -1.42497E-01         1.65866E-01         1.42497E-01         2.03686E+01         1.00000E+00         2.03686E+01         2.03686E+01         7.88572E-01         0.00000E+00
         -2.37676E-03         4.99447E-04        -2.01124E-05        -1.42497E-01         1.67022E-01         1.42497E-01         2.23109E+01         1.00000E+00         2.23109E+01         2.23109E+01         8.61474E-01         0.00000E+00
         -2.37676E-03         5.18727E-04        -2.07008E-05        -1.42497E-01         1.68178E-01         1.42497E-01         2.43807E+01         1.00000E+00         2.43807E+01         2.43807E+01         9.38750E-01         0.00000E+00
         -2.37676E-03         5.38007E-04        -2.13116E-05        -1.42497E-01         1.69333E-01         1.42497E-01         2.65858E+01         1.00000E+00         2.65858E+01         2.65858E+01         1.02062E+00         0.00000E+00
         -2.37676E-03         5.57287E-04        -2.19446E-05        -1.42497E-01         1.70489E-01         1.42497E-01         2.89348E+01         1.00000E+00         2.89348E+01         2.89348E+01         1.10733E+00         0.00000E+00
         -2.37676E-03         5.76566E-04        -2.25999E-05        -1.42497E-01         1.71645E-01         1.42497E-01         3.14370E+01         1.00000E+00         3.14370E+01         3.14370E+01         1.19913E+00         0.00000E+00
         -2.37676E-03         5.95846E-04        -2.32775E-05        -1.42497E-01         1.72801E-01         1.42497E-01         3.41029E+01         1.00000E+00         3.41029E+01         3.41029E+01         1.29630E+00         0.00000E+00
         -2.37676E-03         6.15126E-04        -2.39774E-05        -1.42497E-01         1.73957E-01         1.42497E-01         3.69436E+01         1.00000E+00         3.69436E+01         3.69436E+01         1.39916E+00         0.00000E+00
         -2.37676E-03         6.34406E-04        -2.46995E-05        -1.42497E-01         1.75113E-01         1.42497E-01         3.99717E+01         1.00000E+00         3.99717E+01         3.99717E+01         1.50803E+00         0.00000E+00
         -2.37676E-03         6.53686E-04        -2.54440E-05        -1.42497E-01         1.76269E-01         1.42497E-01         4.32004E+01         1.00000E+00         4.32004E+01         4.32004E+01         1.62326E+00         0.00000E+00
         -2.37676E-03         6.72965E-04        -2.62107E-05        -1.42497E-01         1.77425E-01         1.42497E-01         4.66366E+01         1.00000E+00         4.66366E+01         4.66366E+01         1.74493E+00         0.00000E+00
         -2.37676E-03         6.92245E-04        -2.69997E-05        -1.42497E-01         1.78581E-01         1.42497E-01         4.98743E+01         1.00000E+00         4.98743E+01         4.98743E+01         1.85762E+00         0.00000E+00
         -2.37676E-03         7.11525E-04        -2.78110E-05        -1.42497E-01         1.79737E-01         1.42497E-01         5.37970E+01         1.00000E+00         5.37970E+01         5.37970E+01         1.99415E+00         0.00000E+00
         -2.37676E-03         7.30805E-04        -2.86446E-05        -1.42497E-01         1.80892E-01         1.42497E-01         5.79919E+01         1.00000E+00         5.79919E+01         5.79919E+01         2.13886E+00         0.00000E+00
         -2.37676E-03         7.50084E-04        -2.95005E-05        -1.42497E-01         1.82048E-01         1.42497E-01         6.24832E+01         1.00000E+00         6.24832E+01         6.24832E+01         2.29236E+00         0.00000E+00
         -2.37676E-03         7.69364E-04        -3.03787E-05        -1.42497E-01         1.83204E-01         1.42497E-01         6.72964E+01         1.00000E+00         6.72964E+01         6.72964E+01         2.45529E+00         0.00000E+00
         -2.37676E-03         7.88644E-04        -3.12791E-05        -1.42497E-01         1.84360E-01         1.42497E-01         7.24596E+01         1.00000E+00         7.24596E+01         7.24596E+01         2.62831E+00         0.00000E+00
         -2.37676E-03         8.07924E-04        -3.22019E-05        -1.42497E-01         1.85516E-01         1.42497E-01         7.80038E+01         1.00000E+00         7.80038E+01         7.80038E+01         2.81217E+00         0.00000E+00
         -2.37676E-03         8.27203E-04        -3.31469E-05        -1.42497E-01         1.86672E-01         1.42497E-01         8.39525E+01         1.00000E+00         8.39525E+01         8.39525E+01         3.00725E+00         0.00000E+00
         -2.37676E-03         8.46483E-04        -3.41142E-05        -1.42497E-01         1.87828E-01         1.42497E-01         9.00618E+01         1.00000E+00         9.00618E+01         9.00618E+01         3.20469E+00         0.00000E+00
         -2.37676E-03         8.65763E-04        -3.51038E-05        -1.42497E-01         1.88984E-01         1.42497E-01         9.69684E+01         1.00000E+00         9.69684E+01         9.69684E+01         3.42605E+00         0.00000E+00
         -2.37676E-03         8.85043E-04        -3.61157E-05        -1.42497E-01         1.90140E-01         1.42497E-01         1.04423E+02         1.00000E+00         1.04423E+02         1.04423E+02         3.66204E+00         0.00000E+00
         -2.37676E-03         9.04322E-04        -3.71498E-05        -1.42497E-01         1.91296E-01         1.42497E-01         1.12481E+02         1.00000E+00         1.12481E+02         1.12481E+02         3.91391E+00         0.00000E+00
         -2.37676E-03         9.23602E-04        -3.82063E-05        -1.42497E-01         1.92451E-01         1.42497E-01         1.21205E+02         1.00000E+00         1.21205E+02         1.21205E+02         4.18302E+00         0.00000E+00
         -2.37676E-03         9.42882E-04        -3.92850E-05        -1.42497E-01         1.93607E-01         1.42497E-01         1.30663E+02         1.00000E+00         1.30663E+02         1.30663E+02         4.47081E+00         0.00000E+00
         -2.37676E-03         9.62162E-04        -4.03860E-05        -1.42497E-01         1.94763E-01         1.42497E-01         1.40437E+02         1.00000E+00         1.40437E+02         1.40437E+02         4.76382E+00         0.00000E+00
         -2.37676E-03         9.81441E-04        -4.15093E-05        -1.42497E-01         1.95919E-01         1.42497E-01         1.51604E+02         1.00000E+00         1.51604E+02         1.51604E+02         5.09456E+00         0.00000E+00
         -2.37676E-03         1.00072E-03        -4.26549E-05        -1.42497E-01         1.97075E-01         1.42497E-01         1.63760E+02         1.00000E+00         1.63760E+02         1.63760E+02         5.44908E+00         0.00000E+00
         -2.37676E-03         1.02000E-03        -4.38228E-05        -1.42497E-01         1.98231E-01         1.42497E-01         1.77035E+02         1.00000E+00         1.77035E+02         1.77035E+02         5.83022E+00         0.00000E+00
         -2.37676E-03         1.03928E-03        -4.50129E-05        -1.42497E-01         1.99387E-01         1.42497E-01         1.91557E+02         1.00000E+00         1.91557E+02         1.91557E+02         6.24056E+00         0.00000E+00
         -2.37676E-03         1.05856E-03        -4.62254E-05        -1.42497E-01         2.00543E-01         1.42497E-01         2.07473E+02         1.00000E+00         2.07473E+02         2.07473E+02         6.68288E+00         0.00000E+00
         -2.37676E-03         1.07784E-03        -4.74601E-05        -1.42497E-01         2.01699E-01         1.42497E-01         2.24193E+02         1.00000E+00         2.24193E+02         2.24193E+02         7.14013E+00         0.00000E+00
         -2.37676E-03         1.09712E-03        -4.87171E-05        -1.42497E-01         2.02855E-01         1.42497E-01         2.43391E+02         1.00000E+00         2.43391E+02         2.43391E+02         7.65709E+00         0.00000E+00
         -2.37676E-03         1.11640E-03        -4.99964E-05        -1.42497E-01         2.04010E-01         1.42497E-01         2.64553E+02         1.00000E+00         2.64553E+02         2.64553E+02         8.21689E+00         0.00000E+00
         -2.37676E-03         1.13568E-03        -5.12980E-05        -1.42497E-01         2.05166E-01         1.42497E-01         2.87937E+02         1.00000E+00         2.87937E+02         2.87937E+02         8.82448E+00         0.00000E+00
         -2.37676E-03         1.15496E-03        -5.26219E-05        -1.42497E-01         2.06322E-01         1.42497E-01         3.13829E+02         1.00000E+00         3.13829E+02         3.13829E+02         9.48499E+00         0.00000E+00
         -2.37676E-03         1.17424E-03        -5.39680E-05        -1.42497E-01         2.07478E-01         1.42497E-01         3.41295E+02         1.00000E+00         3.41295E+02         3.41295E+02         1.01687E+01         0.00000E+00
         -2.37676E-03         1.19352E-03        -5.53365E-05        -1.42497E-01         2.08634E-01         1.42497E-01         3.73260E+02         1.00000E+00         3.73260E+02         3.73260E+02         1.09582E+01         0.00000E+00
         -2.37676E-03         1.21280E-03        -5.67272E-05        -1.42497E-01         2.09790E-01         1.42497E-01         4.08720E+02         1.00000E+00         4.08720E+02         4.08720E+02         1.18126E+01         0.00000E+00
         -2.37676E-03         1.23208E-03        -5.81402E-05        -1.42497E-01         2.10946E-01         1.42497E-01         4.48281E+02         1.00000E+00         4.48281E+02         4.48281E+02         1.27391E+01         0.00000E+00
         -2.37676E-03         1.25136E-03        -5.95755E-05        -1.42497E-01         2.12102E-01         1.42497E-01         4.94517E+02         1.00000E+00         4.94517E+02         4.94517E+02         1.50829E+01         0.00000E+00
         -2.37676E-03         1.27064E-03        -6.10331E-05        -1.42497E-01         2.13258E-01         1.42497E-01         5.39933E+02         1.00000E+00         5.39933E+02         5.39933E+02         1.49554E+01         0.00000E+00
         -2.37676E-03         1.28992E-03        -6.25130E-05        -1.42497E-01         2.14414E-01         1.42497E-01         5.95106E+02         1.00000E+00         5.95106E+02         5.95106E+02         1.61857E+01         0.00000E+00
         -2.37676E-03         1.30920E-03        -6.40151E-05        -1.42497E-01         2.15569E-01         1.42497E-01         6.56749E+02         1.00000E+00         6.56749E+02         6.56749E+02         1.75639E+01         0.00000E+00
         -2.37676E-03         1.32848E-03        -6.55396E-05        -1.42497E-01         2.16725E-01         1.42497E-01         7.25671E+02         1.00000E+00         7.25671E+02         7.25671E+02         1.90945E+01         0.00000E+00
         -2.37676E-03         1.34776E-03        -6.70863E-05        -1.42497E-01         2.17881E-01         1.42497E-01         8.02589E+02         1.00000E+00         8.02589E+02         8.02589E+02         2.07920E+01         0.00000E+00
         -2.37676E-03         1.36704E-03        -6.86553E-05        -1.42497E-01         2.19037E-01         1.42497E-01         8.85675E+02         1.00000E+00         8.85675E+02         8.85675E+02         2.26095E+01         0.00000E+00
         -2.37676E-03         1.38632E-03        -7.02466E-05        -1.42497E-01         2.20193E-01         1.42497E-01         9.80591E+02         1.00000E+00         9.80591E+02         9.80591E+02         2.46990E+01         0.00000E+00
         -2.37676E-03         1.40560E-03        -7.18602E-05        -1.42497E-01         2.21349E-01         1.42497E-01         1.08533E+03         1.00000E+00         1.08533E+03         1.08533E+03         2.70199E+01         0.00000E+00
         -2.37676E-03         1.42488E-03        -7.34961E-05        -1.42497E-01         2.22505E-01         1.42497E-01         1.20004E+03         1.00000E+00         1.20004E+03         1.20004E+03         2.95956E+01         0.00000E+00
         -2.37676E-03         1.44416E-03        -7.51542E-05        -1.42497E-01         2.23661E-01         1.42497E-01         1.32081E+03         1.00000E+00         1.32081E+03         1.32081E+03         3.23448E+01         0.00000E+00
         -2.37676E-03         1.46344E-03        -7.68347E-05        -1.42497E-01         2.24817E-01         1.42497E-01         1.45408E+03         1.00000E+00         1.45408E+03         1.45408E+03         3.54868E+01         0.00000E+00
         -2.37676E-03         1.48272E-03        -7.85374E-05        -1.42497E-01         2.25973E-01         1.42497E-01         1.59469E+03         1.00000E+00         1.59469E+03         1.59469E+03         3.89274E+01         0.00000E+00
         -2.37676E-03         1.50200E-03        -8.02624E-05        -1.42497E-01         2.27128E-01         1.42497E-01         1.74035E+03         1.00000E+00         1.74035E+03         1.74035E+03         4.26551E+01         0.00000E+00
         -2.37676E-03         1.52127E-03        -8.20097E-05        -1.42496E-01         2.28284E-01         1.42497E-01         1.88355E+03         1.00000E+00         1.88355E+03         1.88355E+03         4.64602E+01         0.00000E+00
         -2.37676E-03         1.54055E-03        -8.37793E-05        -1.42496E-01         2.29440E-01         1.42497E-01         2.02963E+03         1.00000E+00         2.02963E+03         2.02963E+03         5.05208E+01         0.00000E+00
         -2.37676E-03         1.55983E-03        -8.55711E-05        -1.42496E-01         2.30596E-01         1.42497E-01         2.16985E+03         1.00000E+00         2.16985E+03         2.16985E+03         5.43989E+01         0.00000E+00
         -2.37676E-03         1.57911E-03        -8.73853E-05        -1.42496E-01         2.31752E-01         1.42497E-01         2.30038E+03         1.00000E+00         2.30038E+03         2.30038E+03         5.75015E+01         0.00000E+00
         -2.37676E-03         1.59839E-03        -8.92217E-05        -1.42496E-01         2.32908E-01         1.42497E-01         2.41406E+03         1.00000E+00         2.41406E+03         2.41406E+03         5.83737E+01         0.00000E+00
         -2.37676E-03         1.61767E-03        -9.10805E-05        -1.42496E-01         2.34064E-01         1.42497E-01         2.51767E+03         1.00000E+00         2.51767E+03         2.51767E+03         5.44939E+01         0.00000E+00
         -2.37676E-03         1.63695E-03        -9.29615E-05        -1.42496E-01         2.35220E-01         1.42497E-01         2.60935E+03         1.00000E+00         2.60935E+03         2.60935E+03         3.90596E+01         0.00000E+00
         -2.37676E-03         1.65623E-03        -9.48648E-05        -1.42496E-01         2.36376E-01         1.42496E-01         2.73634E+03         1.00000E+00         2.73634E+03         2.73634E+03         8.15700E+00         0.00000E+00
         -2.37676E-03         1.67551E-03        -9.67903E-05        -1.42496E-01         2.37532E-01         1.42496E-01         1.24435E+04         1.00000E+00         1.24435E+04         1.24435E+04         7.06859E+03         0.00000E+00
         -2.37676E-03         1.69479E-03        -9.87382E-05        -1.42496E-01         2.38687E-01         1.42496E-01         3.59475E+03         1.00000E+00         3.59475E+03         3.59475E+03         1.19604E+03         0.00000E+00
         -2.37676E-03         1.71407E-03        -1.00708E-04        -1.42496E-01         2.39843E-01         1.42496E-01         3.22729E+03         1.00000E+00         3.22729E+03         3.22729E+03         7.33724E+02         0.00000E+00
         -2.37676E-03         1.73335E-03        -1.02701E-04        -1.42496E-01         2.40999E-01         1.42496E-01         3.22110E+03         1.00000E+00         3.22110E+03         3.22110E+03         7.11414E+02         0.00000E+00
         -2.37676E-03         1.75263E-03        -1.04716E-04        -1.42496E-01         2.42155E-01         1.42496E-01         3.28807E+03         1.00000E+00         3.28807E+03         3.28807E+03         8.12288E+02         0.00000E+00
         -2.37676E-03         1.77191E-03        -1.06753E-04        -1.42496E-01         2.43311E-01         1.42496E-01         3.38735E+03         1.00000E+00         3.38735E+03         3.38735E+03         1.02868E+03         0.00000E+00
         -2.37676E-03         1.79119E-03        -1.08812E-04        -1.42496E-01         2.44467E-01         1.42496E-01         3.50765E+03         1.00000E+00         3.50765E+03         3.50765E+03         1.44441E+03         0.00000E+00
         -2.37676E-03         1.81047E-03        -1.10893E-04        -1.42496E-01         2.45623E-01         1.42496E-01         3.66020E+03         1.00000E+00         3.66020E+03         3.66020E+03         2.29211E+03         0.00000E+00
         -2.37676E-03         1.82975E-03        -1.12997E-04        -1.42496E-01         2.46779E-01         1.42496E-01         2.28599E+03         1.00000E+00         2.28599E+03         2.28599E+03         2.02996E+03         0.00000E+00
         -2.37676E-03         1.84903E-03        -1.15123E-04        -1.42496E-01         2.47935E-01         1.42496E-01         1.81181E+03         1.00000E+00         1.81181E+03         1.81181E+03         1.13987E+03         0.00000E+00
         -2.37676E-03         1.86831E-03        -1.17272E-04        -1.42496E-01         2.49091E-01         1.42496E-01         2.11326E+03         1.00000E+00         2.11326E+03         2.11326E+03         6.96484E+02         0.00000E+00
         -2.37676E-03         1.88759E-03        -1.19443E-04        -1.42496E-01         2.50246E-01         1.42496E-01         2.42239E+03         1.00000E+00         2.42239E+03         2.42239E+03         5.66969E+02         0.00000E+00
         -2.37676E-03         1.90687E-03        -1.21636E-04        -1.42496E-01         2.51402E-01         1.42496E-01         2.56363E+03         1.00000E+00         2.56363E+03         2.56363E+03         5.40124E+02         0.00000E+00
         -2.37676E-03         1.92615E-03        -1.23851E-04        -1.42496E-01         2.52558E-01         1.42496E-01         2.52660E+03         1.00000E+00         2.52660E+03         2.52660E+03         5.24907E+02         0.00000E+00
         -2.37676E-03         1.94543E-03        -1.26088E-04        -1.42496E-01         2.53714E-01         1.42496E-01         2.33863E+03         1.00000E+00         2.33863E+03         2.33863E+03         4.88010E+02         0.00000E+00
         -2.37676E-03         1.96471E-03        -1.28348E-04        -1.42496E-01         2.54870E-01         1.42496E-01         2.04273E+03         1.00000E+00         2.04273E+03         2.04273E+03         4.23163E+02         0.00000E+00
         -2.37676E-03         1.98399E-03        -1.30630E-04        -1.42496E-01         2.56026E-01         1.42496E-01         1.68455E+03         1.00000E+00         1.68455E+03         1.68455E+03         3.37317E+02         0.00000E+00
         -2.37676E-03         2.00327E-03        -1.32935E-04        -1.42496E-01         2.57182E-01         1.42496E-01         1.30457E+03         1.00000E+00         1.30457E+03         1.30457E+03         2.42726E+02         0.00000E+00
         -2.37676E-03         2.02255E-03        -1.35262E-04        -1.42496E-01         2.58338E-01         1.42496E-01         9.38658E+02         1.00000E+00         9.38658E+02         9.38658E+02         1.52950E+02         0.00000E+00
         -2.37676E-03         2.04183E-03        -1.37611E-04        -1.42496E-01         2.59494E-01         1.42496E-01         6.21706E+02         1.00000E+00         6.21706E+02         6.21706E+02         8.08785E+01         0.00000E+00
         -2.37676E-03         2.06111E-03        -1.39982E-04        -1.42496E-01         2.60650E-01         1.42496E-01         3.86543E+02         1.00000E+00         3.86543E+02         3.86543E+02         3.65068E+01         0.00000E+00
         -2.37676E-03         2.08039E-03        -1.42375E-04        -1.42496E-01         2.61805E-01         1.42496E-01         2.55790E+02         1.00000E+00         2.55790E+02         2.55790E+02         2.41702E+01         0.00000E+00
         -2.37676E-03         2.09967E-03        -1.44791E-04        -1.42496E-01         2.62961E-01         1.42496E-01         2.33269E+02         1.00000E+00         2.33269E+02         2.33269E+02         4.12416E+01         0.00000E+00
         -2.37676E-03         2.11895E-03        -1.47229E-04        -1.42496E-01         2.64117E-01         1.42496E-01         3.03523E+02         1.00000E+00         3.03523E+02         3.03523E+02         7.98830E+01         0.00000E+00
         -2.37676E-03         2.13823E-03        -1.49690E-04        -1.42496E-01         2.65273E-01         1.42496E-01         4.39722E+02         1.00000E+00         4.39722E+02         4.39722E+02         1.30583E+02         0.00000E+00
         -2.37676E-03         2.15751E-03        -1.52173E-04        -1.42496E-01         2.66429E-01         1.42496E-01         6.12891E+02         1.00000E+00         6.12891E+02         6.12891E+02         1.84941E+02         0.00000E+00
         -2.37676E-03         2.17679E-03        -1.54678E-04        -1.42496E-01         2.67585E-01         1.42496E-01         7.97069E+02         1.00000E+00         7.97069E+02         7.97069E+02         2.36612E+02         0.00000E+00
         -2.37676E-03         2.19607E-03        -1.57205E-04        -1.42496E-01         2.68741E-01         1.42496E-01         9.70403E+02         1.00000E+00         9.70403E+02         9.70403E+02         2.81035E+02         0.00000E+00
         -2.37676E-03         2.21535E-03        -1.59755E-04        -1.42496E-01         2.69897E-01         1.42496E-01         1.11481E+03         1.00000E+00         1.11481E+03         1.11481E+03         3.14927E+02         0.00000E+00
         -2.37676E-03         2.23463E-03        -1.62326E-04        -1.42496E-01         2.71053E-01         1.42496E-01         1.21626E+03         1.00000E+00         1.21626E+03         1.21626E+03         3.36102E+02         0.00000E+00
         -2.37676E-03         2.25391E-03        -1.64921E-04        -1.42496E-01         2.72209E-01         1.42496E-01         1.26612E+03         1.00000E+00         1.26612E+03         1.26612E+03         3.43631E+02         0.00000E+00
         -2.37676E-03         2.27319E-03        -1.67537E-04        -1.42496E-01         2.73364E-01         1.42496E-01         1.26242E+03         1.00000E+00         1.26242E+03         1.26242E+03         3.38031E+02         0.00000E+00
         -2.37676E-03         2.29247E-03        -1.70176E-04        -1.42496E-01         2.74520E-01         1.42496E-01         1.20993E+03         1.00000E+00         1.20993E+03         1.20993E+03         3.21158E+02         0.00000E+00
         -2.37676E-03         2.31175E-03        -1.72837E-04        -1.42496E-01         2.75676E-01         1.42496E-01         1.11838E+03         1.00000E+00         1.11838E+03         1.11838E+03         2.95738E+02         0.00000E+00
         -2.37676E-03         2.33102E-03        -1.75520E-04        -1.42496E-01         2.76832E-01         1.42496E-01         9.99775E+02         1.00000E+00         9.99775E+02         9.99775E+02         2.64727E+02         0.00000E+00
         -2.37676E-03         2.35030E-03        -1.78226E-04        -1.42496E-01         2.77988E-01         1.42496E-01         8.65947E+02         1.00000E+00         8.65947E+02         8.65947E+02         2.30797E+02         0.00000E+00
         -2.37676E-03         2.36958E-03        -1.80953E-04        -1.42496E-01         2.79144E-01         1.42496E-01         7.27222E+02         1.00000E+00         7.27222E+02         7.27222E+02         1.96081E+02         0.00000E+00
         -2.37676E-03         2.38886E-03        -1.83704E-04        -1.42496E-01         2.80300E-01         1.42496E-01         5.92083E+02         1.00000E+00         5.92083E+02         5.92083E+02         1.62175E+02         0.00000E+00
         -2.37676E-03         2.40814E-03        -1.86476E-04        -1.42496E-01         2.81456E-01         1.42496E-01         4.67419E+02         1.00000E+00         4.67419E+02         4.67419E+02         1.30260E+02         0.00000E+00
         -2.37676E-03         2.42742E-03        -1.89271E-04        -1.42496E-01         2.82612E-01         1.42496E-01         3.58797E+02         1.00000E+00         3.58797E+02         3.58797E+02         1.01236E+02         0.00000E+00
         -2.37676E-03         2.44670E-03        -1.92088E-04        -1.42496E-01         2.83768E-01         1.42496E-01         2.70489E+02         1.00000E+00         2.70489E+02         2.70489E+02         7.57887E+01         0.00000E+00
         -2.37676E-03         2.46598E-03        -1.94927E-04        -1.42496E-01         2.84923E-01         1.42496E-01         2.05235E+02         1.00000E+00         2.05235E+02         2.05235E+02         5.43940E+01         0.00000E+00
         -2.37676E-03         2.48526E-03        -1.97789E-04        -1.42496E-01         2.86079E-01         1.42496E-01         1.63972E+02         1.00000E+00         1.63972E+02         1.63972E+02         3.72829E+01         0.00000E+00
         -2.37676E-03         2.50454E-03        -2.00672E-04        -1.42496E-01         2.87235E-01         1.42496E-01         1.45752E+02         1.00000E+00         1.45752E+02         1.45752E+02         2.44224E+01         0.00000E+00
         -2.37676E-03         2.52382E-03        -2.03579E-04        -1.42496E-01         2.88391E-01         1.42496E-01         1.47952E+02         1.00000E+00         1.47952E+02         1.47952E+02         1.55350E+01         0.00000E+00
         -2.37676E-03         2.54310E-03        -2.06507E-04        -1.42496E-01         2.89547E-01         1.42496E-01         1.66703E+02         1.00000E+00         1.66703E+02         1.66703E+02         1.01548E+01         0.00000E+00
         -2.37676E-03         2.56238E-03        -2.09458E-04        -1.42496E-01         2.90703E-01         1.42496E-01         1.97367E+02         1.00000E+00         1.97367E+02         1.97367E+02         7.69691E+00         0.00000E+00
         -2.37676E-03         2.58166E-03        -2.12431E-04        -1.42496E-01         2.91859E-01         1.42496E-01         2.34955E+02         1.00000E+00         2.34955E+02         2.34955E+02         7.51596E+00         0.00000E+00
         -2.37676E-03         2.60094E-03        -2.15426E-04        -1.42496E-01         2.93015E-01         1.42496E-01         2.74470E+02         1.00000E+00         2.74470E+02         2.74470E+02         8.94744E+00         0.00000E+00
         -2.37676E-03         2.62022E-03        -2.18444E-04        -1.42496E-01         2.94171E-01         1.42496E-01         3.11210E+02         1.00000E+00         3.11210E+02         3.11210E+02         1.13359E+01         0.00000E+00
         -2.37676E-03         2.63950E-03        -2.21483E-04        -1.42496E-01         2.95327E-01         1.42496E-01         3.41099E+02         1.00000E+00         3.41099E+02         3.41099E+02         1.40631E+01         0.00000E+00
         -2.37676E-03         2.65878E-03        -2.24546E-04        -1.42496E-01         2.96482E-01         1.42496E-01         3.61043E+02         1.00000E+00         3.61043E+02         3.61043E+02         1.65842E+01         0.00000E+00
         -2.37676E-03         2.67806E-03        -2.27630E-04        -1.42496E-01         2.97638E-01         1.42496E-01         3.69228E+02         1.00000E+00         3.69228E+02         3.69228E+02         1.84729E+01         0.00000E+00
         -2.37676E-03         2.69734E-03        -2.30737E-04        -1.42496E-01         2.98794E-01         1.42496E-01         3.65290E+02         1.00000E+00         3.65290E+02         3.65290E+02         1.94677E+01         0.00000E+00
         -2.37676E-03         2.71662E-03        -2.33866E-04        -1.42496E-01         2.99950E-01         1.42496E-01         3.50265E+02         1.00000E+00         3.50265E+02         3.50265E+02         1.95050E+01         0.00000E+00
         -2.37676E-03         2.73590E-03        -2.37017E-04        -1.42496E-01         3.01106E-01         1.42496E-01         3.26351E+02         1.00000E+00         3.26351E+02         3.26351E+02         1.87336E+01         0.00000E+00
         -2.37676E-03         2.75518E-03        -2.40191E-04        -1.42496E-01         3.02262E-01         1.42496E-01         2.96523E+02         1.00000E+00         2.96523E+02         2.96523E+02         1.75057E+01         0.00000E+00
         -2.37676E-03         2.77446E-03        -2.43386E-04        -1.42496E-01         3.03418E-01         1.42496E-01         2.64127E+02         1.00000E+00         2.64127E+02         2.64127E+02         1.63480E+01         0.00000E+00
         -2.37676E-03         2.79374E-03        -2.46605E-04        -1.42496E-01         3.04574E-01         1.42496E-01         2.32496E+02         1.00000E+00         2.32496E+02         2.32496E+02         1.59188E+01         0.00000E+00
         -2.37676E-03         2.81302E-03        -2.49845E-04        -1.42496E-01         3.05730E-01         1.42496E-01         2.04648E+02         1.00000E+00         2.04648E+02         2.04648E+02         1.69502E+01         0.00000E+00
         -2.37676E-03         2.83230E-03        -2.53108E-04        -1.42496E-01         3.06886E-01         1.42496E-01         1.83037E+02         1.00000E+00         1.83037E+02         1.83037E+02         2.01787E+01         0.00000E+00
         -2.37676E-03         2.85158E-03        -2.56393E-04        -1.42496E-01         3.08041E-01         1.42496E-01         1.69384E+02         1.00000E+00         1.69384E+02         1.69384E+02         2.62647E+01         0.00000E+00
         -2.37676E-03         2.87086E-03        -2.59700E-04        -1.42496E-01         3.09197E-01         1.42496E-01         1.64560E+02         1.00000E+00         1.64560E+02         1.64560E+02         3.57094E+01         0.00000E+00
         -2.37676E-03         2.89014E-03        -2.63030E-04        -1.42496E-01         3.10353E-01         1.42496E-01         1.68563E+02         1.00000E+00         1.68563E+02         1.68563E+02         4.87805E+01         0.00000E+00
         -2.37676E-03         2.90942E-03        -2.66381E-04        -1.42496E-01         3.11509E-01         1.42496E-01         1.80582E+02         1.00000E+00         1.80582E+02         1.80582E+02         6.54613E+01         0.00000E+00
         -2.37676E-03         2.92870E-03        -2.69756E-04        -1.42496E-01         3.12665E-01         1.42496E-01         1.99161E+02         1.00000E+00         1.99161E+02         1.99161E+02         8.54343E+01         0.00000E+00
         -2.37676E-03         2.94798E-03        -2.73152E-04        -1.42496E-01         3.13821E-01         1.42496E-01         2.22421E+02         1.00000E+00         2.22421E+02         2.22421E+02         1.08100E+02         0.00000E+00
         -2.37676E-03         2.96726E-03        -2.76571E-04        -1.42496E-01         3.14977E-01         1.42496E-01         2.48315E+02         1.00000E+00         2.48315E+02         2.48315E+02         1.32624E+02         0.00000E+00
         -2.37676E-03         2.98654E-03        -2.80012E-04        -1.42496E-01         3.16133E-01         1.42496E-01         2.74846E+02         1.00000E+00         2.74846E+02         2.74846E+02         1.58003E+02         0.00000E+00
         -2.37676E-03         3.00582E-03        -2.83475E-04        -1.42496E-01         3.17289E-01         1.42496E-01         3.00245E+02         1.00000E+00         3.00245E+02         3.00245E+02         1.83137E+02         0.00000E+00
         -2.37676E-03         3.02510E-03        -2.86961E-04        -1.42496E-01         3.18445E-01         1.42496E-01         3.23075E+02         1.00000E+00         3.23075E+02         3.23075E+02         2.06902E+02         0.00000E+00
         -2.37676E-03         3.04438E-03        -2.90468E-04        -1.42496E-01         3.19600E-01         1.42496E-01         3.42282E+02         1.00000E+00         3.42282E+02         3.42282E+02         2.28222E+02         0.00000E+00
         -2.37676E-03         3.06366E-03        -2.93999E-04        -1.42496E-01         3.20756E-01         1.42496E-01         3.57190E+02         1.00000E+00         3.57190E+02         3.57190E+02         2.46145E+02         0.00000E+00
         -2.37676E-03         3.08294E-03        -2.97551E-04        -1.42496E-01         3.21912E-01         1.42496E-01         3.67479E+02         1.00000E+00         3.67479E+02         3.67479E+02         2.59911E+02         0.00000E+00
         -2.37676E-03         3.10222E-03        -3.01126E-04        -1.42496E-01         3.23068E-01         1.42496E-01         3.73126E+02         1.00000E+00         3.73126E+02         3.73126E+02         2.69012E+02         0.00000E+00
         -2.37676E-03         3.12150E-03        -3.04723E-04        -1.42496E-01         3.24224E-01         1.42496E-01         3.74345E+02         1.00000E+00         3.74345E+02         3.74345E+02         2.73232E+02         0.00000E+00
         -2.37676E-03         3.14078E-03        -3.08342E-04        -1.42496E-01         3.25380E-01         1.42496E-01         3.71516E+02         1.00000E+00         3.71516E+02         3.71516E+02         2.72655E+02         0.00000E+00
         -2.37676E-03         3.16005E-03        -3.11984E-04        -1.42496E-01         3.26536E-01         1.42496E-01         3.65120E+02         1.00000E+00         3.65120E+02         3.65120E+02         2.67636E+02         0.00000E+00
         -2.37676E-03         3.17933E-03        -3.15647E-04        -1.42496E-01         3.27692E-01         1.42496E-01         3.55683E+02         1.00000E+00         3.55683E+02         3.55683E+02         2.58750E+02         0.00000E+00
         -2.37676E-03         3.19861E-03        -3.19334E-04        -1.42496E-01         3.28848E-01         1.42496E-01         3.43746E+02         1.00000E+00         3.43746E+02         3.43746E+02         2.46717E+02         0.00000E+00
         -2.37676E-03         3.21789E-03        -3.23042E-04        -1.42496E-01         3.30004E-01         1.42496E-01         3.29844E+02         1.00000E+00         3.29844E+02         3.29844E+02         2.32322E+02         0.00000E+00
         -2.37676E-03         3.23717E-03        -3.26773E-04        -1.42496E-01         3.31159E-01         1.42496E-01         3.14511E+02         1.00000E+00         3.14511E+02         3.14511E+02         2.16349E+02         0.00000E+00
         -2.37676E-03         3.25645E-03        -3.30526E-04        -1.42496E-01         3.32315E-01         1.42496E-01         2.98286E+02         1.00000E+00         2.98286E+02         2.98286E+02         1.99526E+02         0.00000E+00
         -2.37676E-03         3.27573E-03        -3.34301E-04        -1.42496E-01         3.33471E-01         1.42496E-01         2.81727E+02         1.00000E+00         2.81727E+02         2.81727E+02         1.82489E+02         0.00000E+00
         -2.37676E-03         3.29501E-03        -3.38099E-04        -1.42496E-01         3.34627E-01         1.42496E-01         2.65408E+02         1.00000E+00         2.65408E+02         2.65408E+02         1.65769E+02         0.00000E+00
         -2.37676E-03         3.31429E-03        -3.41918E-04        -1.42496E-01         3.35783E-01         1.42496E-01         2.49905E+02         1.00000E+00         2.49905E+02         2.49905E+02         1.49782E+02         0.00000E+00
         -2.37676E-03         3.33357E-03        -3.45761E-04        -1.42496E-01         3.36939E-01         1.42496E-01         2.35759E+02         1.00000E+00         2.35759E+02         2.35759E+02         1.34835E+02         0.00000E+00
         -2.35752E-03         1.74533E-05        -9.91256E-06        -1.41343E-01         1.38124E-01         1.41343E-01         2.42041E-02         1.00000E+00         2.42041E-02         2.42041E-02         9.29011E-04         0.00000E+00
         -2.35752E-03         3.67331E-05        -9.94388E-06        -1.41343E-01         1.39280E-01         1.41343E-01         1.07276E-01         1.00000E+00         1.07276E-01         1.07276E-01         4.11717E-03         0.00000E+00
         -2.35752E-03         5.60128E-05        -9.99748E-06        -1.41343E-01         1.40436E-01         1.41343E-01         2.49693E-01         1.00000E+00         2.49693E-01         2.49693E-01         9.58160E-03         0.00000E+00
         -2.35752E-03         7.52926E-05        -1.00734E-05        -1.41343E-01         1.41592E-01         1.41343E-01         4.51819E-01         1.00000E+00         4.51819E-01         4.51819E-01         1.73343E-02         0.00000E+00
         -2.35752E-03         9.45723E-05        -1.01715E-05        -1.41343E-01         1.42748E-01         1.41343E-01         7.14176E-01         1.00000E+00         7.14176E-01         7.14176E-01         2.73923E-02         0.00000E+00
         -2.35752E-03         1.13852E-04        -1.02920E-05        -1.41343E-01         1.43904E-01         1.41343E-01         1.03744E+00         1.00000E+00         1.03744E+00         1.03744E+00         3.97780E-02         0.00000E+00
         -2.35752E-03         1.33132E-04        -1.04347E-05        -1.41343E-01         1.45060E-01         1.41343E-01         1.42246E+00         1.00000E+00         1.42246E+00         1.42246E+00         5.45189E-02         0.00000E+00
         -2.35752E-03         1.52412E-04        -1.05998E-05        -1.41343E-01         1.46215E-01         1.41343E-01         1.87024E+00         1.00000E+00         1.87024E+00         1.87024E+00         7.16481E-02         0.00000E+00
         -2.35752E-03         1.71691E-04        -1.07871E-05        -1.41343E-01         1.47371E-01         1.41343E-01         2.38196E+00         1.00000E+00         2.38196E+00         2.38196E+00         9.12042E-02         0.00000E+00
         -2.35752E-03         1.90971E-04        -1.09967E-05        -1.41343E-01         1.48527E-01         1.41343E-01         2.95899E+00         1.00000E+00         2.95899E+00         2.95899E+00         1.13232E-01         0.00000E+00
         -2.35752E-03         2.10251E-04        -1.12286E-05        -1.41343E-01         1.49683E-01         1.41343E-01         3.60290E+00         1.00000E+00         3.60290E+00         3.60290E+00         1.37781E-01         0.00000E+00
         -2.35752E-03         2.29531E-04        -1.14827E-05        -1.41343E-01         1.50839E-01         1.41343E-01         4.31542E+00         1.00000E+00         4.31542E+00         4.31542E+00         1.64909E-01         0.00000E+00
         -2.35752E-03         2.48810E-04        -1.17592E-05        -1.41343E-01         1.51995E-01         1.41343E-01         5.09854E+00         1.00000E+00         5.09854E+00         5.09854E+00         1.94680E-01         0.00000E+00
         -2.35752E-03         2.68090E-04        -1.20579E-05        -1.41343E-01         1.53151E-01         1.41343E-01         5.95443E+00         1.00000E+00         5.95443E+00         5.95443E+00         2.27164E-01         0.00000E+00
         -2.35752E-03         2.87370E-04        -1.23790E-05        -1.41343E-01         1.54307E-01         1.41343E-01         6.88554E+00         1.00000E+00         6.88554E+00         6.88554E+00         2.62438E-01         0.00000E+00
         -2.35752E-03         3.06650E-04        -1.27223E-05        -1.41343E-01         1.55463E-01         1.41343E-01         7.89455E+00         1.00000E+00         7.89455E+00         7.89455E+00         3.00589E-01         0.00000E+00
         -2.35752E-03         3.25930E-04        -1.30879E-05        -1.41343E-01         1.56619E-01         1.41343E-01         8.98440E+00         1.00000E+00         8.98440E+00         8.98440E+00         3.41710E-01         0.00000E+00
         -2.35752E-03         3.45209E-04        -1.34758E-05        -1.41343E-01         1.57774E-01         1.41343E-01         1.01584E+01         1.00000E+00         1.01584E+01         1.01584E+01         3.85905E-01         0.00000E+00
         -2.35752E-03         3.64489E-04        -1.38859E-05        -1.41343E-01         1.58930E-01         1.41343E-01         1.14200E+01         1.00000E+00         1.14200E+01         1.14200E+01         4.33286E-01         0.00000E+00
         -2.35752E-03         3.83769E-04        -1.43184E-05        -1.41343E-01         1.60086E-01         1.41343E-01         1.27732E+01         1.00000E+00         1.27732E+01         1.27732E+01         4.83975E-01         0.00000E+00
         -2.35752E-03         4.03049E-04        -1.47731E-05        -1.41343E-01         1.61242E-01         1.41343E-01         1.42223E+01         1.00000E+00         1.42223E+01         1.42223E+01         5.38106E-01         0.00000E+00
         -2.35752E-03         4.22328E-04        -1.52502E-05        -1.41343E-01         1.62398E-01         1.41343E-01         1.57720E+01         1.00000E+00         1.57720E+01         1.57720E+01         5.95825E-01         0.00000E+00
         -2.35752E-03         4.41608E-04        -1.57495E-05        -1.41343E-01         1.63554E-01         1.41343E-01         1.74273E+01         1.00000E+00         1.74273E+01         1.74273E+01         6.57289E-01         0.00000E+00
         -2.35752E-03         4.60888E-04        -1.62711E-05        -1.41343E-01         1.64710E-01         1.41343E-01         1.91940E+01         1.00000E+00         1.91940E+01         1.91940E+01         7.22670E-01         0.00000E+00
         -2.35752E-03         4.80168E-04        -1.68149E-05        -1.41343E-01         1.65866E-01         1.41343E-01         2.10780E+01         1.00000E+00         2.10780E+01         2.10780E+01         7.92154E-01         0.00000E+00
         -2.35752E-03         4.99447E-04        -1.73811E-05        -1.41343E-01         1.67022E-01         1.41343E-01         2.30862E+01         1.00000E+00         2.30862E+01         2.30862E+01         8.65945E-01         0.00000E+00
         -2.35752E-03         5.18727E-04        -1.79696E-05        -1.41343E-01         1.68178E-01         1.41343E-01         2.52259E+01         1.00000E+00         2.52259E+01         2.52259E+01         9.44263E-01         0.00000E+00
         -2.35752E-03         5.38007E-04        -1.85803E-05        -1.41343E-01         1.69333E-01         1.41343E-01         2.75051E+01         1.00000E+00         2.75051E+01         2.75051E+01         1.02735E+00         0.00000E+00
         -2.35752E-03         5.57287E-04        -1.92133E-05        -1.41343E-01         1.70489E-01         1.41343E-01         2.99327E+01         1.00000E+00         2.99327E+01         2.99327E+01         1.11546E+00         0.00000E+00
         -2.35752E-03         5.76566E-04        -1.98686E-05        -1.41343E-01         1.71645E-01         1.41343E-01         3.25182E+01         1.00000E+00         3.25182E+01         3.25182E+01         1.20888E+00         0.00000E+00
         -2.35752E-03         5.95846E-04        -2.05462E-05        -1.41343E-01         1.72801E-01         1.41343E-01         3.52724E+01         1.00000E+00         3.52724E+01         3.52724E+01         1.30792E+00         0.00000E+00
         -2.35752E-03         6.15126E-04        -2.12461E-05        -1.41343E-01         1.73957E-01         1.41343E-01         3.82068E+01         1.00000E+00         3.82068E+01         3.82068E+01         1.41292E+00         0.00000E+00
         -2.35752E-03         6.34406E-04        -2.19683E-05        -1.41343E-01         1.75113E-01         1.41343E-01         4.13341E+01         1.00000E+00         4.13341E+01         4.13341E+01         1.52423E+00         0.00000E+00
         -2.35752E-03         6.53686E-04        -2.27127E-05        -1.41343E-01         1.76269E-01         1.41343E-01         4.46680E+01         1.00000E+00         4.46680E+01         4.46680E+01         1.64224E+00         0.00000E+00
         -2.35752E-03         6.72965E-04        -2.34795E-05        -1.41343E-01         1.77425E-01         1.41343E-01         4.82154E+01         1.00000E+00         4.82154E+01         4.82154E+01         1.76708E+00         0.00000E+00
         -2.35752E-03         6.92245E-04        -2.42685E-05        -1.41343E-01         1.78581E-01         1.41343E-01         5.15567E+01         1.00000E+00         5.15567E+01         5.15567E+01         1.88319E+00         0.00000E+00
         -2.35752E-03         7.11525E-04        -2.50798E-05        -1.41343E-01         1.79737E-01         1.41343E-01         5.56049E+01         1.00000E+00         5.56049E+01         5.56049E+01         2.02383E+00         0.00000E+00
         -2.35752E-03         7.30805E-04        -2.59134E-05        -1.41343E-01         1.80892E-01         1.41343E-01         5.99332E+01         1.00000E+00         5.99332E+01         5.99332E+01         2.17321E+00         0.00000E+00
         -2.35752E-03         7.50084E-04        -2.67693E-05        -1.41343E-01         1.82048E-01         1.41343E-01         6.45664E+01         1.00000E+00         6.45664E+01         6.45664E+01         2.33200E+00         0.00000E+00
         -2.35752E-03         7.69364E-04        -2.76474E-05        -1.41343E-01         1.83204E-01         1.41343E-01         6.95305E+01         1.00000E+00         6.95305E+01         6.95305E+01         2.50090E+00         0.00000E+00
         -2.35752E-03         7.88644E-04        -2.85479E-05        -1.41343E-01         1.84360E-01         1.41343E-01         7.48546E+01         1.00000E+00         7.48546E+01         7.48546E+01         2.68069E+00         0.00000E+00
         -2.35752E-03         8.07924E-04        -2.94706E-05        -1.41343E-01         1.85516E-01         1.41343E-01         8.05704E+01         1.00000E+00         8.05704E+01         8.05704E+01         2.87218E+00         0.00000E+00
         -2.35752E-03         8.27203E-04        -3.04156E-05        -1.41343E-01         1.86672E-01         1.41343E-01         8.67017E+01         1.00000E+00         8.67017E+01         8.67017E+01         3.07587E+00         0.00000E+00
         -2.35752E-03         8.46483E-04        -3.13829E-05        -1.41343E-01         1.87828E-01         1.41343E-01         9.29961E+01         1.00000E+00         9.29961E+01         9.29961E+01         3.28265E+00         0.00000E+00
         -2.35752E-03         8.65763E-04        -3.23725E-05        -1.41343E-01         1.88984E-01         1.41343E-01         1.00111E+02         1.00000E+00         1.00111E+02         1.00111E+02         3.51492E+00         0.00000E+00
         -2.35752E-03         8.85043E-04        -3.33844E-05        -1.41343E-01         1.90140E-01         1.41343E-01         1.07789E+02         1.00000E+00         1.07789E+02         1.07789E+02         3.76324E+00         0.00000E+00
         -2.35752E-03         9.04322E-04        -3.44186E-05        -1.41343E-01         1.91296E-01         1.41343E-01         1.16086E+02         1.00000E+00         1.16086E+02         1.16086E+02         4.02902E+00         0.00000E+00
         -2.35752E-03         9.23602E-04        -3.54750E-05        -1.41343E-01         1.92451E-01         1.41343E-01         1.25067E+02         1.00000E+00         1.25067E+02         1.25067E+02         4.31384E+00         0.00000E+00
         -2.35752E-03         9.42882E-04        -3.65537E-05        -1.41343E-01         1.93607E-01         1.41343E-01         1.34801E+02         1.00000E+00         1.34801E+02         1.34801E+02         4.61936E+00         0.00000E+00
         -2.35752E-03         9.62162E-04        -3.76548E-05        -1.41343E-01         1.94763E-01         1.41343E-01         1.44858E+02         1.00000E+00         1.44858E+02         1.44858E+02         4.93136E+00         0.00000E+00
         -2.35752E-03         9.81441E-04        -3.87781E-05        -1.41343E-01         1.95919E-01         1.41343E-01         1.56345E+02         1.00000E+00         1.56345E+02         1.56345E+02         5.28457E+00         0.00000E+00
         -2.35752E-03         1.00072E-03        -3.99236E-05        -1.41343E-01         1.97075E-01         1.41343E-01         1.68848E+02         1.00000E+00         1.68848E+02         1.68848E+02         5.66448E+00         0.00000E+00
         -2.35752E-03         1.02000E-03        -4.10915E-05        -1.41343E-01         1.98231E-01         1.41343E-01         1.82497E+02         1.00000E+00         1.82497E+02         1.82497E+02         6.07435E+00         0.00000E+00
         -2.35752E-03         1.03928E-03        -4.22817E-05        -1.41343E-01         1.99387E-01         1.41343E-01         1.97425E+02         1.00000E+00         1.97425E+02         1.97425E+02         6.51727E+00         0.00000E+00
         -2.35752E-03         1.05856E-03        -4.34941E-05        -1.41343E-01         2.00543E-01         1.41343E-01         2.13782E+02         1.00000E+00         2.13782E+02         2.13782E+02         6.99653E+00         0.00000E+00
         -2.35752E-03         1.07784E-03        -4.47289E-05        -1.41343E-01         2.01699E-01         1.41343E-01         2.30963E+02         1.00000E+00         2.30963E+02         2.30963E+02         7.49402E+00         0.00000E+00
         -2.35752E-03         1.09712E-03        -4.59859E-05        -1.41343E-01         2.02855E-01         1.41343E-01         2.50684E+02         1.00000E+00         2.50684E+02         2.50684E+02         8.05850E+00         0.00000E+00
         -2.35752E-03         1.11640E-03        -4.72652E-05        -1.41343E-01         2.04010E-01         1.41343E-01         2.72417E+02         1.00000E+00         2.72417E+02         2.72417E+02         8.67230E+00         0.00000E+00
         -2.35752E-03         1.13568E-03        -4.85668E-05        -1.41343E-01         2.05166E-01         1.41343E-01         2.96428E+02         1.00000E+00         2.96428E+02         2.96428E+02         9.34131E+00         0.00000E+00
[truncated: 10,661,553 more chars]
