# Supplementary material for: Versatile X-ray reflector extension setup for grazing-incidence experiments at SAXS facilities for liquid surface study
Source: J Synchrotron Radiat. 2025 Jun 2;32(Pt 4):961–70. doi: 10.1107/S1600577525003431 (PMC12236259; doi:10.1107/S1600577525003431)
Supplement: Supplementary file 2 [file s-32-00961-sup2.zip › PPS_200nm_hex_in_H2O.inp]

##########################################
#   GISAXS SIMULATIONS : INPUT PARAMETERS   
###########################################

# Base filename 
PPS_200nm_hex_on_H2O
############################  Framework and beam  parameters ############################################
# Framework   Diffuse,  Multilayer, Number of index slices, Polarization 
DWBA        LMA         1        15                       ss	            
# Beam Wavelenght  :  Lambda(nm).  Wl_distribution.  Sigma_Wl/Wl.  Wl_min(nm). Wl_max(nm). nWl.  xWl
                      0.1048        none               0.2           0.08         0.12     10    -2
# Beam Alpha_i     : Alpha_i(deg). Ai_distribution. Sigma_Ai(deg). Ai_min(deg). Ai_max(deg). nAi. xAi
                      0.131		   gaussian           0.5         0.128         0.134   10   -2
# Beam 2Theta_i     :  2Theta_i(deg). Ti_distribution. Sigma_Ti(deg). Ti_min(deg). Ti_max(deg). nTi. XTi
                         0.              none             0.5            -0.5            0.5      10   -2
# Substrate :  n-delta_S.     n-beta_S.   Layer thickness(nm). n-delta_L.   n-beta_L.  RMS roughness(nm) 
	            1.65104723E-06	2.53675148E-09 0.0      1.65104723E-06	2.53675148E-09 2.5000E+00
# Particle : n-delta_I.     n-beta_I.     Depth(nm).  n-delta_SH.   n-beta_SH        
           1.77286086E-06	1.16033239E-09	0.0      3.729E-05    3.68100000E-06      
################################# Grid parameters ######################################################
# Ewald mode
  T
# Output angle (deg) :   Two theta min-max, Alphaf min-max,  n(1),   n(2)				
                            -0.145 0.145        0.001  0.191           264   174
# Output q(nm-1) :  Qx min-max, Qy min-max, Qz min-max,  n(1), n(2), n(3)
                     -1.  1.       -3.7  3.7      1.13 5.18    300 300   1
##################################   Particle parameters #################################################
# Number of different particle types
2
# Particle type,     Probability
full_sphere   1.0
cylinder	  0.0
# Geometrical parameters : Base angle (deg),  Height ratio,  Flattening,          FS-radii/R
	                        54.7356             0.000001		1.12163E+00        0.8    0.8
	                        54.7356             0.000001		1.12163E+00        0.8    0.8
# Shell thicknesses (nm) : dR,   dH,   dW
                            0.    0.     0.
                            0.    0.     0.
# H_uncoupled, W_uncoupled
     T         T
     T         T
# Size of particle	: Radius(nm), R_distribution, SigmaR/R,	Rmin(nm),	Rmax(nm), nR, xR
                        100.       gaussian     0.50       90.0        110.0      50   -2
                        25.       none     0.50       1.0         2000.      50   -2
# Height aspect ratio	: Height/R,   H_distribution, SigmaH/H,    Hmin/R,	Hmax/R,   nH,  xH,  rho_H
                         2 gaussian   0.5 1.95        2.05    20    2.5    9.53741E-01
                          1.4 none   2.00000E-01    0.01        0.25    10    2.5    9.53741E-01
# Width aspect ratio	: Width/R,   W_distribution, SigmaW/W,    Wmin/R,	Wmax/R,   nW,  xW,  rho_W
                            1         none           0.5        1.95         2.05    50   -2.      0.953
                            1         none           0.5        1         200    50   -2.      0.953
# Orientation of particle : Zeta(deg), Z_distribution, SigmaZ(deg), Zmin(deg), Zmax(deg),	nZ, xZ
                             0          none       20.            0             120     30   2
                             0          none       20.            0             120     30   2
##################################### Lattice parameters #################################################
# Particle distribution  : type
                           2ddlh
# Interference function :    Peak position D(nm),   w(nm), Statistics,  Eta_Voigt, Size-Distance coupling, Cut-off
                                200                 50    gau	      0.5        1.00000E+00            1000
# Pair correlation function :   Density(nm-2), D1(nm),  sigma(nm)
                                   0.001         25      300   
# Lattice parameters : L(1)(nm), L(2)(nm), Angle(deg,  Xi_fixed 
                        200      200         60.           F
                       Xi(deg), Xi_distribution, SigmaXi(deg), Ximin(deg),  Ximax(deg), nXi, xXi
                        0            none          20           0.            240.       3      -2
                       Domain sizes DL(nm), DL_distribution, SigmaDL/DL, DLmin(nm), DLmax(nm), nDL, XDL
                         1000    1000        none         0.2  0.2   200  200   20000  20000   10 10 -2 -2
# Imperfect lattice :  Rod description,  Rod shape,  
                        rec_prod_pa         cau cau
                       Correlation lenghts(nm),  Rod orientation(deg)
                         225        225            0   90                
# Paracrystal :    Probability description
                        prod_pa
                   Disorder factors w(nm), DL-statistical distribution and rod orientation (deg)
                       100 100  100  100
                       cau   cau   cau   cau
                        0   90     0    90
# Pattern  :     Regular pattern content,   Number of particles per pattern
	                      F                          2	
                 Positions xp/L, Debye-Waller factors B11/L1 B22/L1 B12/L1 
                   0.    0.     0.     0.   0.
                   0.869  0.5   0.05  0.05   0.
